# Supplementary material for: Time-resolved parameterization of aperiodic and periodic brain activity
Source: eLife. 2022 Sep 12;11:e77348. doi: 10.7554/eLife.77348 (PMC9467511; doi:10.7554/eLife.77348)
Supplement: Figure 3—source data 1. [file elife-77348-fig3-data1.zip]

Archive with 29 entries (26 files):
- figure3_sourcedata/
- __MACOSX/._figure3_sourcedata
- figure3_sourcedata/err_ap.csv
- figure3_sourcedata/pkdet.csv
- figure3_sourcedata/figure3_sourcedatadescription.txt
- __MACOSX/figure3_sourcedata/._figure3_sourcedatadescription.txt
- figure3_sourcedata/.DS_Store
- __MACOSX/figure3_sourcedata/._.DS_Store
- figure3_sourcedata/err_pk.csv
- figure3_sourcedata/figure3_figuresupplement2_sourcedata/
- __MACOSX/figure3_sourcedata/._figure3_figuresupplement2_sourcedata
- figure3_sourcedata/err_byNpeak.csv
- __MACOSX/figure3_sourcedata/._err_byNpeak.csv
- figure3_sourcedata/figure3_figuresupplement3_sourcedata/
- __MACOSX/figure3_sourcedata/._figure3_figuresupplement3_sourcedata
- figure3_sourcedata/figure3_figuresupplement2_sourcedata/.DS_Store
- __MACOSX/figure3_sourcedata/figure3_figuresupplement2_sourcedata/._.DS_Store
- figure3_sourcedata/figure3_figuresupplement2_sourcedata/figure3_figuresupplement2_sourcedatadescription.txt
- __MACOSX/figure3_sourcedata/figure3_figuresupplement2_sourcedata/._figure3_figuresupplement2_sourcedatadescription.txt
- figure3_sourcedata/figure3_figuresupplement2_sourcedata/kneedata_abs_err_pk_high.csv
- figure3_sourcedata/figure3_figuresupplement2_sourcedata/kneedata_abs_err_pk_low.csv
- figure3_sourcedata/figure3_figuresupplement2_sourcedata/kneedata_abs_err_ap.csv
- figure3_sourcedata/figure3_figuresupplement3_sourcedata/figure3_figuresupplement3_sourcedatadescription.txt
- __MACOSX/figure3_sourcedata/figure3_figuresupplement3_sourcedata/._figure3_figuresupplement3_sourcedatadescription.txt
- figure3_sourcedata/figure3_figuresupplement3_sourcedata/pkdet2.csv
- figure3_sourcedata/figure3_figuresupplement3_sourcedata/err_pk2.csv
- __MACOSX/figure3_sourcedata/figure3_figuresupplement3_sourcedata/._err_pk2.csv
- figure3_sourcedata/figure3_figuresupplement3_sourcedata/err_ap2.csv
- figure3_sourcedata/figure3_figuresupplement3_sourcedata/err_byNpeak2.csv
