# Supplementary material for: Time-resolved parameterization of aperiodic and periodic brain activity
Source: eLife. 2022 Sep 12;11:e77348. doi: 10.7554/eLife.77348 (PMC9467511; doi:10.7554/eLife.77348)
Supplement: Figure 3—source data 1. [file elife-77348-fig3-data1.zip › figure3_sourcedata/err_ap.csv]

0.095126	0.16744
0.012225	0.00041626
0.13174	0.13008
0.11857	0.087198
0.20241	0.11227
0.22492	0.085451
0.23219	0.14618
0.1821	0.10235
0.18078	0.076601
0.2332	0.18017
0.27407	0.18022
0.23841	0.13708
0.25439	0.20616
0.19642	0.084667
0.14264	0.031527
0.079153	0.14599
0.13372	0.17247
0.041501	0.054558
0.055114	0.057826
0.010489	0.025698
0.017736	0.030147
0.12498	0.17502
0.023349	0.11864
0.013331	0.06429
0.041938	0.081726
0.076281	0.20517
0.17331	0.29028
0.15815	0.2263
0.0086498	0.084531
0.081695	0.11861
0.027669	0.057447
0.1781	0.21867
0.11805	0.18192
0.075415	0.18232
0.15029	0.029113
0.030802	0.11124
0.0021304	0.11511
0.0057783	0.023889
0.0036695	0.023216
0.053129	0.063867
0.013682	0.015532
0.036858	0.030313
0.042554	0.041699
0.11185	0.16992
0.066261	0.18719
0.1544	0.26525
0.058676	0.18386
0.072048	0.13451
0.11913	0.27793
0.19367	0.38696
0.012674	0.059747
0.031029	0.12803
0.037455	0.12329
0.034006	0.067245
0.00078311	0.04077
0.030058	0.0098209
0.069847	0.074825
0.14962	0.16682
0.13186	0.12925
0.13313	0.14936
0.13447	0.16289
0.19111	0.22796
0.16104	0.20365
0.36408	0.46281
0.21531	0.27775
0.2816	0.30352
0.18614	0.19533
0.21437	0.27735
0.11939	0.13091
0.24014	0.26905
0.12469	0.18511
0.19953	0.2486
0.059595	0.12773
0.18931	0.29429
0.065766	0.096904
0.0040861	0.07042
0.16942	0.22711
0.1573	0.19297
0.18027	0.23744
0.17589	0.1905
0.16733	0.16435
0.25249	0.26095
0.19143	0.23165
0.19081	0.22471
0.14142	0.16129
0.055935	0.06405
0.051551	0.089158
0.012475	0.069818
0.039326	0.054803
0.050839	0.033909
0.17755	0.12772
0.24512	0.2401
0.25319	0.26602
0.15737	0.16244
0.21648	0.26011
0.044057	0.026286
0.11674	0.1032
0.19689	0.19919
0.20685	0.23355
0.11056	0.060545
0.087154	0.01186
0.071616	0.013417
0.036485	0.022141
0.10892	0.12818
0.063658	0.1175
0.041328	0.097989
0.11558	0.20321
0.13684	0.20636
0.16463	0.20296
0.2239	0.27709
0.27001	0.29972
0.3442	0.25089
0.21995	0.15986
0.20227	0.098658
0.19709	0.063313
0.17295	0.19698
0.21753	0.23536
0.23622	0.25891
0.11804	0.13241
0.029167	0.050698
0.027495	0.0043341
0.094021	0.071609
0.082813	0.054289
0.048989	0.023305
0.038273	0.0034513
0.019193	0.04304
0.031077	0.010717
0.062556	0.077437
0.0060937	0.0083271
0.032326	0.066671
0.083139	0.067737
0.092483	0.078957
0.060813	0.015452
0.071249	0.04979
0.0055242	0.0052769
0.023004	0.0099364
0.043485	0.0073025
0.068189	0.19173
0.1426	0.26197
0.18382	0.33106
0.20957	0.34318
0.28325	0.42367
0.23087	0.31943
0.026347	0.06114
0.068249	0.15639
0.12476	0.22565
0.39552	0.50438
0.44863	0.56861
0.070484	0.1635
0.28063	0.41551
0.079308	0.12193
0.17294	0.27728
0.17904	0.26252
0.20504	0.33052
0.2101	0.33968
0.10106	0.10343
0.027438	0.065788
0.011389	0.0028709
0.14801	0.13978
0.20243	0.23961
0.10412	0.082208
0.11539	0.09126
0.19393	0.18639
0.12491	0.14773
0.12645	0.12845
0.19909	0.19541
0.26488	0.32342
0.1748	0.22953
0.16111	0.17123
0.062937	0.059347
0.032611	0.043165
0.0047001	0.083116
0.093284	0.22176
0.061551	0.22666
0.044532	0.18506
0.0098112	0.10996
0.037596	0.082143
0.010389	0.01018
0.0020475	0.024223
0.021431	0.047278
0.043339	0.0014928
0.06749	0.021038
0.04012	0.024332
0.06786	0.0057064
0.065388	0.063989
0.047601	0.03137
0.063904	0.11295
0.15703	0.041177
0.087292	0.038543
0.077504	0.17444
0.1032	0.17947
0.0068394	0.024107
0.13363	0.20811
0.1239	0.19671
0.072492	0.12
0.039995	0.092663
0.060227	0.095906
0.13024	0.13759
0.22125	0.27982
0.13433	0.19988
0.053581	0.12446
0.15423	0.25174
0.098483	0.21751
0.01583	0.10088
2.0091e-05	0.087969
0.18425	0.3023
0.076525	0.10066
0.15034	0.22167
0.19679	0.35251
0.25369	0.43964
0.19864	0.39567
0.16425	0.32277
0.061703	0.11082
0.23101	0.14924
0.23152	0.19098
0.041236	0.053095
0.33893	0.28245
0.14611	0.014538
0.041602	0.23876
0.057633	0.27508
0.11118	0.23077
0.26989	0.41092
0.04476	0.070561
0.11957	0.162
0.041831	0.07956
0.095766	0.094304
0.096341	0.092341
0.072322	0.0063747
0.011456	0.034848
0.014509	0.097372
0.097913	0.0096967
0.01341	0.12315
0.018772	0.047255
0.23494	0.39175
0.33022	0.50034
0.31937	0.53649
0.2732	0.47372
0.15428	0.24265
0.20819	0.32732
0.023145	0.10831
0.12734	0.015284
0.12774	0.034903
0.0092896	0.11982
0.014444	0.08625
0.05885	0.17401
0.22517	0.39208
0.21794	0.40339
0.12075	0.29279
0.04507	0.16636
0.096067	0.24992
0.02449	0.20593
0.0021415	0.19876
0.090532	0.25182
0.16047	0.37128
0.071574	0.24432
0.077124	0.070576
0.043348	0.076263
0.042856	0.028447
0.092062	0.01467
0.082177	0.013842
0.15551	0.20583
0.029002	0.05863
0.080971	0.1442
0.01428	0.047525
0.051	0.037317
0.074698	0.0058874
0.032406	0.071014
0.085343	0.011942
0.10816	0.067606
0.13339	0.083753
0.18944	0.13526
0.1121	0.065574
0.14187	0.093641
0.017657	0.053989
0.095001	0.059996
0.053632	0.022707
0.097952	0.071718
0.036254	0.071391
0.038577	0.0015094
0.03434	0.13465
0.20306	0.16693
0.0093989	0.10508
0.093616	0.034876
0.0037051	0.11965
0.012474	0.11485
0.14248	0.26499
0.33309	0.36562
0.19223	0.40737
0.33661	0.36721
0.031817	0.11305
0.24522	0.30732
0.021907	0.058702
0.069495	0.17923
0.051622	0.14966
0.010973	0.07682
0.066709	0.1854
0.027556	0.041542
0.41418	0.52045
0.048183	0.19595
0.087605	0.26294
0.10837	0.25385
0.083633	0.22256
0.13647	0.29317
0.11684	0.2355
0.056207	0.21494
0.18263	0.046337
0.14093	0.014812
0.18012	0.060641
0.22664	0.1173
0.41442	0.34969
0.32797	0.28796
0.23538	0.26149
0.22259	0.25719
0.15175	0.16964
0.041335	0.059474
0.089145	0.11323
0.076617	0.12041
0.12199	0.19093
0.19555	0.30789
0.18607	0.30992
0.098817	0.19241
0.052943	0.11723
0.044988	0.17681
0.029739	0.072812
0.080687	0.0077357
0.15698	0.13005
0.13661	0.12687
0.12336	0.14235
0.26847	0.2862
0.32117	0.31797
0.25645	0.25689
0.25105	0.24445
0.16377	0.14024
0.024221	0.041433
0.021695	0.098903
0.025521	0.15266
0.12205	0.35984
0.013886	0.22122
0.0071958	0.16105
0.01148	0.11298
0.043255	0.016412
0.1648	0.17764
0.18949	0.18074
0.1439	0.14087
0.0089209	0.02441
0.1565	0.20259
0.10094	0.15103
0.053929	0.062143
0.06478	0.070323
0.065455	0.10525
0.039629	0.079403
0.054551	0.056706
0.098759	0.091462
0.15527	0.12951
0.18473	0.10092
0.072187	0.11266
0.1516	0.13045
0.18811	0.41478
0.10338	0.32896
0.28499	0.5048
0.17271	0.33723
0.082262	0.23578
0.008624	0.092267
0.00041713	0.044379
0.013355	0.061937
0.016133	0.033253
0.061903	0.083548
0.11704	0.15223
0.020498	0.064863
0.008641	0.043612
0.021796	0.023544
0.008015	0.064519
0.016162	0.02933
0.10736	0.19333
0.16151	0.2794
0.16205	0.28094
0.12948	0.25061
0.065281	0.2127
0.047838	0.20997
0.038561	0.19274
0.026892	0.27549
0.10963	0.34441
0.022443	0.089806
0.036836	0.14362
0.01563	0.012467
0.10293	0.066797
0.17439	0.15626
0.15037	0.10242
0.13105	0.12957
0.11244	0.06404
0.12451	0.068235
0.1172	0.063201
0.021658	0.027316
0.030563	0.012153
0.24357	0.27372
0.24869	0.29876
0.2648	0.25231
0.26625	0.28754
0.25652	0.23872
0.17106	0.062122
0.19823	0.14482
0.1764	0.14854
0.20265	0.12855
0.27652	0.33191
0.40019	0.44194
0.50195	0.44413
0.43518	0.48277
0.46991	0.54384
0.45818	0.52598
0.4831	0.53695
0.50791	0.61507
0.5178	0.58785
0.54617	0.66594
0.62475	0.69821
0.58	0.74491
0.60304	0.77285
0.53902	0.69064
0.52109	0.72505
0.48739	0.72744
0.53186	0.69017
0.55639	0.73319
0.57012	0.76985
0.62797	0.77468
0.57413	0.82947
0.66918	0.92147
0.69608	0.94421
0.62989	0.85097
0.53079	0.74987
0.54327	0.72637
0.42179	0.56552
0.18912	0.22207
0.14964	0.17083
0.090307	0.041006
0.12679	0.060752
0.15608	0.13765
0.16323	0.18141
0.11695	0.11497
0.14335	0.14891
0.080612	0.08129
0.034195	0.026176
0.094121	0.0053743
0.11678	0.027504
0.023315	0.017937
0.090169	0.075518
0.16429	0.19081
0.10963	0.15625
0.052129	0.089733
0.093217	0.10245
0.16294	0.067288
0.09074	0.10138
0.29494	0.24645
0.43502	0.37438
0.46799	0.39765
0.19152	0.163
0.04311	0.041141
0.28809	0.12898
0.18783	0.022872
0.28793	0.089228
0.17217	0.058336
0.2952	0.17565
0.032467	0.02325
0.068393	0.084932
0.022674	0.0032191
0.041066	0.025401
0.040726	0.062712
0.0060048	0.083668
0.041997	0.089729
0.047589	0.14642
0.17852	0.36883
0.22573	0.41339
0.058801	0.20574
0.04161	0.013678
0.096521	0.16388
0.079225	0.1117
0.012804	0.0042394
0.072241	0.083314
0.035332	0.061047
0.016259	0.056939
0.099169	0.01926
0.12755	0.03858
0.19902	0.13995
0.36368	0.28042
0.35859	0.28024
0.33544	0.29786
0.28529	0.22019
0.092563	0.028492
0.13017	0.23113
0.01243	0.069341
0.15885	0.16261
0.17878	0.20321
0.19419	0.21822
0.20448	0.21348
0.076416	0.11365
0.13347	0.1476
0.12194	0.13044
0.0076081	0.0020024
0.022008	0.049597
0.067277	0.016442
0.27538	0.14533
0.25232	0.063244
0.18453	0.28338
0.005239	0.1062
0.099448	0.19831
0.08799	0.16961
0.11225	0.088107
0.026562	0.038065
0.0083096	0.0013474
0.029736	0.047209
0.11345	0.040033
0.086021	0.010622
0.045652	0.042884
0.099609	0.2678
0.10461	0.26945
0.13632	0.2593
0.14974	0.30773
0.23027	0.40564
0.20252	0.42488
0.27858	0.51008
0.15002	0.28226
0.10923	0.20961
0.10002	0.17749
0.13234	0.23522
0.051725	0.16483
0.034333	0.17059
0.061158	0.20555
0.066466	0.12919
0.0049151	0.064745
0.049482	0.10137
0.045819	0.035206
0.043617	0.032722
0.069436	0.12209
0.048582	0.11232
0.018187	0.12129
0.12718	0.017862
0.19882	0.1559
0.17302	0.11355
0.080869	0.054586
0.032259	0.1401
0.09329	0.16152
0.14127	0.23658
0.14182	0.22746
0.15955	0.29236
0.037016	0.072483
0.30443	0.21239
0.11187	0.047086
0.33651	0.21615
0.40092	0.25943
0.25451	0.11446
0.060739	0.14718
0.0031847	0.10941
0.1171	0.18106
0.10548	0.15359
0.046032	0.012121
0.012361	0.048697
0.071489	0.042256
0.11708	0.11427
0.17091	0.18562
0.16771	0.15926
0.20746	0.21635
0.27609	0.27953
0.23282	0.20376
0.11031	0.095126
0.038753	0.017284
0.049886	0.083162
0.10252	0.14136
0.18723	0.26886
0.031077	0.10142
0.1385	0.13006
0.12838	0.066226
0.22995	0.18744
0.23343	0.22946
0.20195	0.18471
0.069487	0.023615
0.062125	0.054547
0.093796	0.098599
0.16096	0.15016
0.099694	0.10285
0.15294	0.18022
0.084377	0.09467
0.11408	0.11706
0.027632	0.019192
0.006585	0.063658
0.076964	0.11471
0.055861	0.059004
0.019489	0.022552
0.12206	0.13105
0.076609	0.085193
0.12073	0.077948
0.17043	0.085104
0.049646	0.014823
0.037621	0.12676
0.10707	0.035967
0.09798	0.030558
0.019165	0.02326
0.0075666	0.041163
0.049058	0.04173
0.043893	0.058324
0.051649	0.079532
0.15691	0.2041
0.27966	0.24303
0.33589	0.30429
0.24156	0.19539
0.20742	0.16465
0.0098397	0.047158
0.012581	0.080487
0.15731	0.17652
0.12133	0.11841
0.26042	0.24478
0.16268	0.21309
0.15591	0.20645
0.0042868	0.08023
0.12392	0.2366
0.10516	0.23335
0.12768	0.25353
0.17077	0.29658
0.074652	0.13042
0.096136	0.03827
0.06143	0.00097252
0.0063336	0.022293
0.0084266	0.078483
0.037461	0.20876
0.10997	0.22893
0.10829	0.19366
0.014211	0.11156
0.02323	0.15144
0.052394	0.16132
0.12864	0.22297
0.19645	0.29804
0.03418	0.065141
0.052517	0.044683
0.17341	0.20318
0.241	0.29808
0.28173	0.35884
0.22271	0.26823
0.23706	0.28771
0.15042	0.2205
0.075134	0.12206
0.024157	0.074743
0.068185	0.17426
0.093495	0.18747
0.0075041	0.038055
0.039876	0.0087464
0.00050643	0.032334
0.053891	0.063015
0.028625	0.038229
0.13527	0.17183
0.32971	0.40083
0.45826	0.50878
0.43923	0.48861
0.47405	0.51822
0.44953	0.47438
0.31093	0.28876
0.24307	0.22565
0.20647	0.17918
0.20226	0.17416
0.12549	0.14332
0.12325	0.10962
0.10355	0.064719
0.086636	0.016113
0.021376	0.0070429
0.082417	0.017643
0.19474	0.078864
0.12627	0.047777
0.1556	0.11457
0.15935	0.12962
0.23149	0.20068
0.24479	0.22801
0.2586	0.26365
0.15115	0.17552
0.14005	0.17157
0.0064044	0.036834
0.029878	0.057321
0.16453	0.21651
0.18353	0.20643
0.15841	0.16849
0.095517	0.075123
0.081275	0.052345
0.098718	0.13216
0.12534	0.14375
0.10546	0.13277
0.030119	0.013187
0.05071	0.1068
0.043494	0.061161
0.1434	0.006099
0.0064946	0.14833
0.07698	0.21324
0.035674	0.12855
0.098985	0.20386
0.039685	0.1185
0.17746	0.091703
0.02352	0.07518
0.00065503	0.14568
0.070989	0.050547
0.15418	0.042761
0.045397	0.10126
0.066414	0.14554
0.1299	0.19545
0.063445	0.13724
0.013636	0.0085532
0.081841	0.083079
0.12364	0.15889
0.18867	0.22793
0.20458	0.23719
0.1487	0.13608
0.081966	0.019449
0.02722	0.12318
0.090227	0.23601
0.15798	0.34702
0.080552	0.20678
0.007753	0.078091
0.11192	0.082013
0.12456	0.12004
0.11105	0.096022
0.036103	0.053487
0.019513	0.15498
0.037944	0.16213
0.074582	0.23787
0.034387	0.045391
0.08783	0.045163
0.13632	0.13573
0.092209	0.054535
0.079775	0.085641
0.11546	0.10781
0.021126	0.0060077
0.051324	0.074249
0.030551	0.009187
0.11246	0.099019
0.064259	0.047528
0.17479	0.1219
0.21195	0.19194
0.12555	0.075116
0.0081991	0.10694
0.016633	0.14196
0.061344	0.08065
0.025854	0.17263
0.048458	0.15259
0.0024819	0.098565
0.14027	0.15618
0.06394	0.13157
0.0084818	0.10347
0.018752	0.14475
0.023232	0.08628
0.055924	0.041059
0.14926	0.090413
0.021079	0.016304
0.11907	0.10448
0.078898	0.074502
0.009701	7.9421e-06
0.017535	0.094291
0.014767	0.046309
0.17418	0.11303
0.033581	0.045054
0.10833	0.20454
0.054199	0.086604
0.038096	0.09855
0.028653	0.075448
0.055844	0.11709
0.0021253	0.092522
0.05237	0.20204
0.041553	0.12785
0.0039767	0.089729
0.13965	0.231
0.09372	0.15712
0.17209	0.27839
0.19377	0.36781
0.28845	0.50343
0.0876	0.1922
0.12201	0.20375
0.076869	0.12601
0.03828	0.027913
0.058554	0.12979
0.07536	0.078927
0.095182	0.050029
0.047344	0.0027229
0.063782	0.14824
0.18661	0.25551
0.19461	0.28684
0.14199	0.19797
0.10656	0.13569
0.052105	0.078991
0.034268	0.049865
0.17201	0.18166
0.17845	0.17657
0.18558	0.24309
0.049816	0.13835
0.11689	0.20917
0.080958	0.015108
0.057047	0.013719
0.080751	0.012812
0.10107	0.070046
0.19191	0.14074
0.12519	0.076262
0.016061	0.025633
0.0076888	0.035279
0.062986	0.033716
0.081678	0.070947
0.00044113	0.0048633
0.14559	0.15421
0.029166	0.071371
0.037422	0.0012054
0.022262	0.030176
0.034579	0.050885
0.16019	0.2102
0.098575	0.076458
0.064933	0.081907
0.071955	0.088285
0.040721	0.026138
0.06939	0.065148
0.079997	0.046661
0.061677	0.051132
0.038283	0.088757
0.0061691	0.0049431
0.05217	0.046467
0.061957	0.024939
0.018447	0.0015138
0.099728	0.12464
0.047716	0.077399
0.0050054	0.017294
0.047364	0.057555
0.088227	0.086811
0.077424	0.083239
0.043598	0.039415
0.027399	0.0080606
0.086639	0.11159
0.16814	0.20026
0.23875	0.27553
0.30827	0.32978
0.30588	0.31612
0.16359	0.14318
0.10873	0.058606
0.1034	0.066826
0.058747	0.032471
0.083788	0.074465
0.14406	0.17605
0.079771	0.12271
0.065735	0.084075
0.053523	0.063501
0.046255	0.027929
0.01666	0.075734
0.024003	0.030702
0.073356	0.16001
0.14032	0.3047
0.12656	0.30137
0.08803	0.22985
0.030254	0.040507
0.031012	0.013035
0.062004	0.055595
0.11155	0.13797
0.16895	0.22024
0.029392	0.02325
0.094648	0.10395
0.076214	0.074819
0.016132	0.051782
0.13726	0.14308
0.22439	0.23542
0.26045	0.25416
0.30173	0.3576
0.32341	0.39105
0.24461	0.28835
0.23666	0.29909
0.21829	0.25999
0.15085	0.13931
0.077154	0.0089298
0.17845	0.15223
0.080226	0.015932
0.082548	0.046395
0.12186	0.13237
0.19061	0.22711
0.23304	0.31566
0.21445	0.2751
0.19548	0.27238
0.27133	0.36424
0.15838	0.22535
0.19994	0.26479
0.22368	0.29466
0.28524	0.32082
0.28428	0.30762
0.35171	0.36401
0.28007	0.32656
0.24929	0.23709
0.28281	0.33945
0.23283	0.25603
0.1686	0.17593
0.11372	0.051486
0.16196	0.13385
0.009179	0.088488
0.09613	0.17572
0.081964	0.15484
0.018923	0.070495
0.0018141	0.0023842
0.047121	0.027458
0.019914	0.063767
0.0093558	0.057442
0.035764	0.097664
0.085891	0.16618
0.12331	0.15056
0.11768	0.14809
0.11198	0.09695
0.077549	0.041943
0.047814	0.12639
0.0232	0.0047559
0.073601	0.041741
0.13963	0.1316
0.16196	0.16013
0.15671	0.14168
0.10077	0.043033
0.12401	0.069376
0.21286	0.19978
0.18085	0.1592
0.17857	0.13511
0.21467	0.15706
0.16127	0.11462
0.12272	0.048236
0.13561	0.086127
0.25714	0.28454
0.23472	0.27665
0.22014	0.21364
0.19091	0.18608
0.2062	0.21219
0.10092	0.076461
0.043421	0.028552
0.10921	0.072578
0.012846	0.069888
0.10661	0.19999
0.13801	0.24743
0.1335	0.27214
0.16825	0.29955
0.12469	0.23451
0.0084542	0.078148
0.22126	0.22681
0.19995	0.21144
0.16506	0.2038
0.20154	0.26962
0.18333	0.26468
0.10959	0.13356
0.065705	0.12217
0.12734	0.17697
0.12912	0.16678
0.098062	0.14712
0.14069	0.2151
0.23785	0.2861
0.21629	0.24637
0.17455	0.18766
0.11698	0.093525
0.14568	0.092958
0.18289	0.14818
0.08347	0.042542
0.040688	0.10474
0.030886	0.072208
0.095099	0.15364
0.14997	0.19192
0.011604	0.0025751
0.086984	0.12425
0.15515	0.17472
0.13573	0.13653
0.18076	0.18073
0.16777	0.13082
0.20917	0.13245
0.11144	0.063762
0.072547	0.053098
0.046173	0.0069298
0.022528	0.013643
0.1106	0.14359
0.1413	0.20468
0.099526	0.15471
0.16215	0.21148
0.24466	0.31027
0.22623	0.31297
0.21293	0.28932
0.22006	0.30868
0.047222	0.10891
0.06168	0.016975
0.0068652	0.038876
0.033506	0.011622
0.003065	0.0203
0.10079	0.14356
0.1459	0.18604
0.061907	0.089763
0.083298	0.1174
0.031477	0.073439
0.028887	0.044504
0.085342	0.10394
0.00012815	0.017214
0.25637	0.39971
0.25983	0.38213
0.30602	0.51697
0.2473	0.43585
0.20404	0.23916
0.37258	0.38098
0.32636	0.36811
0.3729	0.38073
0.37431	0.39386
0.046743	0.068682
0.1529	0.11535
0.10627	0.078379
0.052215	0.060355
0.12084	0.06535
0.10312	0.031595
0.051566	0.0063829
0.11079	0.0057925
0.037841	0.12625
0.14258	0.20571
0.077887	0.13506
0.068359	0.13474
0.12498	0.21008
0.092178	0.21837
0.085559	0.017639
0.025321	0.010089
0.046884	0.046287
0.063676	0.0041011
0.041328	0.03256
0.11182	0.12203
0.12344	0.18421
0.14293	0.21767
0.0071438	0.082955
0.085777	0.18598
0.084577	0.1354
0.05451	0.090216
0.090646	0.055864
0.041988	0.056413
0.11469	0.12137
0.1638	0.12946
0.081278	0.064088
0.089438	0.07606
0.17647	0.16585
0.079703	0.10018
0.061307	0.11856
0.052388	0.097838
0.006638	0.035195
0.07608	0.075194
0.068101	0.12925
0.10137	0.1632
0.060752	0.085761
0.094168	0.090846
0.057811	0.054048
0.0045091	0.10271
0.096238	0.19896
0.064424	0.19977
0.0013034	0.11871
0.12308	0.013838
0.17313	0.13928
0.1851	0.11176
0.1983	0.16646
0.17994	0.15746
0.08954	0.067928
0.081007	0.018677
0.076628	0.073961
0.084974	0.06936
0.17192	0.018396
0.19266	0.047363
0.30239	0.15441
0.34213	0.22083
0.28113	0.17696
0.26349	0.15141
0.15553	0.044807
0.20824	0.33774
0.14412	0.26625
0.034997	0.11673
0.064406	0.15283
0.045973	0.0088771
0.077869	0.036509
0.050132	0.08894
0.1672	0.20496
0.10181	0.16608
0.12456	0.23656
0.052888	0.11138
0.068149	0.062212
0.089029	0.056278
0.0074518	0.046581
0.11333	0.11263
0.14251	0.14545
0.21276	0.24412
0.0055632	0.059953
0.098867	0.11922
0.010697	0.02667
0.089966	0.07443
0.26538	0.15822
0.40761	0.303
0.33163	0.29666
0.23796	0.18628
0.2641	0.1965
0.33633	0.30051
0.26097	0.23016
0.30048	0.25746
0.23823	0.20276
0.22835	0.21583
0.031443	0.041795
0.028265	0.053362
0.055113	0.095446
0.14979	0.19446
0.12469	0.18442
0.22828	0.25739
0.14143	0.14719
0.15861	0.17121
0.13718	0.14829
0.039086	0.005455
0.042582	0.17134
0.11052	0.017806
0.16759	0.1304
0.11127	0.061803
0.16673	0.11829
0.14177	0.129
0.10711	0.11657
0.024621	0.068669
0.0018	0.070488
0.040763	0.10785
0.16718	0.41823
0.27457	0.63544
0.074844	0.40158
0.047053	0.33599
0.16262	0.089556
0.051807	0.028165
0.0008322	0.076642
0.076339	0.16655
0.040287	0.095373
0.041037	0.10651
0.096618	0.17831
0.11375	0.20266
0.072133	0.16537
0.020493	0.15884
0.062986	0.10563
0.074611	0.093787
0.17828	0.054687
0.083124	0.030596
0.07617	0.088815
0.082021	0.12263
0.085179	0.11214
0.016914	0.013062
0.01477	0.017535
0.009112	0.14925
0.017954	0.10784
0.022495	0.063021
0.089761	0.011665
0.10796	0.060293
0.051191	0.0034106
0.058345	0.025421
0.015506	0.10653
0.068764	0.049472
0.012204	0.093748
0.086293	0.015165
0.022082	0.091904
0.068388	0.046746
0.033094	0.056705
0.048325	0.04022
0.03605	0.018503
0.12358	0.08875
0.17743	0.08491
0.20101	0.17616
0.24647	0.22026
0.1659	0.15233
0.1682	0.16242
0.19537	0.17383
0.11229	0.093004
0.0743	0.0096263
0.096857	0.19491
0.16049	0.28204
0.15282	0.24165
0.14285	0.22331
0.043195	0.063755
0.016278	0.010307
0.042243	0.022884
0.12335	0.10196
0.13092	0.071907
0.050085	0.052355
0.035528	0.11833
0.070658	0.087092
0.084585	0.26382
0.093869	0.24151
0.033696	0.16659
0.022018	0.093951
0.019179	0.02489
0.06103	0.073426
0.088675	0.12454
0.060859	0.12772
0.047261	0.10694
0.046785	0.043169
0.071402	0.051065
0.023508	0.064656
0.077998	0.16626
0.075435	0.15381
0.071374	0.14722
0.006902	0.093339
0.21963	0.073145
0.095408	0.030921
0.099962	0.0057686
0.12003	0.06013
0.15375	0.01499
0.14167	0.023082
0.1873	0.02107
0.17404	0.032077
0.032858	0.2828
0.16181	0.34762
0.092031	0.27438
0.069695	0.23471
0.094417	0.26853
0.15663	0.13039
0.084136	0.19793
0.024695	0.079345
0.048025	0.027903
0.16779	0.18323
0.18036	0.20431
0.16929	0.12633
0.16574	0.12465
0.11682	0.073619
0.034519	0.060428
0.045178	0.061084
0.099787	0.0078602
0.20961	0.47117
0.12213	0.3678
0.16306	0.41364
0.068203	0.25183
0.17265	0.12413
0.025243	0.043217
0.025709	0.10979
0.0064878	0.049949
0.0079094	0.096808
0.12807	0.23462
0.035768	0.089954
0.035962	0.10306
0.046228	0.054066
0.1136	0.068332
0.16512	0.11929
0.13623	0.052137
0.1115	0.029078
0.034913	0.092861
0.070834	0.15995
0.036704	0.14986
0.086267	0.19361
0.032437	0.11511
0.067506	0.034483
0.26692	0.17161
0.15808	0.13363
0.12482	0.14932
0.07123	0.10323
0.015563	0.017883
0.094425	0.072287
0.087073	0.10649
0.01448	0.018064
0.014781	0.032231
0.11029	0.079523
0.24355	0.18875
0.2637	0.22482
0.19622	0.16674
0.3004	0.27238
0.20914	0.21803
0.12398	0.12387
0.037213	0.0465
0.062991	0.10506
0.24847	0.30015
0.20053	0.26843
0.3209	0.50308
0.0047457	0.0083482
0.31446	0.57338
0.22677	0.47503
0.074041	0.04606
0.1725	0.16398
0.078786	0.097734
0.012407	0.028809
0.036243	0.045515
0.015413	0.04068
0.083131	0.08076
0.085025	0.12098
0.023896	0.050574
0.035964	0.021439
0.01296	0.084726
0.011763	0.02445
0.1224	0.12515
0.12155	0.1412
0.12574	0.1826
0.14005	0.2113
0.054918	0.16419
8.5637e-05	0.097022
0.054359	0.029129
0.06185	0.03372
0.079478	0.052148
0.062895	0.050881
0.024426	0.1243
0.0032026	0.064383
0.055175	0.014536
0.024585	0.0068053
0.058926	0.041777
0.14291	0.072768
0.072003	0.025042
0.0046143	0.076068
0.029504	0.074043
0.012563	0.0068529
0.0010872	0.039053
0.088726	0.12577
0.23268	0.25563
0.17459	0.18666
0.11055	0.11998
0.11394	0.12001
0.10786	0.063556
0.078962	0.057484
0.069405	0.06397
0.18124	0.21378
0.12561	0.16439
0.084386	0.20568
0.079855	0.16076
0.031388	0.11025
0.016603	0.044332
0.082256	0.077737
0.064232	0.14683
0.12293	0.21242
0.065005	0.080651
0.028975	0.0054939
0.0044801	0.01975
0.16363	0.19519
0.27181	0.35526
0.20358	0.24338
0.19705	0.25312
0.14445	0.1829
0.046911	0.03069
0.062868	0.083856
0.22007	0.31831
0.21043	0.31329
0.26349	0.37835
0.30005	0.40873
0.47441	0.63512
0.36663	0.51529
0.090224	0.059861
0.10154	0.10174
0.010613	0.029149
0.024611	0.043154
0.079963	0.079091
0.010082	0.020849
0.054563	0.10583
0.045198	0.11328
0.071336	0.0025178
0.045884	0.019146
0.023161	0.021504
0.24441	0.12113
0.15526	0.1636
0.1086	0.089153
0.029429	0.025445
0.036984	0.052387
0.011894	0.0056473
0.0090544	0.0044863
0.010837	0.010007
0.057952	0.076667
0.050215	0.054289
0.047803	0.097832
0.053482	0.082473
0.03815	0.028805
0.086968	0.12879
0.13553	0.18987
0.2172	0.24594
0.16295	0.19354
0.033804	0.043389
0.039488	0.024986
0.066454	0.070557
0.12719	0.18747
0.24159	0.3391
0.32134	0.3832
0.34879	0.37075
0.26923	0.29165
0.36153	0.42293
0.29276	0.34319
0.25464	0.35984
0.2713	0.42608
0.31843	0.49667
0.24239	0.37298
0.26759	0.35942
0.30402	0.32847
0.25751	0.21155
0.24346	0.13769
0.23461	0.14164
0.2508	0.17692
0.33392	0.3066
0.32125	0.2976
0.28059	0.23765
0.18864	0.1459
0.2127	0.15287
0.019444	0.12183
0.075001	0.16855
0.20201	0.36641
0.13007	0.2841
0.15952	0.29969
0.22294	0.40436
0.17875	0.35048
0.079941	0.023924
0.080569	0.0047682
0.055013	0.013361
0.05214	0.11227
0.092662	0.053392
0.18334	0.06249
0.10637	0.040906
0.11242	0.0054697
0.13129	0.0066632
0.066201	0.074714
0.043096	0.10283
0.054742	0.052028
0.078596	0.082289
0.10361	0.042488
0.14654	0.060627
0.016639	0.016809
0.033179	0.10326
0.22097	0.10697
0.15566	0.10625
0.33141	0.22641
0.33581	0.21366
0.3315	0.21492
0.22451	0.1226
0.17385	0.027394
0.024116	0.09338
0.080134	0.025261
0.0092692	0.084054
0.057446	0.19741
0.0037792	0.12011
0.012972	0.12136
0.061784	0.2417
0.048352	0.18914
0.11835	0.21062
0.095001	0.21494
0.0089317	0.068391
0.05148	0.11044
0.019189	0.093009
0.0047113	0.13934
0.013806	0.1808
0.00048454	0.14293
0.024958	0.072853
0.0061976	0.094253
0.12718	0.24113
0.11649	0.22085
0.32563	0.44197
0.34093	0.4037
0.06656	0.04567
0.099464	0.19957
0.092505	0.20758
0.085941	0.027439
0.10389	0.051669
0.1127	0.076341
0.069075	0.053325
0.076924	0.031319
0.1064	0.22613
0.080228	0.15491
0.13231	0.19967
0.08518	0.14248
0.18618	0.25493
0.12436	0.13374
0.13078	0.18921
0.052984	0.12329
0.07482	0.12424
0.026749	0.005961
0.018481	0.083829
0.19872	0.28091
0.21351	0.31007
0.13758	0.2255
0.041829	0.17139
0.093443	0.033897
0.30156	0.1547
0.29685	0.17808
0.24929	0.08739
0.2399	0.12592
0.23008	0.11664
0.022426	0.19753
0.036154	0.1101
0.145	0.080138
0.070126	0.020897
0.066146	0.16328
0.018416	0.097203
0.073372	0.035762
0.038104	0.052415
0.055579	0.021368
0.14997	0.13963
0.11158	0.10613
0.12017	0.11707
0.07378	0.046223
0.05845	0.019319
0.11878	0.057914
0.096531	0.17262
0.099483	0.18956
0.11498	0.2215
0.13359	0.24589
0.11451	0.22581
0.21272	0.34257
0.20962	0.33743
0.24796	0.35137
0.18284	0.28872
0.13119	0.24982
0.084382	0.14957
0.081893	0.13823
0.037368	0.077919
0.0059814	0.046041
0.26253	0.40289
0.32889	0.50685
0.20073	0.30032
0.025088	0.16453
0.12791	0.20414
0.15995	0.094964
0.24755	0.17991
0.19714	0.10441
0.099972	0.075419
0.12299	0.11863
0.21618	0.27696
0.011342	0.062821
0.047632	0.03101
0.081568	0.018063
0.16315	0.11304
0.17646	0.14888
0.17443	0.15005
0.1716	0.17349
0.15603	0.21189
0.067525	0.12772
0.068639	0.11677
0.12475	0.1809
0.10705	0.15499
0.018935	0.014625
0.08597	0.11301
0.095149	0.095991
0.0041613	0.0090442
0.0086336	0.0012971
0.16345	0.15335
0.12994	0.047263
0.17387	0.072983
0.22491	0.12243
0.17427	0.12529
9.6649e-05	0.091565
0.016549	0.051902
0.025269	0.083219
0.0039204	0.048122
0.0055168	0.067787
0.09046	0.0034488
0.03789	0.058011
0.043003	0.064775
0.07425	0.03015
0.005086	0.09144
0.004722	0.026977
0.040273	0.063797
0.13852	0.21124
0.10966	0.12215
0.1552	0.28544
0.10467	0.20496
0.19652	0.39088
0.0096082	0.13727
0.10253	0.14454
0.17059	0.23368
0.1796	0.19349
0.13353	0.18812
0.13895	0.19393
0.12579	0.13479
0.1552	0.17998
0.15927	0.16909
0.13626	0.11426
0.054807	0.020968
0.18091	0.25516
0.22481	0.29011
0.17665	0.25231
0.20771	0.26377
0.18592	0.19859
0.11078	0.067287
0.006062	0.054239
0.16759	0.15414
0.2298	0.25776
0.22777	0.26135
0.18993	0.17263
0.23178	0.24633
0.10566	0.10309
0.0012802	0.016798
0.19236	0.16712
0.05376	0.10738
0.30395	0.25114
0.15741	0.16888
0.20569	0.21301
0.09975	0.099487
0.08209	0.078308
0.085072	0.083854
0.035773	0.081054
0.070881	0.13136
0.0034212	0.04557
0.073993	0.10811
0.14061	0.1687
0.011396	0.04013
0.070388	0.033397
0.15299	0.11849
0.11227	0.093181
0.21387	0.19623
0.16278	0.11116
0.11368	0.058191
0.12349	0.094277
0.10501	0.083919
0.0056547	0.023233
0.071054	0.044892
0.070228	0.049111
0.28632	0.24839
0.31312	0.32824
0.1203	0.19811
0.086853	0.15086
0.19922	0.23848
0.10991	0.13422
0.0033209	0.040038
0.28761	0.2284
0.24856	0.25041
0.28393	0.30644
0.26555	0.27464
0.28329	0.28593
0.18882	0.20995
0.17985	0.20156
0.18979	0.22927
0.1231	0.14914
0.30947	0.2546
0.42099	0.36432
0.050858	0.052405
0.058555	0.098886
0.027719	0.042345
0.078129	0.035131
0.19843	0.2062
0.18769	0.2285
0.08939	0.10633
0.091255	0.17625
0.019973	0.055538
0.0063307	0.033234
0.13388	0.17769
0.24143	0.31404
0.24172	0.27473
0.12085	0.14801
0.15014	0.19146
0.16423	0.22441
0.20129	0.30588
0.1567	0.2627
0.14917	0.24506
0.042607	0.16732
0.070727	0.17431
0.024453	0.076754
0.14289	0.011575
0.036948	0.15719
0.068793	0.2166
0.044302	0.043686
0.097439	0.032822
0.050203	0.10087
0.12761	0.14243
0.05815	0.12833
0.21993	0.4009
0.24036	0.42746
0.38293	0.47531
0.13589	0.25557
0.22238	0.28321
0.18048	0.24465
0.16521	0.22392
0.044825	0.070704
0.32545	0.32139
0.37409	0.39349
0.19076	0.33272
0.26996	0.44116
0.11587	0.29069
0.015283	0.093755
0.12856	0.023018
0.10591	0.028933
0.00020349	0.089385
0.048213	0.017484
0.081024	0.070881
0.010498	0.11148
0.12154	0.17956
0.077076	0.030718
0.062012	0.09147
0.0061298	0.11574
0.00011823	0.11803
0.0039605	0.067452
0.048528	0.017637
0.10092	0.071868
0.01381	0.041032
0.033239	0.050701
0.05117	0.052994
0.26678	0.27417
0.1861	0.19576
0.19655	0.19015
0.13343	0.11775
0.13717	0.14572
0.065584	0.1021
0.1112	0.19206
0.15727	0.28751
0.17002	0.23565
0.23449	0.34683
0.16598	0.24348
0.13808	0.18762
0.012376	0.028846
0.029776	0.075535
0.13035	0.16218
0.10706	0.13695
0.12572	0.1736
0.11975	0.16731
0.07024	0.12767
0.046165	0.02882
0.049331	0.039442
0.15217	0.19112
0.14187	0.19763
0.13474	0.11541
0.21075	0.19683
0.12269	0.043411
0.18204	0.11684
0.094657	0.013756
0.0016905	0.082184
0.056749	0.27154
0.060649	0.022207
0.030065	0.033333
0.076446	0.0069489
0.006068	0.081244
0.037924	0.14413
0.067209	0.20473
0.18031	0.36031
0.17529	0.34926
0.1478	0.33241
0.27045	0.47505
0.18992	0.39216
0.035606	0.10014
0.12318	0.018983
0.035946	0.068249
0.19406	0.18658
0.20663	0.23267
0.20023	0.24494
0.29135	0.37698
0.31432	0.36603
0.27992	0.35586
0.22035	0.30973
0.2525	0.40325
0.18549	0.29346
0.17823	0.30282
0.091787	0.17034
0.076764	0.11854
0.043277	0.083349
0.038701	0.092374
0.015221	0.033303
0.078528	0.1496
0.11238	0.18931
0.020503	0.077145
0.11326	0.16784
0.11428	0.15353
0.054151	0.14785
0.055302	0.13279
0.027136	0.13471
0.10877	0.24582
0.16977	0.31503
0.088481	0.15411
0.15271	0.20077
0.099864	0.11721
0.065661	0.056306
0.076245	0.060176
0.14652	0.23511
0.059671	0.068758
0.15318	0.30107
0.15194	0.36416
0.030026	0.22377
0.12239	0.21072
0.24656	0.38098
0.19161	0.30663
0.2444	0.38706
0.17399	0.26954
0.12054	0.17475
0.33423	0.3803
0.39671	0.45027
0.3727	0.43721
0.26319	0.39137
0.18317	0.34078
0.073879	0.049458
0.026903	0.0064592
0.10111	0.17334
0.030564	0.12687
0.060298	0.24453
0.075344	0.24238
0.14448	0.22792
0.086052	0.13322
0.12824	0.21013
0.08431	0.13545
0.19338	0.32093
0.1077	0.28389
0.069906	0.049785
0.16492	0.21608
0.076982	0.17009
0.045292	0.18473
0.064985	0.15657
0.085436	0.15579
0.00275	0.0065187
0.019338	0.032187
0.12129	0.052859
0.00090428	0.086869
0.090455	0.20709
0.044238	0.10517
0.094444	0.15478
0.14786	0.14577
0.11356	0.098687
0.030982	0.049346
0.09858	0.17229
0.13157	0.23392
0.30504	0.43642
0.24221	0.32578
0.097228	0.23094
0.066604	0.14282
0.077083	0.15974
0.15852	0.14027
0.16714	0.091605
0.14761	0.10976
0.24881	0.22132
0.19641	0.17779
0.080436	0.0067319
0.20332	0.17536
0.34189	0.2951
0.1421	0.1498
0.277	0.29702
0.28656	0.34202
0.27267	0.27582
0.16117	0.1749
0.14121	0.1111
0.023583	0.022714
0.11913	0.21599
0.13276	0.20199
0.01076	0.18858
0.10842	0.32174
0.0012258	0.2084
0.017047	0.13533
0.22276	0.0506
0.15135	0.040327
0.065315	0.0031517
0.092133	0.14941
0.1455	0.19182
0.17566	0.22571
0.10305	0.1561
0.030712	0.068351
0.059776	0.047252
0.060489	0.042862
0.066796	0.01448
0.010364	0.078867
0.04203	0.1251
0.020877	0.028933
0.015819	0.041086
0.068563	0.074935
0.060147	0.10511
0.11783	0.1646
0.21603	0.3236
0.2067	0.33817
0.27113	0.49093
0.32897	0.53701
0.38075	0.54499
0.39446	0.5094
0.35863	0.47448
0.34119	0.50259
0.075272	0.024565
0.0089949	0.077451
0.2255	0.31885
0.20135	0.31313
0.15407	0.2662
0.14907	0.066467
0.12596	0.045782
0.032524	0.049562
0.052072	0.0025264
0.079794	0.054377
0.02253	0.022473
0.11731	0.14739
0.047201	0.074948
0.016802	0.0079819
0.020308	0.10697
0.038401	0.13746
0.018426	0.022114
0.031322	0.022286
0.094227	0.19409
0.15923	0.21045
0.15944	0.20969
0.062808	0.10348
0.09699	0.12027
0.066216	0.03224
0.019961	0.013583
0.089227	0.079725
0.066749	0.083737
0.011586	0.0025406
0.021057	0.0094376
0.00012935	0.067029
0.026574	0.030654
0.19314	0.37168
0.10203	0.26661
0.13083	0.25406
0.16773	0.28092
0.27673	0.42978
0.1391	0.34545
0.17821	0.3649
0.061831	0.27677
0.023328	0.14261
0.061145	0.04563
0.025614	0.044899
0.11739	0.0062173
0.053915	0.040383
0.010323	0.089191
0.0035489	0.0567
0.067209	0.10579
0.12522	0.20806
0.1128	0.10669
0.085135	0.0647
0.036761	0.058734
0.15216	0.20377
0.15632	0.27084
0.2373	0.34149
0.045511	0.062894
0.016584	0.03624
0.35328	0.54856
0.33349	0.51452
0.36043	0.53627
0.026829	0.0010944
0.13966	0.14405
0.31434	0.45688
0.4067	0.56306
0.49966	0.65237
0.48606	0.59821
0.47727	0.566
0.44036	0.44295
0.47152	0.47045
0.3772	0.3289
0.44198	0.40401
0.43246	0.43474
0.47789	0.54407
0.38445	0.46728
0.4451	0.53919
0.44456	0.55348
0.40927	0.47081
0.29128	0.33974
0.26683	0.32312
0.16571	0.23028
0.24582	0.22408
0.32744	0.3017
0.42708	0.38985
0.38636	0.34224
0.34778	0.27709
0.22286	0.14325
0.10061	0.010343
0.096839	0.041418
0.016468	0.099001
0.07612	0.18672
0.10946	0.18339
0.052029	0.048989
0.15376	0.27988
0.083173	0.18287
0.16459	0.20992
0.057849	0.10021
0.062722	0.08062
0.15572	0.18544
0.10549	0.12818
0.18783	0.20955
0.11793	0.15427
0.010849	0.032802
0.08716	0.065324
0.16914	0.18541
0.28546	0.31996
0.18949	0.19127
0.11816	0.14275
0.017729	0.051266
0.0048324	0.035719
0.11765	0.11388
0.16731	0.10123
0.043002	0.0091534
0.082489	0.13055
0.011886	0.0075001
0.11793	0.13224
0.17544	0.2003
0.098141	0.15777
0.024537	0.082912
0.1431	0.28575
0.12514	0.22636
0.13602	0.28641
0.14082	0.16347
0.28077	0.31299
0.21884	0.2578
0.19673	0.29189
0.081114	0.1416
0.14538	0.15146
0.28236	0.2655
0.22925	0.21141
0.23342	0.24737
0.19174	0.16857
0.065835	0.0057324
0.0015505	0.063066
0.0018471	0.039158
0.0075311	0.072656
0.035016	0.030595
0.048379	0.040801
0.087478	0.10831
0.074041	0.091451
0.033535	0.034073
0.03879	0.096241
0.0090926	0.017829
0.055602	0.11147
0.015523	0.030463
0.11765	0.15664
0.091725	0.1072
0.14241	0.10653
0.12412	0.14329
0.14041	0.15595
0.13601	0.14768
0.10978	0.093881
0.04216	0.037811
0.01066	0.01835
0.15635	0.13437
0.10789	0.079965
0.064888	0.047181
0.12948	0.088436
0.16031	0.0027383
0.20655	0.10429
0.093891	0.077949
0.10192	0.039716
0.070068	0.047512
0.027427	0.10668
0.042174	0.061453
0.012166	0.1138
0.031688	0.13224
[truncated: 998,000+ more rows]
