# Supplementary material for: Time-resolved parameterization of aperiodic and periodic brain activity
Source: eLife. 2022 Sep 12;11:e77348. doi: 10.7554/eLife.77348 (PMC9467511; doi:10.7554/eLife.77348)
Supplement: Figure 3—source data 1. [file elife-77348-fig3-data1.zip › figure3_sourcedata/pkdet.csv]

13.043	0.81226	0.62069
29.661	1.2113	0.88571
6.5582	1.2828	0.66667
10.127	1.4897	0.86957
21.984	1.2736	1
27.211	1.1609	0.89474
18.047	1.1964	0.90909
32.313	1.3432	0.83871
4.6694	1.1194	0.74074
29.315	1.4192	1
27.664	1.3408	1
4.3104	1.4408	0
11.817	1.4487	0.89744
6.2124	0.60268	0
34.215	0.70554	0
20.307	0.83559	0.55172
26.583	1.0952	0.89474
15.447	1.539	0.95
21.951	1.5196	0.92308
7.5143	1.2248	0.875
24.073	1.4713	1
28.205	0.75946	0.5
22.813	1.4215	0.89474
9.2924	1.0692	0.91667
4.2043	0.93708	0.11765
5.8053	1.2776	0.8
28.716	1.0189	0.89655
32.935	1.1695	0.85714
14.167	0.84849	0.58065
26.222	1.158	0.81481
33.085	0.8976	0.48718
8.2185	1.1789	0.81481
28.964	1.1859	0.80769
32.837	0.69576	0.75
20.333	1.4504	0.9375
23.456	0.77616	0.5
9.0746	0.84696	0.5
29.003	0.90232	0.77778
33.902	1.3686	0.8
3.3601	1.1441	0.11429
22.69	1.5853	1
29.393	0.73601	0.75
7.996	1.355	0.85714
12.801	1.4458	0.86111
25.191	1.029	0.875
11.497	1.5682	0.875
23.561	0.94694	0.58621
19.602	0.94396	0.875
9.3782	1.2936	0.78947
29.433	0.88167	0.92308
20.495	1.5579	1
13.955	1.5452	0.86667
5.576	1.3131	0.625
34.105	0.67609	0
21.924	1.5827	1
5.3598	1.362	0.72727
21.292	0.96156	0.66667
10.347	0.79199	0.36
7.1103	0.79058	0.67742
31.792	0.90952	0.67568
23.626	1.0081	0.75
13.402	0.95554	0.83333
22.769	1.2453	0.92857
7.0223	1.0844	0.73333
32.276	0.68953	0
34.762	0.97722	0
16.895	1.1232	0.825
29.576	1.1415	0.66667
10.039	0.77092	0.42424
34.468	0.60534	0.26923
5.214	0.99224	0.66667
9.9909	1.4874	0.85714
25.822	0.94941	0.75
11.172	1.4051	0.9375
24.069	1.3971	1
3.0992	0.70667	0
16.708	1.3031	0.83333
27.432	1.4186	0.89474
32.39	0.78008	0.5
7.7609	1.4684	0.86667
27.003	1.0957	0.7027
31.635	0.9807	0.69231
21.007	1.5365	0.88235
15.525	0.9233	0.76
29.031	0.71369	0.61538
28.333	0.92232	0.78947
15.153	1.1854	0.94444
30.234	0.74223	0.46154
8.4519	1.3832	0.91304
5.4723	1.1547	0.35294
32.91	1.1581	0.78125
21.947	1.1137	0.65
5.489	1.4479	0.78261
28.459	0.65199	0.27778
7.6849	1.4459	1
6.9508	1.3969	0.90909
12.514	1.0319	0.94444
13.283	0.87227	0.56522
18.744	1.3694	0.89286
22.391	0.89498	0.47059
33.881	1.436	0.875
5.2786	1.5914	0.775
21.917	1.585	0.94444
12.049	1.4244	1
20.596	1.2599	0.78125
12.459	1.2969	0.91667
32.979	1.5948	0.85714
14.957	0.68089	0.71429
32.321	1.2453	0.94118
8.8361	0.86293	0.9
20.392	1.1371	0.75676
10.246	1.4667	1
34.321	0.63238	0.55556
19.065	1.1199	0.82353
28.39	1.1994	1
24.114	1.0928	0.95652
5.0002	1.1351	0.88
23.769	1.094	0.875
19.838	1.1505	0.84848
33.833	1.3138	0.82609
12.849	1.3268	0.83333
24.446	1.5561	0.96429
9.1056	1.3058	0.66667
4.7713	0.60615	0.052632
20.387	1.5208	0.90323
17.63	0.77305	0.875
31.474	1.1131	0.76923
29.185	0.88152	0.4
21.038	0.87186	0.75
13.791	1.2238	0.82051
8.769	1.0607	0.5
22.758	1.0369	0.72727
26.899	1.46	0.85714
4.4581	1.0551	0.40541
20.913	1.248	1
28.786	0.99373	0.71429
8.0512	1.1522	1
9.3224	1.3805	0.85714
29.124	1.0463	0.8125
14.66	1.2368	0.88889
28.969	1.4097	0.84615
34.093	0.91528	0.40741
22.674	1.0296	0.90909
20.063	1.1716	0.93333
19.533	1.172	0.9
25.015	0.96351	0.75
34.38	0.7932	0.7
11.395	0.73251	0
4.2695	1.128	0.28571
14.995	1.187	0.84211
20.761	0.96071	1
22.699	1.0105	0.875
29.136	1.0586	0.78571
31.74	0.73566	0.61538
10.931	1.2303	0.95
23.567	0.75992	0
20.378	0.97646	0.66667
10.958	0.78826	0.58333
6.0746	1.0917	0.82353
6.4031	0.9561	0.72973
7.7213	1.5537	0.88571
20.799	0.95426	0.74074
23.208	1.0484	0.69697
26.384	0.88972	0.76
30.016	1.1132	0.86667
11.115	1.4826	0.86486
5.8657	0.63491	0
22.013	0.7767	0.5
11.636	1.2261	0.83871
25.029	0.83652	0.60606
31.532	1.1092	0.95455
22.784	0.91476	0.88889
16.385	0.77848	0.82609
12.203	0.93454	0.72727
33.703	0.91779	0.71429
9.2676	1.2484	0
28.158	0.63996	0.45
16.185	1.1371	0.91176
18.269	0.95852	0.76923
17.539	1.441	0.95455
27.542	1.26	0.9375
24.364	1.461	0.71429
19.689	1.1697	0.71429
3.6562	1.5155	0
22.198	1.4131	0.95652
4.5986	1.272	0.36364
9.9602	0.89829	0.35484
14.792	0.66419	0.61538
5.1581	1.1489	0.75676
27.379	0.84452	0.3125
20.182	0.77767	0.20833
32.892	1.3896	0.91667
15.083	0.63656	0.4
26.003	1.3771	0.80645
16.279	0.84798	0.88571
30.992	0.8693	0.65217
10.905	0.86566	0.75
31.358	0.94184	1
4.0616	0.64748	0.14286
21.901	0.70378	0
34.367	1.3876	0.71053
7.6574	0.83309	0.84848
28.286	1.4154	1
34.434	1.2587	0.86207
12.797	1.5954	1
11.04	0.66774	0.083333
33.835	0.65629	0.63636
24.551	1.1762	0.96154
10.121	1.5186	0.90909
19.763	0.66468	0.45833
17.702	1.4661	0.94444
23.91	1.384	0.90909
8.9978	1.3228	0.92308
17.117	1.4185	1
27.344	1.3119	0.88889
33.738	1.3065	0.84211
23.853	1.314	1
5.1045	1.1157	0.46154
27.985	1.2442	0.70833
24.391	0.74038	0.80952
34.252	1.3889	0.84615
6.3177	1.4033	0.89655
7.9358	0.92883	0.75
24.427	0.62787	0.21875
13.13	0.63339	0.58974
25.77	1.3428	1
23.773	1.5071	0.85
5.3771	1.2204	0.875
30.928	0.70368	0.65625
18.209	1.2654	1
9.0278	1.1267	0.78378
27.665	1.5994	1
24.753	1.3372	0.95
13.625	0.60683	0
9.4196	1.0007	0.76316
18.096	0.62222	0.48649
28.53	1.5708	0.88889
14.637	0.828	0.52174
25.662	1.1349	0.83784
4.8667	0.76547	0.51613
10.131	1.0719	0.86207
4.0382	1.0647	0.13793
29.503	0.91755	0.53846
34.287	1.4855	0.82051
18.807	1.118	0.76923
27.682	0.86949	0.625
14.332	1.5952	0.90625
19.366	0.6591	0.38462
24.949	1.2633	0.94737
30.753	0.91283	0.74194
19.857	0.79959	0.59459
4.9419	0.97811	0
11.802	1.1669	0.66667
34.286	0.83397	0.69231
19.032	1.3054	0.92105
22.929	0.73223	0.23077
10.99	0.85265	0.74286
28.05	1.3029	0.87879
33.533	0.75622	0.38462
24.59	1.0473	0.92857
10.676	0.84623	0.8
29.028	0.60636	0.54167
32.892	1.2049	0.90476
3.1873	1.4669	0
12.288	1.1151	0.94444
6.9027	0.7284	0.57143
5.6721	0.78136	0.5
31.505	0.69693	0.57143
11.913	0.8593	0.78788
8.9323	0.77924	0.42308
5.4388	0.96834	0.56667
14.948	1.233	1
26.861	1.582	0.93333
27.033	0.79302	0.35294
19.807	1.5159	0.92857
3.3843	1.1132	0
11.667	1.5217	1
4.4367	0.8398	0.10526
27.485	1.0103	0.70588
13.256	1.1337	0.72727
31.751	0.76355	0.37037
22.727	0.61265	0.53125
13.728	1.122	0.64286
21.916	0.97769	0.73333
34.867	1.2835	0.33333
29.199	0.77823	0.53846
8.9251	1.4129	0.88462
9.4562	1.5081	0.92857
32.135	0.68324	0.33333
3.5868	0.98806	0
30.75	0.93074	0.67742
6.1437	1.0707	0.71429
11.67	1.2385	0.875
17.94	1.0597	0.94118
16.982	1.5633	1
33.709	0.90708	0.61905
20.602	0.87178	0.71429
29.696	1.2804	1
3.661	1.2733	0.11765
14.741	0.89345	0.48
28.609	1.156	0.84211
7.1391	1.5629	1
10.505	1.4075	1
23.949	1.1292	0.76667
30.41	0.92758	0.76471
23.104	0.62127	0.67647
14.02	1.0577	0.78788
6.9867	1.3266	0.96296
16.917	1.1208	0.89474
11.149	1.0416	0.84
30.093	0.71041	0.82143
33.796	0.86172	0.16667
12.339	1.2389	0.72727
5.627	1.214	0.64286
21.216	1.3403	0.5625
25.826	0.7659	0.33333
15.575	1.5126	0.80556
24.116	1.366	0.91176
16.553	1.3683	1
30	0.89404	0.46154
25.808	1.033	0.77778
12.844	1.1728	1
23.634	1.3865	0.82759
5.2	1.5879	0
13.895	1.0528	0.71429
15.871	1.1011	0.875
8.2535	1.5321	0.95652
5.4062	0.83966	0.42857
34.719	1.2059	0.4
14.651	0.9294	0.69565
34.694	1.0056	0.625
15.581	0.66454	0.33333
24.869	1.445	1
7.0644	0.73613	0.69565
32.697	1.5855	0.875
27.732	0.95631	0.86957
7.4904	1.2382	0.94118
5.1759	1.1901	0.5
11.192	0.71931	0.28571
22.756	0.93177	0.8
31.764	0.96677	0.48276
31.352	1.2624	0.83333
11.88	0.86634	0.53333
31.306	0.98629	0.76471
16.598	0.85955	1
27.548	1.3693	0.82353
32.138	0.80373	0.74194
18.532	1.4439	1
25.556	1.369	0
4.8274	0.81532	0
29.365	0.81586	1
21.115	1.3922	0.91892
18.142	0.70551	0.5
14.687	0.90849	0.625
31.919	1.2824	0.72727
24.177	0.89303	0.60714
18.314	0.65992	0.16
9.256	0.97316	0.8125
34.155	1.2418	0.75758
4.6522	0.95469	0.15625
9.5905	1.5432	1
27.873	1.4214	0.92308
29.813	0.82215	0.5
26.837	1.1353	0.46154
17.459	0.60857	0.66667
22.675	1.0228	0.78947
5.4496	0.98604	0.53846
9.1792	1.2365	1
7.938	1.0416	0.57895
24.464	0.82543	0.85714
10.387	1.4191	0.9
29.318	1.3718	0.86667
15.683	0.82718	0.4
5.9408	1.1022	0.73077
14.912	1.2419	1
16.292	0.62525	0.66667
7.481	0.67888	0.83333
8.0415	0.96877	0.81818
3.0238	1.2549	0.2
18.267	1.5587	0.75758
20.003	0.69555	0.33333
13.412	1.1378	0.6
29.932	0.91286	0.48387
13.611	1.1004	0.94444
19.081	1.1282	0.74074
12.969	1.4578	0.86486
12.794	0.64093	0.53846
26.364	1.5465	1
33.271	0.84975	0.66667
11.155	1.2235	0.88235
17.974	1.2875	0.67857
16.546	0.65166	0
33.243	1.3301	1
26.832	1.3068	0.95
4.6665	1.2089	0
18.046	1.1818	0.78571
22.002	1.0051	0.73333
27.562	0.79668	0.2381
33.974	0.91782	0.72
9.2825	1.2728	0.9
27.68	0.99502	0.64706
17.659	0.67577	0.86207
6.5303	0.94974	0.53846
20.239	1.3222	0.83333
11.201	1.0388	0.75
26.451	1.3697	0.82143
11.843	1.5248	0.94118
18.113	1.1774	0.57143
6.0765	1.329	0.81818
23.111	0.9033	0.71875
23.478	0.8096	0.47368
5.8835	0.70441	0.66667
26.133	1.2219	0.88889
13.794	1.3364	0.9375
24.452	1.5456	0.91667
30.146	0.78172	0.66667
16.872	0.96283	0.61765
34.947	1.3721	0.53333
27.482	0.67309	0.83333
18.196	0.95519	0.8125
10.906	1.0141	0.91667
26.935	1.2517	1
30.401	0.94626	0.76923
3.9228	0.60952	0.23529
23.181	1.2684	1
28.822	1.2908	0.81818
30.56	0.89873	0.83871
9.1139	1.3127	0.75
11.633	1.3174	0.82051
19.403	0.87494	0.69231
33.819	0.69281	0.64516
30.279	0.93449	0.85185
9.9555	1.3076	1
5.0653	1.0244	0.45833
17.707	1.3297	0.76667
31.766	1.3714	1
12.954	0.95637	0.83333
18.278	0.68904	0.54054
19.29	1.0635	0.7
32.534	0.79224	0.80769
18.686	1.3796	0.92593
23.557	1.5926	0.94444
33.871	1.451	0.72973
32.381	1.4182	0.89286
31.362	0.69182	0.53846
34.637	1.4593	0.71429
9.8525	1.4834	0.83333
30.963	0.9901	0.74194
29.484	1.3969	0.95238
26.702	1.2697	0.94444
9.749	0.7056	0.46667
9.2382	1.3226	0.82857
34.107	1.4297	0.91667
6.7759	1.0965	0.77273
24.213	1.3153	0.29412
28.516	1.3938	0.9
6.4543	0.93292	0.72727
17.759	1.512	0.91667
28.937	1.5072	0.9
26.54	1.3668	0.95
25.779	0.882	0.7
28.723	1.0311	0.9375
11.794	0.63031	0.58824
14.484	1.0502	0.75
18.414	1.3347	0.82353
33.831	1.2738	0.9
24.754	1.2309	1
27.658	1.5092	0.88
33.212	0.6805	0
10.353	0.98875	0.85714
24.14	1.5751	0.88889
24.169	1.3119	1
14.783	1.1891	0.90909
14.703	0.67337	0.5
25.105	0.61141	0
12.652	0.85781	1
29.247	1.142	0.9
21.218	1.562	0.70833
10.683	0.90316	1
10.122	1.01	0.625
13.757	0.73567	0.8
12.824	1.4024	1
9.1054	1.4657	1
10.226	1.5105	0.75676
26.79	0.88179	0.4
16.065	1.549	0.82353
34.796	0.97238	0.46154
9.8806	0.73221	0.75
25.45	1.2831	0.88235
24.701	1.4563	0.91176
34.048	0.65849	0.32258
3.1572	0.89462	0
8.0546	1.1454	0.76471
34.041	0.88489	0.41667
15.427	1.1723	1
34.426	1.3093	0.83333
21.466	0.97476	0.64706
29.383	1.1656	0.82857
18.88	1.3826	0.82353
13.364	1.139	0.73529
4.6543	0.98693	0.39474
34.985	1.1773	0.70588
14.554	1.4202	0.92308
7.9908	0.89426	0
3.5407	1.386	0
14.422	1.4726	1
28.239	1.2585	0.84211
3.2444	1.4586	0.2069
33.027	1.3546	0.95
14.673	0.81027	0.4
9.3691	1.27	0.85714
5.537	1.4055	0.72973
25.71	0.84962	0.56667
20.578	1.5064	0.77778
33.085	0.93479	0.75758
12.169	0.61093	0.26316
23.535	0.70333	0
23.582	1.1934	0.83333
8.3272	1.159	0.82857
10.613	0.72694	0.66667
5.9686	1.3643	0.58824
14.415	1.5091	0.91304
12.45	0.80972	0
22.517	0.98422	0.86842
19.655	0.9182	0.8
9.3511	1.448	1
11.793	0.85212	0.81818
32.376	1.4657	0.85714
23.18	0.81533	0.42857
20.475	0.66395	0.75862
15.564	1.2603	1
33.071	1.5804	0.96
22.695	1.0448	0.91176
19.325	1.5775	0.9
28.735	0.83209	0.72727
13.178	0.75806	0.75
14.08	1.5291	0.95
29.006	1.396	0.88
15.063	1.3127	0.83333
16.336	1.3046	1
5.6369	1.5845	0.73333
3.5804	1.3545	0
25.523	0.61042	0.56
4.6441	0.93856	0
8.7361	1.1266	0.75
21.956	0.97316	0.35294
15.908	1.3119	0.91429
3.2375	1.0566	0
5.9445	1.0409	0.81818
11.362	0.61333	0
24.065	0.64071	0
5.5988	0.7219	0.625
17.115	1.3123	0.88235
15.333	0.78341	0.56757
8.2019	1.3185	0.86207
17.656	0.96749	0.69231
27.378	0.93928	0.80952
9.4329	1.499	0.83333
14.23	1.0978	0.55556
26.503	1.0417	0.84
16.707	1.5851	0.83871
27.567	1.3682	0.88235
17.698	1.3904	0.86364
8.9653	1.0857	0.95652
31.589	0.70465	0.46154
3.739	1.2679	0
34.21	1.0928	0.66667
4.3569	1.4227	0.44118
12.366	1.3662	1
20.917	1.5536	0.95652
6.0162	1.1301	0.57143
3.5927	0.95125	0.28125
17.533	0.768	0.70968
3.9206	1.2265	0
5.8554	0.93607	0.26316
21.137	1.2203	0.85714
24.882	1.5891	1
11.166	1.0225	0.84211
26.774	0.60745	0.53846
30.881	1.1217	1
6.1021	1.3837	1
4.1372	1.2016	0.66667
22.79	0.76538	0.7
27.751	1.2489	0.79487
32.952	1.2411	0.82857
24.297	0.7341	0.10526
12.129	0.67127	0.55556
15.168	1.3958	1
24.531	1.5366	0.91176
20.248	0.96922	0.9
34.586	0.95078	0.70588
11.682	1.4525	0.94737
8.9725	1.0972	0.86667
22.226	0.88315	0.91667
22.806	1.2176	0.92308
12.307	1.3353	0.88889
31.99	1.4884	0.84848
19.05	1.2998	0.95
14.222	1.3703	0.96429
33.945	1.1573	0.76923
29.769	0.60547	0.076923
12.398	1.5918	0.91304
23.88	1.549	0.92593
12.87	0.9578	0.78947
7.6557	1.1084	0.57143
28.383	0.66193	0.875
31.927	1.0932	0.8
25.175	1.3393	0.92593
20.059	1.4904	0.89189
7.4656	1.0874	0.93333
29.136	0.96304	0.82609
7.8381	1.1361	1
27.911	1.4367	0.825
19.29	0.64636	0.71429
4.9549	0.97791	0.58065
17.295	0.72873	0.39394
7.525	1.0207	0.91667
14.507	0.92794	0.95
25.06	1.1978	0.85714
25.299	1.5292	0.92857
11.192	1.3816	1
27.11	1.3834	0.96429
23.823	0.79274	0.66667
24.675	0.9516	0.92308
29.946	1.0966	0.87879
4.4932	0.73447	0.44444
14.26	0.8768	0.54167
34.982	1.3288	0.5
24.485	1.0759	0.8
3.5357	1.1048	0
5.4636	1.0966	0.64706
7.3631	1.1044	0.83871
14.364	1.3228	0.95652
23.6	1.5984	0.91304
32.972	1.1643	0.82353
12.854	1.3353	0.80556
24.294	1.4511	0.92857
4.7862	1.053	0.26667
6.8469	1.5677	1
22.89	0.89657	0.75
16.214	0.89767	0.84615
4.3562	1.2799	0
29.369	1.3671	0.85714
23.557	1.4547	0.8
8.7932	1.3057	0.8
22.564	1.4229	0.92857
3.8454	1.599	0
14.83	0.75476	0.67647
9.7804	0.70976	0.42857
23.578	0.70851	0.83333
16.837	0.95183	0.66667
34.893	1.1023	0.78125
15.635	0.97257	0.83333
25.979	1.576	0.86957
5.4463	0.82991	0.25
6.483	0.9755	1
33.489	0.86633	0.71429
23.325	1.1556	0.875
16.26	0.81946	0.48718
19.291	0.68235	0.28571
19.635	1.2277	1
3.1785	0.92917	0
22.721	1.1228	0.83784
8.8692	1.2374	0.84848
5.1332	1.0247	0.5
28.797	1.4779	0.87097
22.948	1.0274	0.47059
6.8548	1.3411	0.87097
8.2602	1.2689	0.84615
8.9573	1.2762	1
22.777	1.455	1
31.986	1.0125	0.74359
27.934	1.0873	1
10.286	0.85991	0.77778
24.806	0.73941	0.57576
25.943	1.2404	0.84375
5.0295	1.5819	0.71875
10.581	0.91008	0.375
28.616	1.139	1
21.437	1.0313	1
14.194	0.71285	0.65789
3.4292	0.79748	0
18.935	1.3193	0.85714
24.683	1.0003	0.72727
34.71	0.75795	0
13.05	0.70484	0
9.2579	1.4111	0.82759
30.837	0.63255	0
15.673	1.0791	0.86667
30.996	0.67563	0.59091
6.3557	0.87094	0.41667
24.805	0.89967	0.79412
10.657	0.79282	0.78947
34.551	1.1398	0.83333
11.926	1.1226	1
31.759	1.5656	1
9.4408	1.5616	0.93333
30.079	0.70749	0.5
10.432	0.69388	0
15.497	1.4745	1
18.55	1.0266	0.93333
25.298	1.0547	0.72727
11.266	1.1197	0.85714
15.023	1.1025	0.94737
4.1733	0.66417	0
32.113	0.74977	0.875
23.584	1.0295	0.8
23.829	1.502	0.95833
27.766	0.77656	0
9.4047	0.80309	0.56522
3.9936	0.81551	0
33.223	0.63519	0.2381
23.152	0.64172	0.80952
34.014	0.94527	0.71429
14.726	1.1677	0.75
4.4055	1.2923	0.16
18.514	0.96628	0.41176
11.201	1.4485	0.88
4.3053	1.434	0.4
18.263	1.5084	0.8
30.522	1.3307	0.89474
8.344	1.2571	0.87879
25.283	1.1628	0.84
15.205	1.006	1
15.794	1.3475	0.87097
13.468	1.2668	1
22.154	1.096	0.58333
34.506	1.0492	0.72
28.644	1.2957	0.77778
4.5359	0.60794	0.55
12.62	1.2705	1
12.383	1.449	0.81481
26.787	1.3571	0.94444
28.374	0.97822	0.775
16.691	1.0635	0
22.674	1.477	1
7.2809	1.0472	0.74359
15.711	1.5862	0.92857
20.721	0.87797	0.91176
7.7571	1.001	0.9
21.131	0.7615	0.46875
29.973	1.2139	1
9.7289	1.0327	0.92857
29.087	1.1402	0.83333
6.6407	0.62085	0
20.289	0.72454	0.75
29.042	1.0965	0.86667
4.4207	0.67421	0.54545
34.231	1.3931	0.80556
29.725	1.2424	0.86842
26.223	1.4222	0.90909
15.713	0.67832	0.27273
10.229	0.98599	0.71429
5.0515	1.3993	0.625
30.321	1.567	0.91429
15.183	0.66633	0.28947
9.2538	1.5987	0.94444
13.272	1.4737	1
8.315	1.0687	0.76471
32.204	0.98118	0.86957
5.1776	0.65425	0
13.983	0.76707	0.27778
14.323	0.91953	0.75
20.314	0.62525	0.10256
33.308	0.7751	0.34286
28.534	0.61411	0.46667
3.4791	1.1069	0
22.871	0.74527	0.6875
29.707	0.71557	0.6
7.8835	1.0939	0.71875
13.367	1.2655	1
24.241	1.4448	0.83333
31.718	1.4621	0.70833
15.969	1.0943	0.84615
3.9439	1.4389	0
15.74	0.90749	0.8
22.122	0.78398	0.625
15.731	0.7718	0.35294
6.4475	0.98422	0.54839
24.759	1.5339	0.94118
13.598	1.146	0.87097
13.609	0.88813	0.59091
9.4371	1.4146	0.90476
17.573	0.9435	0.86667
16.223	1.4698	0.86486
9.0581	0.88324	0.69231
28.173	1.108	0.75
19.985	0.62224	0.34211
3.9312	1.098	0.5
23.069	0.89686	0.72414
8.1706	1.2942	0.8
22.358	0.81108	0.875
16.422	0.76222	0.43333
28.499	1.2271	0.93333
11.05	1.3817	0.87097
12.61	1.0089	0.74194
8.1359	1.4614	0.90909
18.623	1.1515	0.91667
5.7362	0.78175	0
26.751	1.3037	1
16.961	1.0357	0.65217
28.608	1.3931	0.8
32.176	1.5794	0.875
16.339	1.0021	0.75
13.569	0.73856	0.75
23.391	0.94287	0.75676
31.375	1.1102	0.47059
5.4758	0.60514	0.35714
19.095	0.65664	0.3
27.085	0.82504	0.6875
6.467	1.18	1
15.416	1.3308	0.88
29.177	1.2424	0.85714
7.4863	1.0127	0.76471
29.575	1.3474	0.72222
17.958	0.8139	0.56522
5.8024	0.82282	0
33.465	1.5326	0.93333
10.272	0.90473	0.75862
14.939	1.3951	1
26.263	1.2562	0.94444
6.2116	0.75928	0.5
17.487	1.1748	0.83784
30.814	1.231	0.88571
6.6395	1.286	1
8.523	1.1383	0.94444
15.524	0.86199	0.7931
23.436	1.5734	0.94444
9.9425	1.4754	0.89474
5.5098	1.387	0.3125
10.723	0.72898	0.34615
14.503	1.0044	1
24.454	0.70504	0.21429
29.283	1.2614	0.80645
19.119	0.74443	0.41667
25.256	1.2644	0.9
3.6238	1.1002	0
7.3827	1.066	1
13.305	1.3277	0.84615
32.197	1.0854	0.71429
22.276	0.98449	1
28.466	0.77143	0.83333
34.271	0.80265	0.44444
6.0275	1.0524	0.44444
8.1431	1.4791	0.72727
31.776	0.95662	0.85714
23.104	1.1431	0.85714
18.421	1.4947	1
19.572	1.1153	0.91176
31.578	1.3035	0.72973
9.0052	1.262	1
12.026	1.1921	0.75676
22.192	1.273	0.91667
21.528	0.97656	0.77778
12.605	1.1853	0.85714
8.9696	0.80659	0.77778
33.989	1.1342	0.92857
20.871	1.0535	0.90476
29.892	1.5885	1
29.37	1.4404	0.86364
19.717	0.61198	0.3871
21.473	0.78213	0.44444
33.133	1.0585	0.93333
10.223	0.68671	0.66667
27.662	1.287	1
20.385	0.79354	0.59375
28.994	0.71822	0.76923
21.277	0.72918	0.91667
12.025	1.1984	0.91667
6.5177	1.1894	0.64103
33.323	1.1925	1
8.0093	0.63512	0.33333
32.089	0.67683	0.65714
26.373	1.5405	1
15.491	1.3997	0.92308
28.313	0.74984	0.38462
32.557	1.1343	0.95833
17.509	0.93521	0.81579
7.3228	1.5993	0.76
22.018	1.1255	0.8
26.099	1.3753	0.84615
24.582	1.5556	0.94872
3.3743	1.1839	0
29.174	0.94271	0.4375
3.3554	1.3726	0
26.984	0.62074	0.72727
10.398	0.61273	0
34.223	0.84733	0
4.8863	1.2106	0.76471
28.571	0.83531	0.53846
34.332	0.77504	0.36667
24.501	0.68155	0.42105
3.6462	1.4012	0.35714
18.416	1.4584	1
5.1716	1.1147	0.47059
31.925	1.0305	0.77778
12.15	1.2891	0.82857
5.3544	1.1418	0.6
10.107	0.82103	0.85714
8.418	0.68778	0.5
8.7043	1.5491	0.88
4.7508	0.90503	0.52381
21.414	0.76614	0.78947
25.44	0.79505	0.54545
25.972	1.3398	0.71429
31.563	1.4773	0.83333
24.123	1.0476	0.78571
9.6484	1.4053	0.90625
14.367	0.78978	0.64706
24.737	0.7918	0.51613
17.983	0.65673	0
34.024	0.93723	1
28.095	1.0232	0.8
33.621	0.91721	0.6
17.128	0.78922	0.82353
33.217	0.94212	0.73684
10.956	1.3112	0.71429
20.261	0.67195	0.55556
4.6113	0.81242	0.44
22.701	0.77459	0.75
21.105	1.1166	0.94444
13.932	0.68296	0.64286
31.582	1.4948	1
20.352	0.70474	0.80952
27.424	1.2042	0.93103
22.637	1.386	0.88
28.357	0.61112	0.46667
30.83	0.96515	0.82353
4.2087	1.0493	0.41026
23.129	1.2942	0.96
25.077	0.70355	0.82609
7.174	1.5231	0.83871
28.746	1.515	0.91667
3.4267	1.1294	0
16.686	1.006	0.77778
9.7114	1.2941	0.94737
23.991	0.64218	0.37838
6.0752	1.5741	0.75862
23.818	1.1785	0.78947
30.783	0.68139	0.33333
31.358	0.95653	0.5
26.851	1.472	0.86111
32.449	0.9162	0.9
5.4265	0.84289	0.36
33.437	1.283	1
22.075	0.63386	0
8.6915	1.2703	0.90909
18.073	1.0141	1
21.688	1.1752	0.88889
4.7649	0.60861	0.18919
31.754	1.4019	1
21.241	1.4996	0.95
4.1892	0.93394	0
20.006	1.0208	1
27.144	1.278	0.83333
4.3537	0.83765	0
13.745	0.86135	0.7931
10.537	0.84412	1
32.811	1.0433	0.89286
7.3612	1.077	0.6
15.891	1.2601	0.9375
10.705	1.4987	0.93333
30.418	1.3015	0.94118
25.623	1.2766	0.85714
6.6642	0.877	0.85714
30.389	1.2852	0.9
24.749	1.5805	0.82609
27.039	0.77517	0
25.393	1.3153	0.91304
33.407	1.2319	0.88889
17.35	0.94079	0.82857
32.585	0.88576	0.46429
31.179	1.0561	0.93548
26.856	0.74229	0.53333
26.107	1.2608	0.91667
16.088	0.73998	0.61111
25.207	1.3614	0.81579
25.096	1.0636	0.875
16.509	0.91353	0.6
32.007	1.2906	1
33.876	0.93162	0
30.795	1.4853	0.94595
9.9237	0.92707	0.57143
12.593	1.311	0.86667
30.04	0.88646	0.69231
23.315	0.63279	0
12.214	1.1216	0.76471
3.3675	1.2163	0
17.279	1.5767	0.88889
34.943	1.2291	0.28571
3.117	0.80509	0
28.526	1.2932	0.94444
18.211	1.4405	0.9375
4.65	1.4687	0.58333
9.5765	1.4203	0.91667
23.57	1.2612	0.90323
25.692	1.2376	0.72727
10.702	1.1062	1
4.4133	0.73831	0
18.814	1.4508	0.88462
34.015	1.3687	0.68571
11.571	1.0195	0.7
28.129	0.79722	0.52
6.2321	1.2635	0.85714
17.607	1.018	0.9375
19.436	0.75827	0.62069
8.3059	1.1859	1
30.234	0.86677	0.33333
4.3935	0.65041	0.38462
28.46	0.76866	0.79167
25.395	1.07	0.78378
15.453	1.0168	0.66667
21.931	1.3109	0.88889
22.546	0.82832	0.82353
24.362	1.2698	0.88889
25.728	1.3215	1
18.487	0.76514	0.48649
11.795	0.77661	0.032258
9.7772	1.2329	0.88235
3.0106	0.84971	0
32.487	0.64632	0.26667
3.5278	1.0517	0
15.013	0.87437	0.82353
31.992	1.3529	0.81579
11.672	1.2211	0.8
6.9009	0.82631	0.47619
31.479	1.4292	0.94444
7.9521	1.4023	0.72727
20.782	0.92688	0.875
15.414	0.87945	0.51515
29.588	1.3492	1
5.1787	0.7779	0.57576
15.77	1.0564	0.74286
10.317	1.015	0.82857
9.9977	0.65283	0.18182
25.251	0.71821	0.65385
17.277	1.2186	0.86957
8.3539	0.68129	0.48387
20.916	0.89405	0.76667
16.137	0.62788	0.34483
13.975	0.90074	0.83333
34.769	1.3953	0.6
12.046	1.3088	1
30.772	1.0815	0.82143
22.415	0.66359	0.6
34.967	0.69112	0
19.924	1.2054	0.87179
29.562	0.95283	0.54054
31.911	1.1653	0.66667
16.982	1.0807	0.86957
6.2605	0.6388	0.18182
33.834	0.87351	0.7
12.005	1.2935	0.88571
20.039	1.348	0.8
31.269	1.113	0.77143
26.045	1.4282	0.82353
8.6991	1.0094	0.83871
15.597	0.74487	0.70968
24.025	0.81923	0.85714
21.944	1.1112	0.9
22.689	1.557	0.84375
34.274	1.0059	0.69231
33.958	1.2147	0.70968
28.517	0.9396	0.75
6.1407	1.3829	0.5
12.167	1.4126	0.91667
16.03	1.1811	0.95455
20.546	0.81531	0.66667
32.621	1.2147	0.91176
24.046	1.1882	0.77778
33.15	0.84609	0.72727
9.3448	0.73598	0.69231
14.662	1.272	0.95652
32.025	0.77139	0.27586
26.956	1.4216	0.80645
18.283	1.1188	0.775
27.748	1.2462	0.875
6.6046	1.1353	0.75
33.751	1.1779	0.57143
23.858	0.92367	0.83333
10.055	1.1747	0.9
29.585	1.2279	0.88235
7.6948	0.95133	0.41667
10.67	1.46	0.93333
28.27	1.3831	0.91304
30.514	1.4034	0.93333
15.015	0.73987	0.85714
32.786	0.6869	0.28571
13.685	0.71093	0.33333
13.235	1.4736	0.97143
13.295	1.5257	0.94118
21.076	0.67812	0
10.517	1.2758	0.96
28.641	1.2248	0.9
4.3902	1.5626	0.33333
26.619	1.4723	1
27.864	1.2025	0.85714
8.715	0.80592	0.3125
23.471	0.83918	0.74359
5.8254	1.2023	0
16.888	0.88575	0.6875
8.6708	0.79436	0
27.664	1.5935	0.89189
6.7283	1.3454	0.94444
21.287	1.2221	0.95
10.511	0.93242	0.77419
33.073	0.97616	0.76
6.6038	1.2322	1
18.569	1.4662	1
24.459	1.4339	0.90909
31.472	1.1325	0.875
3.8839	0.66064	0
30.569	1.227	1
12.657	0.99511	0.8
20.009	1.0802	0.9
4.748	0.77663	0
6.8707	1.1872	0.66667
33.973	0.94115	0.71795
14.008	0.67913	0.41667
31.815	1.5276	1
5.7668	1.3152	0.75
5.1376	1.0369	0.73333
19.705	0.62277	0
28.5	0.93384	0.59375
13.68	0.86554	0.61538
15.079	0.74814	0.93333
15.618	1.1891	1
6.645	1.4973	0.86667
32.166	1.381	0.72973
9.6155	1.2586	0.86667
16.522	0.72417	0.34783
20.062	1.1953	0.8
5.7414	0.61906	0
12.722	1.2306	0.95833
26.43	1.0731	0.94444
4.2538	1.0245	0
27.077	1.1561	0.92308
12.127	1.0807	0.6129
29.866	0.97128	0.85714
30.84	1.588	0.87179
6.1837	1.4308	0.7
18.591	0.70823	0.375
29.879	0.75225	0.44828
25.64	0.87099	0.46429
6.9052	1.1958	1
25.602	1.4972	0.92857
14.113	1.101	0.77143
8.5148	0.79831	0.44444
27.284	0.9029	0.75758
32.959	0.69118	0.16
10.848	1.5816	0.95833
6.3578	0.9896	0.47059
20.188	1.5979	0.96
26.944	1.1902	1
10.373	0.953	0.73077
33.568	1.1439	0.85714
11.991	1.4801	0.89655
26.563	0.80635	0.57143
17.363	1.5028	0.91667
31.242	0.73699	0.44444
15.475	0.9462	0.71795
13.124	1.2607	0.8
19.342	1.004	0.81818
15.721	0.99519	0.96
30.898	0.76691	0.40625
25.707	0.70324	0.2
26.421	1.0752	0.91667
34.596	0.76649	0.42424
18.603	0.92089	0.64
31.465	1.3268	0.86842
28.018	1.2972	0.92857
12.707	1.3799	0.8125
25.966	0.72768	0.33333
15.324	0.71751	0.29412
32.914	1.5859	0.89189
3.776	0.86617	0.12903
22.657	1.0576	0.64
28.668	1.2991	0.65
13.503	1.4986	0.87879
18.145	1.5401	0.84211
33.738	1.0275	0.74074
33.17	0.92197	1
25.792	0.8227	0
19.572	1.1502	0.78788
15.817	0.71869	0.18182
11.803	0.75015	0.58824
6.5095	1.5747	0.92593
10.405	0.88907	0.70968
7.0003	1.3815	1
15.663	1.5436	1
20.162	0.88099	0.69231
21.491	1.1349	0.76923
10.006	1.4784	1
27.43	1.079	0
34.384	1.5945	0.88889
16.222	0.91109	0.575
4.75	1.4525	0.25926
32.505	1.188	0.76316
13.165	1.3555	0.83333
31.626	1.3314	0.74194
12.412	0.89573	0.67647
8.2132	0.9876	0.85714
21.825	1.5445	1
11.36	0.76173	0.64286
14.977	0.79738	1
9.3976	0.64336	0
9.0833	1.1774	0.72973
32.348	1.1682	0.88889
27.574	1.0504	0.45833
9.8671	0.82638	0.61765
33.617	1.58	0.81081
14.226	1.5513	0.9
27.321	1.1146	0.85714
26.604	0.95147	0.71429
34.239	0.81016	0.6
7.8524	0.61182	0.15625
31.736	0.83013	0.65714
30.228	1.2421	0.76471
34.993	0.75987	0.34615
26.584	0.92149	0.7037
18.863	1.5524	1
34.922	1.4982	0.62963
10.224	1.1801	0.83784
16.558	0.70227	0.64516
25.036	0.78693	0.59375
14.601	1.3314	0.8
13.166	0.92112	0.65789
28.333	0.86491	0.68
31.374	1.5105	0.93103
6.0482	1.2704	0.71429
24.29	1.4801	0.92857
17.385	1.0315	0.90909
19.374	0.74234	0
28.674	0.99993	0
24.838	1.1382	0.95455
31.884	1.2942	0.89474
11.663	1.4845	0.85714
26.103	0.86602	0.84
4.6023	1.4622	0.62963
24.371	1.5987	0.92
3.691	0.81972	0
5.6572	1.241	0.6
22.759	1.3667	0.78788
16.978	1.3376	0.90323
30.061	0.9954	0.70588
23.645	1.4024	0.90909
6.5565	1.5659	0.78378
29.611	0.84962	0.75
20.728	1.3683	0.66667
14.636	0.60272	0.68182
32.001	1.4269	0.77273
5.9947	0.83896	0.71429
28.06	1.4646	1
20.86	1.0674	0.77778
16.028	1.1867	1
18.428	1.1899	0.85714
6.1158	1.0264	0.76923
6.8035	1.022	0.88889
29.508	0.99818	0.80952
7.016	0.72447	0.26667
4.8375	1.5219	0.67647
34.814	1.1596	0.80645
25.591	1.5618	0.9
17.928	1.0724	0.9
4.4451	1.1231	0
27.454	1.0943	0.4375
22.576	1.4988	0.88235
19.408	0.93596	0.76923
24.324	0.78124	0.63158
29.368	1.1251	0.88889
15.457	1.5445	0.89474
24.727	1.3298	0.84
26.455	1.2377	0.93333
18.293	1.1665	0.8125
31.985	1.5099	1
4.1588	1.4274	0
14.599	1.5061	0.92308
22.008	0.93351	0.76923
13.309	1.4782	0.91667
26.044	0.97384	0.78947
7.7335	0.83018	0.3125
3.2627	1.3568	0
20.716	1.3776	1
19.254	1.4946	0.96774
31.908	0.7037	0.71429
33.819	1.1671	0.875
19.505	1.3368	0.90909
23.94	0.6761	0.5
32.017	0.8239	0
19.078	1.2808	1
14.801	1.273	0.94118
23.13	1.4413	0.875
24.132	0.84736	0.64865
5.6087	1.3612	0.73913
34.87	0.60974	0.44
13.484	0.65879	0.65714
12.231	0.83068	0.85714
20.069	1.3822	0.83333
26.473	0.6304	0.2381
3.7739	1.0104	0
9.3016	1.1543	0.82759
18.401	1.3509	0.83333
13.875	0.90826	0.6
4.2129	0.78912	0
19.091	0.83195	0.27273
34.535	1.1408	0.83333
9.9392	0.65369	0.36364
3.8009	1.5308	0.1875
34.809	0.89678	0.59459
9.2245	1.4283	0.86207
25.178	1.5494	1
6.4697	0.70199	0.64286
30.336	0.93233	0.84615
29.931	1.2689	1
12.593	0.82891	0.375
23.661	0.89362	0.9375
25.82	1.5901	0.94595
6.9464	0.78586	0.61538
20.242	1.5555	0.88889
25.827	1.4858	1
12.896	0.64708	0.46667
25.388	1.2053	0.62963
31.24	1.2163	0.66667
7.8225	0.87441	0.64
16.562	0.75731	0.76471
33.289	0.98416	0.59091
19.375	1.4976	0.94118
16.869	0.82822	0.85714
29.278	0.76778	0.5
22.87	0.90861	0.6087
8.3085	1.1505	0.94444
31.907	0.82808	0.72973
32.953	1.0304	0.76923
20.136	1.124	1
6.1549	1.3363	0.825
3.6744	0.9451	0
6.467	1.0971	0.61111
11.716	1.2343	0.93548
4.5045	1.0542	0.72414
13.082	1.1895	0.94286
20.11	0.9557	0.9
32.464	0.78647	0.62162
21.669	1.2951	0.90909
32.585	1.3242	0.9
3.9195	1.2713	0
32.522	1.1814	0.75
24.873	1.396	0.83333
28.196	0.85524	0.75
18.513	0.88612	0.525
4.9015	1.1466	0.6
20.546	0.95616	0.75
12.426	1.5896	1
32.749	1.1855	0.875
32.554	0.86311	0.58333
21.474	0.78417	0.66667
22.095	1.235	0.91667
12.431	0.97025	0.81081
7.7786	1.1783	0.78788
29.552	1.5471	0.88571
6.0728	1.0908	0.41667
10.503	1.4103	1
18.516	1.0324	0.875
29.444	1.3837	1
18.181	1.4359	0.88571
9.0339	1.4231	0.90476
6.4412	1.0729	0.75
8.2345	0.69176	0.14815
18.615	0.64729	0.44444
6.05	0.81133	0.21053
14.077	1.0881	0.82143
34.612	1.3281	1
19.835	0.83361	0.66667
6.2202	1.1398	0.60714
9.4372	1.3444	0.94118
23.577	0.69382	0.65385
6.2954	0.65644	0.57692
17.921	1.1427	0.75758
17.908	1.0166	0.57143
3.5365	0.74861	0
12.482	1.4343	0.95238
33.141	0.73565	0.36842
25.11	0.91526	0.8125
22.306	1.3457	0.82353
11.611	1.0818	0.90909
30.249	1.2887	0.8
22.669	1.224	0.85714
28.351	1.1593	0.875
4.7662	0.76014	0.14815
30.146	1.313	1
15.683	1.123	0.77778
5.8511	1.1809	0.45946
19.894	1.5138	0.86667
15.388	0.96539	0.75
27.007	0.83635	0.68421
33.429	0.97244	0.41176
11.087	0.71052	0.82353
14.821	0.9229	0.88
27.036	1.3418	0.86667
4.9043	0.61777	0.24242
29.172	1.578	0.84615
24.47	1.117	0.79487
30.924	0.76293	0.7027
4.6125	0.96294	0
24.511	1.2712	0.9375
7.5747	0.78528	0.45714
21.55	1.5474	0.88235
22.688	1.2063	0.88889
10.057	1.4038	0.84375
21.94	1.0511	0.59459
15.601	1.2019	0.9
26.459	1.2139	0.84615
6.5456	0.68469	0.25641
28.889	1.1894	1
19.342	1.3174	1
11.383	1.3999	0.85185
10.272	1.1672	0.85714
20.184	0.70943	0.5
19.967	1.3395	1
23.885	0.95192	0.88235
28.972	1.4932	0.82857
29.603	1.5034	0.88462
14.144	0.95783	0.86364
3.5745	1.5724	0
32.02	1.2256	0.875
3.6636	0.91242	0.14286
29.884	1.3675	0.76
18.241	0.84251	0.76923
17.084	0.91569	0.66667
28.23	1.0677	0.84
12.505	0.83437	0.26087
34.903	1.5468	0.33333
3.1364	1.3652	0.17241
22.186	0.88138	0.56522
9.278	1.0574	1
34.918	1.1831	0.47368
28.177	1.5423	0.92857
20.72	1.0521	0.90909
16.177	0.89703	0.80556
30.006	1.406	1
18.322	1.1695	1
4.5209	0.88284	0
21.546	1.4475	0.95833
5.0312	1.3406	0.78947
26.344	0.96804	0.6
21.354	1.1232	0.75
30.252	0.84234	0.16216
8.6338	1.3846	1
11.102	0.78161	0.22222
3.4462	1.5693	0
29.474	1.2201	0.65
14.423	1.2466	0.82353
34.909	0.68116	0
20.482	1.5567	1
15.513	0.72521	0
3.8197	1.0416	0
17.145	1.3054	0.92
4.268	1.3021	0.61538
15.679	0.7222	0.71429
21.477	0.99193	1
25.974	0.62922	0
4.4114	1.5931	0.4
14.832	1.3968	0.84211
15.775	1.0387	0.95652
4.7482	0.92905	0
9.0809	1.4355	0.94118
20.298	1.5518	0.76923
12.701	0.97562	0.89474
30.047	1.1428	0.86486
11.332	1.5472	0.81481
6.0693	1.0354	0.71429
23.46	0.95795	0.93333
27.605	0.94136	0.7
26.33	0.80533	0.82353
9.9158	1.5607	0.94444
13.551	1.3229	0.89474
22.943	1.335	0.96
25.345	1.1872	0.82609
3.7767	1.3003	0
33.402	0.89409	1
18.369	0.70092	0.51724
16.142	1.5596	0.89474
5.2553	1.3796	0.64286
13.226	0.75648	0.64286
33.59	0.69245	0.25
10.347	1.1721	0.94118
23.644	1.327	0.81818
33.873	1.4397	0.82143
9.0659	0.74011	0.5
25.475	1.5542	0.88462
5.4225	1.472	0.45161
24.878	1.3658	0.71875
9.6417	0.93795	0.875
5.2747	0.99302	0.19231
20.833	1.2247	0.82353
29.223	1.0001	0.68571
33.651	1.5687	0.88235
10.562	1.5156	0.9
18.592	1.335	0.85714
31.837	0.77642	0.92857
7.5253	1.3645	0.9
16.53	1.5377	0.89744
22.918	0.66733	0.65385
17.071	1.3785	1
12.005	1.3441	1
16.804	1.0627	0.61538
15.741	1.5587	0.95833
5.2129	1.0115	0.2
18.552	1.3851	0.92
33.631	0.96382	0.75
10.218	0.71322	0.53846
5.9265	1.3636	0.45
17.816	0.83215	0.94118
28.98	0.93318	0.83784
9.0005	1.1613	0.7
13.771	1.0594	1
20.114	1.0908	0.88889
22.273	1.3128	1
16.778	0.81301	0.91667
11.636	1.0179	0.875
33.17	1.114	0.78788
11.631	1.1328	0.94737
34.637	1.3966	1
29.329	0.7191	0.73077
9.3387	1.4136	0.89474
34.18	1.3798	0.90909
5.586	0.66168	0.28571
23.43	0.77847	0.86364
7.5712	0.82667	0.83333
13.526	0.80769	0.90625
31.013	1.4466	0.8
21.196	0.92321	0.67647
24.898	0.71913	0.6875
31.347	1.3596	0.90323
28.73	1.1239	0.94444
7.8397	0.68731	0.74194
24.689	0.85087	0.83333
25.22	1.0772	0.84615
32.141	1.5798	0.80769
13.529	0.74477	0.86486
6.4675	1.4462	0.81818
31.093	1.2879	1
30.333	1.281	0.84615
8.8615	0.79924	0.5
18.971	0.96579	0.625
25.313	0.96766	0.87097
8.9799	0.79627	0.54167
34.888	1.172	0.55556
26.935	0.92472	1
5.2998	0.89701	0.25
14.478	1.492	0.84375
9.029	1.3733	1
26.926	1.0541	0.80556
10.247	1.1767	0.58333
30.51	1.1611	1
18.628	0.98424	0.90909
34.069	1.3737	0.96296
27.285	0.85309	0.7
6.5654	0.84152	0.36364
24.083	1.0803	0.82759
3.7203	1.0717	0
27.85	0.79512	0.73333
32.956	1.5985	0.825
8.7966	1.0246	0.8
25.502	0.83521	0.76923
13.64	1.4843	0.86111
28.668	1.139	0.94444
22.943	1.1511	0.76923
34.084	1.008	0.53846
19.055	1.3891	0.77778
26.924	0.94498	0.64706
30.954	0.90125	0.69231
3.3673	0.61295	0
24.928	0.94738	0.60714
31.651	1.5359	0.91429
25.854	0.6784	0.35294
4.8068	0.95007	0
4.0707	0.97187	0.41667
14.503	1.1528	0.88
9.7237	1.3319	0.78571
29.409	1.5536	0.89189
18.818	1.4723	0.86111
15.839	0.92635	0.71053
17.074	0.64322	0.45455
8.2954	0.88887	0.83333
28.04	0.71206	0.35294
10.177	1.5179	0.90625
8.3989	0.6282	0.47619
31.573	0.86529	0.56522
25.221	1.47	0.94737
6.2617	1.5599	0.71875
33.014	1.0318	0.88462
19.607	0.70772	0.33333
10.332	1.3262	0.86667
32.82	0.88638	0.7619
34.745	1.135	0.725
16.755	0.73184	0.30303
21.158	0.79818	0.65217
5.2518	0.72742	0.44444
24.391	1.1586	0.7619
34.168	1.4359	0.92857
27.071	1.432	0.84615
12.755	0.96386	0.61111
14.748	1.0994	1
32.449	0.97921	0.78261
23.546	1.5747	0.92593
10.985	0.94599	0.4
5.0433	0.832	0.76923
8.6623	1.1956	0.91304
18.003	0.7725	0.46154
6.6072	1.3213	0.77273
6.8801	0.75534	0
26.617	1.017	0.86111
21.861	0.72526	0.32258
19.326	1.1971	0.82759
34.064	1.3651	0.88462
28.346	0.90076	0.5
8.5833	1.3453	0.77419
29.703	1.3947	0.92857
21.831	0.68346	0
11.976	1.4069	0.82051
7.0071	1.2453	0.71429
5.5525	1.5084	0.67647
26.201	0.92209	0.58621
23.189	0.99599	0.7
22.519	0.81568	1
30.978	1.106	0.88
33.582	0.80025	0.83333
23.648	0.61687	0.20588
29.863	1.0997	0
26.526	0.93804	0.69231
33.473	0.99359	0.59259
6.1901	0.82753	0.625
16.426	1.4384	0.84615
17.905	1.1017	0.89474
33.202	1.1864	0.83333
6.8797	0.78526	0.75
25.705	1.2507	0.91176
12.797	1.2303	0.88235
16.769	0.87897	0.076923
32.139	0.60468	0.22727
11.925	1.1757	0.93548
4.2619	0.85492	0
34.703	0.61781	0
15.266	0.88103	0.72414
6.5145	1.4049	0.75
3.9994	1.521	0
11.574	0.94095	0.65385
29.005	0.97515	0.9375
30.217	1.386	0.78571
21.427	1.0108	0.52941
10.926	0.9362	0.36842
15.925	1.1016	0.78125
7.7534	1.1974	0.86111
14.405	1.0745	0.46154
29.032	1.062	0.83333
10.026	1.5941	1
3.5759	1.4706	0.23333
14.074	1.4164	0.8
13.423	1.4967	1
13.861	0.92786	0.7
3.3555	1.4427	0
7.6895	1.1462	0.85714
27.1	1.3962	1
5.2699	1.2814	0.5
18.641	1.1474	0.83333
32.12	1.1193	1
23.465	0.62035	0.35135
10.657	1.4643	1
26.722	1.1486	0.75
34.808	1.5826	0.38462
25.91	1.3067	0.78947
5.7531	0.86137	0
21.864	1.5829	0.70588
29.016	1.2061	1
13.547	0.66274	0.41935
34.591	1.0056	0.5
30.42	1.4314	0.84211
6.2343	0.84213	0.38462
17.299	0.88672	0.71795
22.582	0.64117	0.82051
32.271	1.1145	0.43478
17.632	0.92119	0.70588
12.586	0.83956	0.8
28.816	0.91664	0.77273
17.887	1.4794	0.89474
4.9602	1.3667	0.77778
23.719	1.569	0.82759
27.528	1.5856	0.85714
31.508	1.4813	0.91176
3.6364	1.3986	0.043478
7.5081	1.2738	0.78947
27.254	0.7356	0
27.599	1.2373	1
15.203	0.90308	0.7
32.618	0.7636	0.66667
11.366	0.78915	0
3.5087	0.8756	0.24242
15.36	0.92822	0.53125
22.822	1.4996	0.90909
3.9547	1.4837	0.2963
28.348	0.70094	0
5.2849	0.88391	0.70588
28.589	1.3783	0.93333
24.941	1.5689	0.875
34.621	1.5058	0.875
25.426	0.78465	0.88235
6.6561	1.3342	0.85714
31.927	1.3094	0.87879
27.71	1.193	0.86667
25.898	1.5496	1
4.9243	1.0181	0.32353
31.632	1.5249	0.93333
4.1165	1.3504	0
4.1012	1.5041	0.088235
33.352	0.69305	0.25
28.629	1.1819	0.76471
16.342	0.96772	0.80645
15.569	1.2697	0.90476
20.96	0.67925	0.24324
31.401	1.1277	0.82609
10.385	0.92435	0.62069
25.178	1.0663	0.8
14.453	0.69435	0.65
25.924	1.3905	0.88462
14.583	0.99389	0.79412
9.0263	1.5498	0.94118
34.495	0.81179	0
20.598	0.66942	0.5
32.533	0.87747	0.7
19.861	1.0343	0.8
15.171	1.3107	0.93103
19.56	1.3297	0.96429
9.5528	0.81964	0.625
16.3	1.1003	1
26.55	1.0408	0.85
31.726	0.81083	0.625
3.7705	0.89865	0
9.1508	1.5642	0.91892
10.548	1.2381	1
17.668	1.5177	0.89655
25.462	1.3102	1
28.375	0.67337	0.56522
20.511	1.49	0.83333
32.32	0.97811	0.85714
18.966	1.3964	0.91667
10.729	0.75046	0.86486
20.157	1.503	0.9375
27.309	1.2875	0.91667
9.5199	1.4389	1
15.316	1.5985	0.88889
28.751	0.77669	0.61905
33.24	1.1466	0.86957
31.129	0.63931	0
25.51	1.3073	0.82353
30.941	1.0855	0.88235
31.542	0.76366	1
9.6536	1.1765	0.9375
10.292	1.5214	0.78947
30.366	0.72326	0.29167
20.467	1.1484	0.92308
3.1856	1.4891	0
29.792	1.4557	1
31.13	0.94374	0.88235
33.452	1.1968	0.87879
24.023	1.2113	0.57143
7.4903	1.4897	1
19.743	1.0295	0.82051
9.3532	0.93707	1
19.52	0.75251	1
25.162	0.66896	0.76471
29.074	1.5521	1
21.805	1.2549	0.88235
21.619	1.4795	0.73529
13.885	1.3298	0.79412
13.391	1.2251	0.92308
34.061	0.96241	0
15.65	0.70234	0.35
25.342	1.279	0.82759
10.092	1.3248	1
17.269	1.4469	0.85294
30.401	1.5959	1
29.694	1.3979	1
19.551	0.71705	0
30.04	0.89849	0.88889
8.9937	0.66863	0.7037
24.813	0.65008	0
9.6681	1.2103	1
18.046	0.81718	0.63636
25.755	1.2969	0.83784
3.9377	0.72634	0
15.364	0.92783	1
29.69	0.98556	0.7
13.543	1.1813	0.92857
22	0.96815	1
23.878	1.3914	0.83333
10.192	1.2096	0.90909
24.753	1.4409	1
17.94	1.2197	1
19.392	1.4522	1
7.224	1.183	0.84
3.115	1.0116	0
9.9859	1.3542	0.89286
17.311	0.69706	0.48649
24.275	0.6706	0
5.7766	1.5937	0.58824
10.342	1.2914	0.94444
3.5174	1.2269	0
11.011	1.0573	0.9
29.466	0.99315	0.82353
17.941	0.7935	0.38889
10.5	1.4775	0.8
20.088	1.0938	0.90909
34.928	0.67393	0.38235
14.385	0.92204	0.38889
30.773	1.2255	0.71429
18.521	0.72428	0.625
31.421	1.2313	0
19.644	0.69916	0.81818
11.64	0.64202	0.58333
25.478	1.0071	0.88571
23.774	1.3817	0.85714
7.7258	0.71729	0.66667
8.5494	1.0064	0.87097
27.924	0.85432	0.77419
29.327	1.0507	0.69231
21.421	0.6272	0.5
21.868	1.5369	1
22.482	0.70697	0.58065
7.0339	1.5421	0.86957
24.775	1.2377	0.94737
9.3119	0.84989	0.68421
8.6927	1.2928	0.8125
25.661	1.4546	0.95455
5.2206	0.73706	0.72727
31.223	1.0835	0.87879
14.82	1.0442	0.36842
18.882	1.2342	0.64516
8.3191	1.1243	0.875
6.6537	0.76859	0.66667
31.114	0.81188	0.72727
28.858	1.4995	0.90909
12.538	1.1445	0.58621
19.509	1.2966	1
24.061	0.95317	0.48485
11.79	1.5364	0.85714
20.463	1.071	0.72222
9.09	1.5215	0.8
21.532	1.0406	0.87179
31.674	1.0908	0.81481
23.116	1.5554	1
14.278	0.69305	0.85
21.314	0.82681	0.88889
29.327	1.298	0.85
34.369	1.392	0.79167
3.7421	1.1883	0
18.468	0.74761	0.48718
22.928	1.5436	0.92857
6.0225	0.97413	0.85185
28.454	0.95319	0.77778
18.8	0.83446	0.2
33.331	0.77141	0.086957
9.9986	0.83981	0.63158
18.172	0.73525	0
26.91	1.327	0.93333
5.5765	0.66428	0
13.66	0.67515	0.27586
27.452	1.0312	0.88889
34.142	1.4621	0.95
34.449	1.4317	0.89286
15.492	1.2645	1
16.819	1.1541	0.94444
4.3271	1.237	0.4
12.726	0.62525	0.8125
33.318	0.75312	0.19048
21.039	0.95887	0.6087
33.05	0.97147	0.77778
5.448	0.65609	0.35
29.694	0.9362	0.66667
33.848	0.78791	0
5.0012	0.70842	0
27.783	1.1651	0.78378
8.2347	1.3468	0.84
4.775	0.82599	0.033333
16.288	1.1032	0.84211
7.9031	0.86656	0.69697
15.8	1.2092	1
8.181	1.2301	0.93333
17.348	0.6654	0.31818
29.395	0.87179	0.62963
8.7869	1.1818	0.875
3.8442	1.5239	0.15385
12.809	0.89093	0.65517
18.714	1.4313	0.72222
6.0361	1.3126	0.65789
27.44	1.215	0.92857
29.478	1.4831	0.88235
12.429	1.363	0.86842
8.6139	1.0754	0.77143
23.366	1.1762	0.73333
26.359	1.1124	0.85185
13.765	0.94187	0.78125
34.155	1.109	0.71429
6.7659	0.98463	0.42105
30.969	1.0506	0.9
5.752	0.84701	0
30.049	0.82721	0.81818
6.1517	1.1258	0.90476
24.885	1.1622	0.85
17.255	1.3219	0.77778
29.451	0.60133	0.28571
16.262	1.4067	0.7619
16.579	1.0248	0.77419
10.919	1.3677	0.73333
23.795	1.4887	0.73684
29.782	1.3771	0.53125
23.594	1.2244	0.77778
27.707	1.1692	0.72
24.519	1.5179	1
32.856	1.4569	0.81481
14.83	0.64787	0
8.1801	1.3049	0.95455
25.202	0.76269	1
6.7811	0.81981	0.27778
18.463	1.3388	0.82353
18.912	0.63929	0.25
22.895	1.193	0.92857
26.558	1.5544	0.86111
22.972	0.76486	0.36
15.833	0.71164	0.5
26.249	1.3091	1
24.086	0.84811	0.78378
26.851	1.1604	0.84615
6.2599	0.78009	0.71429
10.424	1.3826	0.91304
33.61	0.61906	0.51724
19.743	0.67907	0.73333
23.861	1.32	0.9375
11.967	0.74566	0
20.413	0.62335	0.18182
7.247	1.1235	0.94118
16.108	0.68108	0.35294
10.354	0.90635	0.8
28.056	0.91919	0.54545
9.7472	0.80457	0.66667
5.5074	1.1544	0.68571
24.568	0.84572	0.66667
27.999	1.3441	0.90909
12.11	1.4035	0.85714
5.4244	1.3715	0.78947
17.119	1.2232	1
15.373	1.4468	1
9.6823	0.78805	0.58333
21.579	0.92207	0.79487
4.0938	1.3024	0
4.8973	1.1165	0
22.499	0.7727	0.57895
29.826	1.3895	0.88
34.901	0.63993	0.33333
26.27	0.93748	0.88889
11.263	1.2335	0.64
34.236	0.61611	0.5641
21.853	1.4691	0.86111
23.736	1.0585	0.85714
15.526	0.96715	0.52632
9.0382	1.2325	0.94444
4.7034	0.97474	0.38462
26.667	0.99365	0.56757
11.111	0.8363	0.66667
28.3	1.1703	0.91304
3.3321	1.5848	0.25
14.496	0.9423	0.85
15.729	0.86214	0.77778
7.5041	0.65742	0
26.943	1.3212	0.76923
32.286	1.1037	0.48148
14.939	1.2255	0.86486
33.964	0.72289	0.33333
20.011	1.3764	0.82857
24.418	0.76639	0.5
3.9281	1.0207	0.26316
18.02	0.80157	0.75
15.618	1.325	1
29.105	0.68662	0.57143
10.696	0.68806	0
20.338	0.88818	0.5641
29.073	1.0929	0.61765
15.825	1.4102	0.92593
3.4856	1.1181	0.15152
4.4417	0.80891	0.16667
8.8255	0.80148	0.86667
6.0438	1.0069	0.66667
21.173	1.3698	0.89655
25.121	0.88649	0.54545
17.25	0.74452	0.66667
34.363	0.93665	0.37037
15.621	0.73852	0.5641
5.192	0.80359	0.23077
16.487	0.87796	1
27.453	1.056	0.95455
19.202	0.61519	0
[truncated: 18,153 more rows]
