# Supplementary material for: Time-resolved parameterization of aperiodic and periodic brain activity
Source: eLife. 2022 Sep 12;11:e77348. doi: 10.7554/eLife.77348 (PMC9467511; doi:10.7554/eLife.77348)
Supplement: Figure 3—source data 1. [file elife-77348-fig3-data1.zip › figure3_sourcedata/err_pk.csv]

0.39473	0.52615	0.50516
0.18365	0.32842	0.58121
0.034462	0.34529	0.47781
0.041211	0.11527	0.32486
0.067539	0.012862	0.073684
0.091342	0.13069	0.1799
0.47179	0.2287	0.43781
0.081752	0.050467	0.25741
0.20912	0.016562	0.412
0.82673	0.15474	0.013909
1.0011	0.10036	0.037322
1.0084	0.14087	0.06822
0.75867	0.094721	0.11882
0.77319	0.081253	0.23674
0.31025	0.18638	0.22524
0.14004	0.22719	0.2241
0.53892	0.46338	0.00045861
1.869	0.51791	0.087492
0.00286	0.64752	0.018453
1.4324	0.39623	1.4839
2.0206	0.35271	1.3688
1.678	0.23982	1.4911
1.5306	0.083634	1.4943
1.7238	0.62162	1.4725
0.42962	0.43908	0.3189
0.10755	0.26974	0.089194
0.083967	0.080576	0.22988
0.11333	0.011194	0.091467
0.016679	0.044063	0.08085
0.013284	0.07262	0.027642
0.01878	0.093627	0.085856
0.80975	0.31092	0.82381
1.2012	0.25003	0.8467
1.1834	0.34743	0.96732
0.64217	0.2422	0.29514
0.53781	0.32255	0.26869
0.093834	0.24356	0.50935
0.052331	0.12462	0.13789
0.08013	0.11432	0.20508
0.014382	0.064574	0.17228
0.073103	0.15179	0.11021
0.050199	0.25585	0.39288
0.34169	0.39472	0.47091
0.27075	0.30189	0.32473
0.44785	0.12309	0.20214
0.3518	0.031355	0.27112
0.39112	0.20632	0.20762
0.72099	0.28881	0.25956
0.81892	0.60133	0.58521
0.49533	0.3269	0.12496
0.36162	0.032027	0.19452
0.017873	0.29633	0.83488
0.10636	0.41089	0.79129
0.051053	0.4209	0.47104
0.2181	0.2969	0.17576
0.086918	0.68581	0.41585
0.2939	0.67621	0.33283
0.20834	0.47639	0.2103
0.027501	0.43538	0.29797
0.7863	0.34396	0.3064
0.45912	0.29416	0.081499
0.53734	0.13871	0.18295
0.56912	0.17111	0.12261
0.66572	0.22724	0.061636
0.14871	0.26499	0.60731
0.137	0.3767	0.3007
0.17684	0.072786	0.72027
1.1777	0.0077262	1.2759
0.87204	0.42999	1.2774
0.88897	0.62409	1.2797
0.96718	0.44852	1.2788
0.085204	0.27365	0.874
2.3449	0.065919	1.3477
0.0097452	0.042378	0.43885
0.028494	0.11709	0.40933
0.017235	0.22392	0.26529
0.21005	0.22624	0.19496
0.085935	0.25951	0.043462
0.2223	0.0017045	0.096335
0.31222	0.061473	0.11211
0.24474	0.21093	0.47799
0.0059994	0.11505	0.13999
0.11493	0.25934	0.37209
0.16809	0.19671	0.41389
0.093833	0.092263	0.3369
0.17917	0.49206	0.16758
1.3498	0.44479	1.2221
0.3391	1.0485	0.8825
0.1183	0.73574	0.70777
0.097854	0.045906	0.39174
0.4229	0.081497	0.039179
0.51229	0.18863	0.19819
0.38514	0.41154	0.15784
0.31812	0.3845	0.1193
0.23787	0.37978	0.27185
0.23407	0.36029	0.30223
0.081021	0.17123	0.044108
0.025976	0.071108	0.045503
0.027141	0.18552	0.1317
0.2214	0.012395	0.48366
0.67795	0.53541	1.0477
0.82133	0.98915	0.85624
0.00074962	0.73135	1.6722
0.12262	0.48406	1.3653
0.55092	0.096255	1.2753
0.42787	0.37682	1.2506
1.0765	0.36662	0.5606
1.1271	0.48743	0.22069
1.0591	0.28656	0.010523
0.62464	0.11797	0.27628
0.51791	0.1459	0.087058
0.20525	0.27117	0.12538
0.69154	0.19219	0.1405
0.86407	0.28067	1.1881
0.81207	0.32765	0.68627
0.69337	0.23658	0.71508
0.42963	0.16434	0.2879
0.55871	0.019724	0.16093
0.48627	0.036409	0.3005
0.051255	0.52806	0.069004
0.038393	0.1714	0.10021
0.026643	0.033279	0.093137
0.29628	0.063156	0.067861
0.29272	0.15019	0.10018
0.4782	0.1111	0.036059
0.5985	0.092143	0.05413
0.75909	0.11814	0.36534
0.31462	0.13521	0.067328
0.1791	0.20981	0.40403
0.1553	0.14481	0.23093
0.15086	0.068978	0.36067
0.06699	0.018726	0.065689
0.051958	0.13647	1.3591
0.029222	0.11661	1.3709
0.27771	0.1263	1.3725
0.24793	0.018116	1.3726
0.10087	0.31235	1.3726
0.048637	0.52548	1.3603
0.74202	0.53432	1.3729
0.19498	0.063371	0.43628
0.37024	0.030629	0.44201
0.14237	0.27249	0.67273
0.15894	0.15883	0.41403
0.034989	0.0011598	0.33686
0.048984	0.08705	0.23157
0.18009	0.047493	0.07763
0.13346	0.079656	0.1507
0.17282	0.076664	0.12651
0.1282	0.46601	0.10564
0.29954	0.36003	0.25263
0.020115	0.33151	0.077156
0.0051307	0.073996	0.072719
0.0326	0.044086	0.11685
0.78289	2.1482	0.77749
0.085995	0.1214	0.0029138
0.052753	0.082428	0.011834
0.16486	0.15444	0.019209
0.86887	0.071982	0.70895
0.37259	0.31502	0.091173
0.31964	0.34953	0.060177
0.25759	0.17408	0.12108
0.10728	0.080441	0.11274
0.1787	0.14008	0.20227
0.15508	0.44667	0.18401
0.0631	0.49605	0.2176
0.23588	0.21808	0.22411
0.10078	0.16149	0.37758
0.15902	0.14996	0.27092
0.063884	0.042237	0.18313
0.14435	0.05384	0.046902
0.42937	0.17628	0.11737
0.1392	0.11678	0.076161
0.043442	0.087728	0.058657
0.099824	0.097203	0.0035118
0.18085	0.13789	0.020001
0.19789	0.16772	0.04909
0.074619	0.08857	0.053458
0.23492	0.14215	0.040703
0.30795	0.073399	0.22475
0.18757	0.074819	0.20688
0.34683	0.025534	0.24327
0.29337	0.10046	0.10927
0.032991	0.40279	0.081107
0.31658	0.30458	0.16806
0.61946	0.51538	0.0055416
0.19055	0.67508	0.29877
0.18394	0.79599	0.18076
0.30934	0.50415	0.12745
0.53189	0.053254	0.023157
0.42801	0.078503	0.23275
0.31311	0.0020922	0.33014
0.27472	0.048317	0.50871
0.1107	0.33856	0.44888
0.39551	0.2368	0.01093
0.13831	0.061457	0.06899
0.07919	0.033433	0.043749
0.17348	0.10002	0.057257
0.0047201	0.0018322	0.21385
0.031867	0.0083301	0.3041
0.041364	0.086321	0.46995
0.053404	0.27768	0.53213
0.10498	0.55947	1.0504
1.0573	0.69802	0.77484
0.33953	0.8032	0.44258
0.1223	0.28602	0.26359
0.12027	0.37763	0.055782
0.0020335	0.096326	0.15019
0.11303	0.064329	0.026086
0.2459	0.043742	0.094698
0.16462	0.1683	0.25919
0.20057	1.1248	0.19063
0.69019	0.3522	0.16937
0.40386	0.26066	0.27075
0.19814	0.25161	0.33263
0.098244	0.50887	0.17949
0.028961	0.37063	0.21897
0.022341	0.21821	0.254
0.17114	0.11595	0.40112
0.27107	0.025829	0.45938
0.84647	0.54774	1.2177
0.64457	0.60514	1.9552
0.92258	0.63244	1.9569
0.57911	0.28006	0.011421
0.42469	0.26681	0.12022
0.64257	0.38689	0.045692
0.4309	0.32878	0.25373
0.23998	0.058372	0.32228
0.013322	0.017778	0.48192
0.092876	0.13863	0.91061
0.19173	0.11874	0.38252
0.30765	0.23993	0.92734
0.48566	0.49603	1.3933
0.32783	0.43645	0.81403
0.15402	0.078672	0.29038
0.17549	0.013584	0.37139
0.18257	0.088204	0.17373
0.15809	0.072671	0.26048
0.13574	0.085307	0.61561
0.11481	0.39768	0.59746
0.11284	0.54871	1.2246
0.64585	0.47983	1.1052
0.5676	0.42426	1.7384
0.77507	0.21929	0.10802
0.72806	0.32773	0.38965
0.81276	0.71067	0.017934
0.3761	0.61514	0.023067
0.18605	0.095382	0.16681
0.025941	0.013868	0.26974
0.042204	0.14389	0.22724
0.09355	0.24814	0.20331
0.057588	0.34484	0.096581
0.26699	0.2443	0.053667
0.42349	0.23193	0.022029
0.69969	0.04129	1.3481
0.29448	0.019306	0.99248
0.48785	0.035201	1.1229
1.0181	0.040705	1.1279
0.29903	0.070211	0.61337
0.22982	0.075591	0.42026
0.058559	0.2093	0.20836
0.26391	0.086588	1.7469
0.35703	0.2341	1.7222
0.27797	0.37996	1.9921
0.48106	0.051897	1.9884
0.32744	0.37955	1.2207
0.34402	0.17815	0.82408
0.23446	0.13521	0.49621
1.6728	0.37752	1.9928
0.12972	0.1958	0.17365
0.44191	0.17092	0.10333
0.29767	0.5596	1.0207
0.24384	0.28593	0.57313
0.12871	0.23701	0.61361
0.02322	0.22851	0.5278
0.045251	0.018851	0.31355
0.034001	0.016817	0.2638
0.15892	0.17535	0.38301
0.16808	0.516	0.4676
0.30163	0.57285	1.6795
0.094717	0.72607	0.34696
0.15704	0.83568	0.23126
0.45369	0.32034	0.54466
0.31419	0.22859	0.21598
0.42952	0.29558	0.17444
0.32808	0.4592	0.52404
0.32511	0.33079	0.023279
0.52431	0.34278	0.43985
0.40583	0.10873	0.28131
0.57767	0.005099	0.14417
0.27404	0.15547	0.28371
0.27815	0.090418	0.40165
0.27363	0.067873	0.49061
0.20632	0.086454	0.31496
0.09231	0.25173	0.28645
0.16475	0.46894	0.29639
0.24897	0.30279	0.2482
0.24984	0.14984	0.11134
0.24647	0.31472	1.0653
2.0407	0.61582	1.6221
2.0494	0.12224	0.98454
0.91525	0.15415	1.3684
0.91352	0.20123	1.2225
0.894	0.35857	1.0652
0.66651	0.26899	0.8067
0.26769	0.088922	0.62187
0.029327	0.2407	0.58863
0.25037	0.27596	0.46554
0.3243	0.18259	0.31134
0.0081766	0.14169	0.63168
0.034161	0.2024	0.51285
0.37923	0.13916	0.076275
0.57549	0.030439	0.038923
0.42791	0.11751	0.14406
0.25652	0.25865	0.39662
0.24449	0.34079	0.57853
0.19571	0.18035	0.53955
0.028975	0.35246	0.94218
0.26239	0.32203	0.51173
0.20281	0.25431	0.6098
0.51705	0.12725	0.10511
0.21958	0.28498	0.26084
0.37307	0.4636	0.21647
0.29145	0.23161	0.40548
0.023367	0.44845	0.27321
0.31054	0.22032	0.29161
0.093525	0.0059438	0.26189
0.12002	0.032841	0.27473
0.21464	0.12604	0.26166
0.0014913	1.0662	0.28596
0.40702	0.4121	1.1103
1.1376	0.62258	0.40752
0.22837	0.19965	1.094
0.49163	0.046133	0.25134
0.42007	0.39687	0.082984
0.11906	0.4136	0.20067
0.79825	0.41422	0.21332
0.2057	0.33501	0.19264
0.30353	0.36002	1.0617
0.52693	0.27573	0.12509
0.68327	0.27258	0.13127
1.0151	0.46403	0.57159
0.0084544	0.3813	0.29596
0.040051	0.18408	0.17614
0.28357	0.059787	0.050047
0.25709	0.025028	0.010862
0.14369	0.035015	0.30689
0.18469	0.037705	0.34402
0.39616	0.19216	0.23238
0.30973	0.13738	0.22861
0.3398	0.18181	0.043614
0.52647	0.20551	0.32983
0.47319	0.21297	0.33355
0.18947	0.020706	0.4088
0.13199	0.092667	0.40204
0.12081	0.33097	0.20069
0.79546	0.63488	0.98303
1.1007	0.53412	0.3857
0.9892	0.55051	0.74494
0.99773	0.37552	0.66078
0.73922	0.086084	0.61837
0.40519	0.18519	0.51555
0.35011	0.039727	0.28602
0.091502	0.083772	0.15523
0.10021	0.020127	0.16625
0.043335	0.065413	0.10684
1.0412	0.27377	1.5064
0.53382	0.10059	0.0034702
0.53667	0.081402	0.15412
0.24296	0.1179	0.25796
0.5408	0.055193	0.19108
0.51095	0.14932	0.088698
0.065593	0.090553	1.5061
0.87829	0.053842	0.41515
0.78609	0.039469	1.4683
0.92618	0.06158	1.5057
1.1768	0.21559	1.5052
1.3855	0.78084	0.92016
1.4684	0.25409	0.8198
0.91599	0.22354	0.46917
0.63556	0.28438	0.40944
0.26303	0.27009	0.3175
0.27047	0.17109	0.5265
0.070616	0.19524	0.12213
0.07722	0.28479	0.092839
0.78717	0.36373	0.82562
0.79433	0.45781	0.54859
0.17581	0.55778	0.16355
0.2539	0.52401	0.085987
0.22621	0.24528	0.057381
0.25932	0.18768	0.01248
0.40424	0.16777	0.068949
0.44098	0.26176	0.16247
0.36029	0.7785	0.14514
0.0074544	0.33097	0.28588
1.7922	0.4018	1.7087
2.0549	0.25219	1.7764
0.02787	0.0064033	0.3312
1.4272	0.40798	1.7966
2.3207	0.44696	1.6788
1.703	0.3634	1.4592
0.19038	0.087833	0.35405
0.026912	0.049382	0.2698
0.094573	0.65803	0.22145
0.25598	1.1026	0.48669
0.72201	0.18035	0.24264
1.0719	0.081945	0.21431
0.21392	1.4084	0.5061
0.14207	0.71945	0.19689
0.26003	0.15089	0.034715
0.26672	0.2108	0.054068
0.40791	0.26715	0.0069372
0.58466	0.067747	0.31752
0.34215	0.21902	0.041268
0.43936	0.80827	0.16601
1.6592	0.76703	0.93126
0.4044	0.45939	1.0545
0.86177	0.27442	1.0514
1.3946	0.42329	0.84077
1.2615	0.080742	0.93189
1.3166	0.096493	0.83505
1.1687	0.052709	0.88802
0.42198	0.36151	1.0523
0.5937	0.41428	0.80988
0.98633	0.24907	0.83879
1.4841	0.25148	0.89769
0.79607	0.30341	1.0552
0.00048698	0.26551	1.0469
0.13351	0.29713	1.0526
0.35497	0.33225	1.0563
0.75399	0.25336	0.79983
0.052273	0.14132	0.51341
0.1019	0.086686	0.61056
0.052076	0.0544	0.029245
0.39345	0.098268	0.30109
0.5191	0.03381	0.07325
0.65799	0.14829	0.14536
1.0703	0.29735	0.095352
1.845	0.34474	0.87785
1.8677	0.21308	1.0456
2.4694	0.025344	1.0576
0.68876	0.49589	0.65839
0.28716	0.21708	0.022879
0.82505	0.022377	0.5917
0.43851	0.0018116	0.69189
0.6495	0.13339	0.63411
0.73702	0.059652	0.59906
0.66635	0.05721	0.78234
0.10865	0.18364	0.090409
0.13425	0.096005	0.04241
0.59606	0.088906	0.11039
0.6075	0.078076	0.070667
0.69183	0.036747	0.061021
0.34422	0.00074102	0.017994
0.46532	0.0069379	0.06743
0.037892	0.13423	0.0055755
0.095779	0.029086	0.049042
0.23983	0.10317	0.13653
0.11756	0.066176	0.33297
0.30196	0.067889	0.52645
0.31459	0.10235	0.59647
0.22977	0.11358	0.66304
0.054503	0.050659	0.33141
0.18092	0.1226	0.97777
0.37225	0.28966	1.1
0.26085	0.68045	0.34464
0.28259	0.50101	0.34951
0.29839	0.39346	0.17665
0.16003	0.26806	0.027268
0.12207	0.2152	0.068593
0.31471	0.002993	0.12191
0.24804	0.050206	0.0084465
1.5028	0.063546	0.46823
1.0415	0.011796	0.32288
0.91399	0.034013	0.18839
0.30103	0.30855	1.6838
0.1363	0.082105	0.65798
0.7076	0.011959	0.68031
0.78059	0.084127	1.0117
0.60503	0.014248	0.57098
0.49144	0.080079	0.64723
0.14051	0.00032403	0.096634
0.72109	0.28473	0.1674
1.6084	0.23734	1.2358
0.58168	0.34102	0.11038
0.632	0.16871	0.14775
0.31117	0.20408	0.030752
0.26788	0.045065	0.067121
0.31016	0.027021	0.056262
0.04946	0.017122	0.099934
0.068653	0.18879	0.14759
0.13813	0.43611	0.089364
0.12732	0.43152	0.042374
0.11372	0.46244	0.04956
0.16623	0.42801	0.065571
0.0043354	0.2865	0.051605
0.019316	0.036453	0.24782
0.038987	0.050399	0.5839
0.10918	0.21503	1.1795
0.69623	0.31668	1.7934
0.13543	0.28193	0.86218
0.12168	0.16214	0.99764
0.21705	0.066786	0.91477
0.72	0.29359	0.34439
0.76417	0.60067	0.10564
0.91039	0.25682	0.56102
0.9295	0.17475	0.47581
0.864	0.18847	0.42917
0.24837	0.13118	0.20028
0.044923	0.15277	0.13017
0.063092	0.15157	0.12468
0.95114	0.33654	0.50702
0.15143	0.1601	0.22049
0.055302	0.21978	0.20788
0.96399	0.26492	0.24957
0.77817	0.25632	0.28552
0.71356	0.31346	1.9286
0.53078	0.37277	1.8214
0.48895	0.42683	1.7991
0.49199	0.42551	1.3888
0.11277	0.42826	0.8847
0.58822	0.22149	0.29607
1.2456	0.097744	1.9247
1.1479	0.091319	1.929
1.3377	0.55198	0.22435
0.28029	0.19802	1.4041
0.0064002	0.11457	0.9741
0.078028	0.31099	1.0841
0.6829	0.41595	0.30304
0.25649	0.51058	0.069658
0.9839	0.44263	0.53479
0.67229	0.33332	0.48044
0.46716	0.22288	0.40282
0.48739	0.01877	0.20972
0.44689	0.03936	0.19468
0.16961	0.074033	0.15076
0.29314	0.13471	0.04829
0.46875	0.17638	0.030919
0.20044	0.099845	0.33075
0.14114	0.13469	0.32978
0.2529	0.078447	0.23719
0.19215	0.14355	0.56283
0.3218	0.21292	0.84801
0.66209	0.3996	0.98896
1.3176	0.36017	1.4738
1.8653	0.20796	1.7508
1.1085	0.17572	0.019587
0.95559	0.2158	0.17953
0.72473	0.34044	0.035777
0.095182	0.4053	0.61195
0.20181	0.32819	0.58498
0.047438	0.39136	0.61406
0.19857	0.17086	0.55901
0.076181	0.1071	0.63805
0.29537	0.060252	0.20313
0.59719	0.14069	0.276
0.14111	0.20686	0.42054
0.081536	0.23295	0.52132
0.21142	0.24522	0.34111
0.075206	0.33787	0.42306
0.19567	0.14958	0.33693
0.19103	0.081695	0.088963
0.31752	0.15145	0.047047
0.56518	0.077708	0.023503
0.40436	0.16019	1.0011
0.2548	0.11368	1.3257
0.66719	0.10604	1.3265
1.4286	0.5179	0.29136
1.1304	0.50076	0.028325
1.0092	0.3473	0.031417
1.0605	0.25771	0.15497
0.59293	0.054286	0.32536
0.46655	0.075737	0.41342
0.20358	0.067438	0.064327
1.2643	0.017197	0.53426
0.0075851	0.060104	0.53132
0.98404	0.066425	1.0772
1.3495	0.11513	1.0794
0.54837	0.10672	0.42256
0.49434	0.10112	0.51589
0.13216	0.045416	0.061504
0.34278	0.031268	0.13681
0.44541	0.059076	0.70871
0.10788	0.097779	0.054844
0.12711	0.1364	0.40923
0.078578	0.1038	0.13421
0.18218	0.19939	0.18359
0.075905	0.27603	0.093677
0.25378	0.1603	0.56202
0.061339	0.08799	0.28005
0.48401	0.087037	0.84932
2.0091	0.012608	1.0799
2.9516	0.044469	0.70674
3.6856	0.31709	0.35469
0.1842	0.66209	0.5091
0.28151	0.2356	0.48999
0.11712	0.0065459	0.33885
0.20058	0.049491	0.28559
0.23615	0.037409	0.10966
0.19642	0.1173	0.50738
0.00014156	0.20524	1.003
0.10242	0.27672	1.0104
0.26508	0.073844	0.92158
0.13737	0.056026	0.38164
0.053718	0.050791	0.22279
0.15867	0.13922	0.18827
0.0016751	0.1948	0.073772
0.19762	0.35526	1.0278
1.1956	0.47514	1.0193
1.0784	0.24885	0.93148
0.93474	0.20193	1.0091
1.0619	0.086658	0.92417
1.2046	0.56307	0.092689
1.6661	0.61548	1.396
1.0731	0.43011	1.3819
0.84024	0.33262	1.15
0.093164	0.21142	0.25246
0.080041	0.12146	0.39566
1.4125	0.27618	1.3698
2.1911	0.11791	1.3819
1.8024	0.12109	1.3959
1.1205	0.21562	1.3928
0.8138	0.03694	0.22439
0.093869	0.095763	0.12692
0.1473	0.10262	0.15795
0.15936	0.086738	0.33188
0.17983	0.09632	0.79951
0.50707	0.80618	0.9763
0.4318	0.46496	0.66441
0.57154	0.39558	0.75083
0.41381	0.048187	0.63478
0.49561	0.12849	0.78993
1.0102	0.21737	0.9042
0.46025	0.029157	0.6344
0.23845	0.38396	0.72266
0.11958	0.43662	0.73102
0.019777	0.53433	0.76083
0.12826	0.73273	0.77837
0.19514	0.59174	0.71655
0.33615	0.23652	0.64067
0.30212	0.15495	0.54389
1.3117	0.22044	1.2265
1.2005	0.1926	0.95386
1.2443	0.12318	0.59145
0.58678	0.13156	0.42432
0.86496	0.07136	0.60443
0.68633	0.22338	0.67853
1.7522	0.063577	1.2552
0.42232	0.11329	0.64668
0.61404	0.1162	0.31023
0.24031	0.12855	0.4224
0.26729	0.16239	0.14279
0.13232	0.10743	0.0044354
0.14392	0.32727	0.061078
0.10764	0.34497	0.021171
0.40569	0.43825	0.095281
0.55096	0.39069	0.0014853
0.65975	0.445	0.22001
0.33632	0.33666	0.12387
1.1662	0.50999	1.2687
0.29303	0.45426	0.38735
0.15535	0.42328	0.79927
0.018085	0.50854	0.30624
0.39604	0.56463	0.71112
0.29099	0.36953	0.26084
0.414	0.23254	0.53268
0.52496	0.25059	0.23629
0.60295	0.30859	0.65604
0.02314	0.29583	0.13074
0.24554	0.52784	0.53347
0.17081	0.48777	0.21043
0.21154	0.14168	0.047039
0.13308	0.35519	0.012858
0.076623	0.22545	0.0044805
0.00045142	0.16997	0.069077
0.1329	0.095643	0.036538
0.8844	1.0427	0.43044
0.15342	0.44673	0.29107
0.28633	0.22785	0.35583
0.22205	0.15928	0.44491
0.29688	0.052452	0.58211
0.24291	0.12084	0.78429
0.36267	0.018106	0.40018
0.21123	0.089729	0.11327
0.30108	0.12425	0.20193
0.023692	0.5867	0.14809
0.039874	1.3403	0.027327
0.66261	0.24489	1.0373
0.29897	0.31956	0.5774
0.19031	0.15902	1.0254
0.1391	0.038376	0.44352
0.092566	0.10234	0.27492
0.42599	0.23262	1.0368
0.15217	0.094095	1.0367
0.54455	0.065895	1.0195
0.6717	0.052713	1.0353
0.4012	0.093509	1.0011
0.086524	0.051722	1.0197
0.97876	0.050248	0.97608
1.1475	0.055834	0.78741
1.4083	0.11011	0.48943
2.0868	0.72317	1.6187
2.2339	0.22441	0.59834
0.47025	0.079878	0.72616
0.8766	0.11729	1.0369
0.62796	0.099747	1.0362
0.56354	0.12875	0.99586
0.12369	0.19298	1.0362
1.3733	0.18296	1.0372
2.376	0.11094	0.0048774
1.9117	0.13196	0.10644
0.26095	1.0359	0.17647
0.58716	0.0022663	0.47307
0.63333	0.13908	0.23865
0.86711	0.23412	0.27174
0.65893	0.20188	0.067811
0.68704	0.3277	0.202
1.5615	0.25991	0.21898
0.031101	0.56533	0.48899
0.14357	0.43587	0.11416
0.12851	0.27023	0.091235
0.04212	0.19812	0.27997
0.18273	0.18153	0.29012
0.13836	0.019507	0.66456
0.54742	0.27555	1.2376
0.8781	0.32942	0.9891
0.64696	0.33544	1.2091
0.17713	0.3561	0.6621
0.30748	0.17156	0.1829
0.068873	0.28402	0.12052
0.12888	0.10048	0.015845
0.39023	0.089437	0.1895
0.42121	0.16151	0.31285
0.80691	0.23778	0.60935
0.74851	0.045731	0.62196
1.1124	0.18793	0.9131
0.91808	0.090821	0.35102
0.835	0.10532	0.34374
0.84695	0.14124	0.20757
0.71216	0.34311	0.16716
0.64242	0.42875	0.57453
0.079964	0.37855	0.021814
0.30538	0.49094	0.22955
0.50745	0.26735	1.3044
0.035296	0.17246	1.3019
0.0051855	0.061817	1.3042
0.30868	0.093504	1.284
0.3769	0.28055	1.3032
1.3562	0.35808	1.8408
0.44196	0.43201	0.16018
0.9551	0.11522	1.4629
0.25505	0.089686	0.217
0.014854	0.036592	0.12313
0.35436	0.19615	0.36203
0.38144	0.036356	0.074863
0.32638	0.083394	0.19549
0.092552	0.0071786	0.40973
0.0054613	0.10754	0.31972
0.13639	0.070268	0.10609
0.21134	0.037012	0.095525
0.1663	0.0074671	0.23951
0.56318	0.090334	0.2867
0.51874	0.40533	0.077963
0.23319	0.47378	0.64229
0.47455	0.22187	0.17829
0.35352	0.21865	0.21161
0.69029	0.026473	0.026479
0.67649	0.34985	0.014267
0.88266	0.56831	0.036544
0.31714	0.45209	1.8982
0.089523	0.11834	1.3798
0.06307	0.14251	1.0535
0.098698	0.39233	0.56564
0.084025	0.34569	0.06093
0.20765	0.57111	0.362
0.35816	0.3866	0.29815
0.1173	0.4092	0.54309
0.17861	0.4845	0.67932
0.11529	0.47778	0.69541
0.11633	0.51574	1.0042
0.12554	0.62731	1.4212
0.015158	0.5882	1.162
0.018669	0.76123	0.27783
0.15786	0.48373	1.1981
0.02801	0.18206	0.5638
0.0024409	0.077444	0.44932
0.018621	0.076737	0.20648
0.050419	0.047993	0.06893
0.073465	0.19186	0.14253
0.08848	0.39301	0.27087
0.50875	0.61379	0.14432
0.45557	0.49998	0.15672
0.30155	0.17604	0.27804
0.43801	0.063593	0.56489
0.51801	0.21274	0.65384
0.034305	0.38502	0.87193
0.10042	0.31776	0.28492
0.35537	0.17423	0.045387
0.46847	0.078332	0.026212
0.53442	0.037815	0.13083
0.7007	0.082123	0.0966
0.52946	0.20637	0.10639
0.81344	0.56742	1.9748
0.65376	0.53722	1.9804
0.21989	0.24956	0.17037
0.39996	0.4011	1.495
0.36748	0.36868	0.65953
0.19754	0.79766	0.81354
0.40855	0.060859	0.58485
1.8318	0.41247	1.1136
0.65648	0.2307	0.056891
0.58541	0.25063	0.42751
0.44101	0.3682	0.19692
0.31144	0.23392	0.23808
0.85345	0.15511	1.3002
0.62387	0.40034	0.29291
0.4429	0.67707	0.13159
0.34799	0.51593	0.022628
0.15572	0.15338	0.085576
0.1497	0.21252	0.25392
0.18256	0.24647	0.4531
0.11336	0.40074	0.75936
0.20476	0.5591	0.51234
0.3116	0.17748	0.47564
0.3248	0.26011	0.50647
0.070906	0.29899	0.44602
0.056757	0.28813	0.68914
0.22722	0.21945	0.29998
0.45969	0.62654	0.42219
0.24061	0.38395	0.80153
0.42978	0.053915	0.40655
0.28972	0.10042	0.52059
0.12708	0.039703	0.51796
0.13041	0.15703	0.23023
0.93046	0.24109	0.16152
0.60035	0.066318	0.033908
0.60122	0.086905	0.13505
0.6346	0.048452	0.064767
0.64053	0.060833	0.24044
0.35979	0.52413	0.43725
0.60938	0.75979	0.96203
0.074674	1.0031	0.70017
0.14304	0.55403	0.74979
0.20977	0.11503	0.76671
0.29007	0.18124	0.70934
0.182	0.18522	0.66774
0.13936	0.16256	0.58556
0.054475	0.047784	0.54512
0.053238	0.29586	0.19488
0.51518	0.35814	0.90702
0.53807	1.1844	1.0401
0.22882	0.10398	1.1363
0.18622	0.44957	1.1906
0.12726	0.41219	0.70975
0.094125	0.32579	0.33561
0.12533	0.36686	0.54326
0.08599	0.29986	0.012408
0.064499	0.096132	0.12459
0.11723	0.21214	0.21322
0.0083821	0.14741	0.46551
0.019057	0.10953	0.3576
0.13061	0.024564	0.47184
0.24607	0.10184	0.76502
0.46961	0.10258	0.46537
0.46996	0.047096	0.46564
0.41975	0.090991	0.25969
0.58449	0.23255	0.48602
0.5829	0.29325	0.24862
1.0452	0.48427	0.72051
0.59768	0.39654	0.31342
0.51635	0.25484	0.13474
0.24781	0.27741	0.12061
0.0029597	0.12684	0.16177
0.15419	0.086562	0.18225
0.077946	0.31961	0.12673
0.36656	0.25969	1.3152
0.10595	0.82191	0.78532
0.64347	0.1203	0.11433
0.48979	0.030164	0.026006
0.37151	0.063249	0.075861
0.44279	0.19375	0.41959
0.06194	0.068998	0.22418
0.0056411	0.77873	0.58177
0.046192	0.87904	0.53868
0.089456	0.24896	0.42945
0.14541	0.13704	0.3149
0.082498	0.16491	0.27311
0.086106	0.093105	0.18495
0.11826	0.21398	0.16672
0.065476	0.044786	0.0065313
0.18076	0.069556	0.044668
0.075771	0.062238	0.019329
0.0035209	0.12325	0.0047614
0.048992	0.18431	0.03123
0.54926	0.30296	0.35938
0.62932	0.41017	0.42794
0.5691	0.0082624	0.27988
0.45815	0.7985	0.25139
0.38298	1.1648	0.13801
0.37186	0.93292	0.6934
0.40478	0.42291	0.77562
1.6433	0.37027	1.0601
1.8588	0.21287	1.0635
1.8538	0.20324	1.0615
0.68706	0.21754	0.34277
0.86424	0.12993	0.099115
1.0663	0.57867	0.37648
2.4162	0.10433	0.77755
1.8916	0.13756	1.2377
1.2994	0.15919	0.5421
1.4007	0.029156	0.67463
0.84848	0.048953	1.1398
0.41118	0.075381	1.2371
1.1344	0.033516	1.2381
0.55086	0.040872	1.2344
0.3396	0.049784	1.2351
0.94265	0.10951	1.2347
1.0619	0.14871	0.47389
0.71442	0.01204	0.3433
1.2272	0.11465	0.70244
1.4701	0.011633	0.48387
1.32	0.0083051	0.23114
1.1034	0.098274	0.43895
1.0098	0.12662	0.52698
0.99821	0.10669	0.5705
0.85838	0.023431	0.74209
0.54759	0.21972	1.2062
0.96255	0.265	1.2379
0.049149	0.28	1.2379
1.0477	0.26826	1.2376
1.6845	0.12078	1.2378
0.25297	0.018377	1.0071
1.1577	0.1544	1.0065
0.81942	0.086182	1.0068
2.3179	0.23067	0.99316
0.43475	0.13605	1.0067
0.85215	0.066179	0.4893
0.2503	0.059692	0.18688
0.60356	0.0075918	0.16873
0.527	0.10486	0.071993
0.87481	0.15261	1.4099
0.36096	0.19101	1.4102
0.69031	0.18829	1.4096
0.82012	0.18469	1.4095
0.54049	0.17904	1.4089
0.41803	0.15721	1.4084
0.045586	0.20538	1.0405
0.28671	0.20139	0.88169
0.46979	0.10438	0.77912
0.6762	0.053267	0.99255
0.67748	0.012334	1.2938
0.48942	0.13438	1.0277
0.55416	0.11947	0.35505
0.29785	0.17794	0.051194
0.81449	0.15214	0.94624
1.0344	0.037038	0.74002
1.1161	0.12936	0.91247
1.0921	0.23464	0.49934
1.3359	0.29551	0.9687
1.2778	0.4634	0.064557
1.5111	0.5186	0.61757
0.33899	0.083787	0.33751
0.56131	0.057339	0.0060145
0.82209	0.11933	0.19742
0.86633	0.14323	0.40603
0.71861	0.036065	0.56866
0.69375	0.15379	0.82054
0.0070805	0.16836	0.37072
0.73028	0.26256	0.45886
0.84664	0.24767	0.35737
0.4024	0.094012	0.0069063
0.99566	0.099993	0.44847
0.52586	0.12246	0.28015
0.5962	0.1461	0.055851
0.65592	0.14333	0.21637
0.62397	0.071941	0.33788
1.124	0.068284	0.30375
1.0019	0.032863	0.21984
0.86492	0.0065891	0.051151
0.51902	0.11773	0.09922
0.20307	0.16688	0.36402
0.22692	0.13577	0.17831
1.1553	0.080864	0.99542
0.38042	0.31165	0.03699
0.1706	0.13429	0.82802
0.031009	0.093368	0.81492
0.46047	0.25598	0.96752
0.17116	0.18807	0.94298
0.73389	0.25341	0.42519
0.91851	0.13329	0.5554
0.56865	0.10853	0.013974
0.73119	0.18484	0.35479
0.58783	0.14742	1.0688
0.40375	0.10788	1.4704
0.8247	0.021519	0.8565
0.24431	0.081055	0.75368
0.24192	0.14055	0.62043
0.34304	0.022216	0.55454
0.34995	0.1186	0.51416
0.31749	0.47327	0.30436
0.55604	0.53525	0.098172
1.0799	0.55895	1.3816
0.42732	0.10177	0.76893
0.65358	0.15273	0.59518
0.67581	0.027328	0.3151
0.60547	0.11812	0.066247
0.68193	0.19211	0.034393
0.31081	0.10414	0.10826
0.019294	0.048979	0.18217
0.080375	0.075692	0.049082
2.2648	0.13211	1.5568
0.074982	0.058529	0.0074302
0.10608	0.053526	0.18601
0.45821	0.11103	1.5497
1.9142	0.037359	1.5519
1.3644	0.37408	0.66192
1.8251	0.52756	0.52028
1.1744	0.17089	0.49653
0.29273	0.28805	0.64312
0.48584	0.42368	0.74985
0.31824	0.36336	0.62555
0.20046	0.317	0.54016
0.15888	0.33515	0.63313
1.0325	0.47756	0.95871
0.75102	0.35619	1.0045
0.31911	0.44438	0.89755
0.37872	0.47217	0.89323
1.1582	0.44224	1.3956
0.69721	0.28135	1.1357
1.3941	0.31355	0.36957
1.7981	0.094683	0.51727
1.0508	0.037983	0.049425
0.92988	0.24231	0.14858
0.6813	0.34693	0.52964
0.4144	0.47943	1.0351
0.58431	0.29473	1.0347
2.5405	0.30389	1.0349
0.39993	0.35612	0.34544
0.30553	0.24797	0.46631
0.015147	0.17402	0.9258
0.11081	0.25161	0.75561
0.18788	0.25922	0.68071
0.1032	0.20682	0.81379
0.25765	0.23354	0.71627
0.48384	0.0048614	0.75166
0.10147	0.13055	0.40453
0.041667	0.087171	0.079453
0.11253	0.13589	0.061492
2.2952	0.16125	1.0353
0.67169	0.24084	0.43219
0.34149	0.12173	0.88258
1.5491	0.11314	0.30137
0.75059	0.042336	0.11142
0.73894	0.13761	0.048225
0.71038	0.32935	0.70072
0.19856	0.31766	0.55635
0.44894	0.16271	0.53538
0.63771	0.16048	0.59616
0.43803	0.085654	0.71148
0.34866	0.055843	0.28313
0.25796	0.03855	0.19894
0.020242	0.039438	0.094105
0.21754	0.038021	0.1108
0.33374	0.14841	0.16681
0.52788	0.11653	0.013056
0.56587	0.23303	0.14027
0.82834	0.28617	0.070174
1.1498	0.27579	0.13641
0.63763	0.33847	0.27883
0.55316	0.30985	0.24543
0.26567	0.43822	1.0112
0.41424	0.15207	0.15859
0.47639	0.1825	0.67179
0.0097475	0.19543	0.84942
0.13827	0.23984	0.64871
0.57638	0.033328	0.67988
0.68419	0.083891	0.89198
0.67911	0.055992	1.048
0.82251	0.017218	0.91596
0.74839	0.043043	0.8147
0.11481	0.13921	0.89405
0.53289	0.20894	1.2653
1.7951	0.024238	0.32317
0.53045	0.14521	1.696
0.051661	0.31852	0.11443
0.034598	0.19753	0.11679
0.014883	0.19872	0.16095
0.25824	0.22114	0.069524
0.51136	0.20362	0.21561
0.58313	0.13436	0.32009
0.78809	0.17297	0.1421
0.895	0.13834	0.27561
0.36524	0.2592	0.13322
0.18756	0.26214	0.17022
0.22391	0.25141	0.24278
0.53795	0.40504	0.34285
0.40455	0.4463	0.31172
0.71441	0.48998	0.23435
0.4662	0.3115	0.36502
0.14219	0.28416	0.13884
0.042302	0.25216	0.32509
0.063904	0.26809	0.17262
0.066453	0.24427	0.3197
0.13791	0.34857	0.32646
0.29118	0.30066	0.76824
0.22314	0.14948	0.051649
0.36447	0.012674	0.27824
0.27778	0.25203	0.21266
0.031329	0.20122	0.40979
0.077874	0.071152	0.36848
0.12587	0.14412	0.27746
0.071211	0.019072	0.03402
0.059203	0.075322	0.052447
0.093354	0.27841	0.073899
0.13317	0.3937	0.11495
0.1988	0.42068	0.098245
0.30681	0.37687	0.32535
0.51494	0.49709	0.65294
2.1604	0.18335	1.863
1.2237	0.069615	1.8419
1.2325	0.021821	1.8634
0.23132	0.030371	0.38681
0.20662	0.027102	0.24331
0.077912	0.058138	0.086865
1.0196	0.57642	0.68675
0.5145	0.16564	0.61261
0.52107	0.075746	0.59203
0.3419	0.062459	0.40536
0.22117	0.2188	0.47242
1.4845	0.34304	1.4777
0.87144	0.29129	1.0908
0.014435	0.043771	0.02792
0.082599	0.2671	0.088562
0.0045603	0.27231	0.015549
0.049995	0.085138	0.25615
0.16177	0.091664	0.18105
0.13755	0.022074	0.14964
0.40292	1.1707	0.060311
0.22571	0.26641	0.26164
0.19301	0.29105	0.32443
0.014793	0.2599	0.38013
0.20475	0.42936	0.23864
1.9306	0.74494	1.7015
0.31195	0.41883	0.090604
0.15666	0.16357	0.28901
0.075345	0.14016	0.10476
0.12109	0.31652	1.0321
0.49742	0.34069	1.0421
0.54838	0.13917	0.53391
0.12869	0.16817	1.249
0.27412	0.15686	0.96335
0.36681	0.11789	0.86709
0.4683	0.15237	0.48735
0.48484	0.22549	0.74713
0.77251	0.3554	1.255
1.1885	0.23656	1.2468
0.5797	0.13289	0.79185
1.0983	0.019459	1.2606
1.0083	0.032727	1.2504
0.015376	0.057057	0.31607
0.21977	0.022905	0.2468
0.4968	0.025105	0.12307
0.79709	0.062692	0.27536
0.4835	0.080659	0.16848
0.0065035	0.14644	0.43408
0.80751	0.12535	0.55726
1.4433	0.13299	0.58428
1.1036	0.40523	1.5603
1.2805	0.70944	0.71573
0.67218	0.27427	0.35245
0.45442	0.22404	0.0018568
0.69342	0.16206	0.3096
0.54237	0.39951	0.58237
0.099147	0.36957	0.71303
0.12218	0.33906	0.24461
0.037678	0.28575	0.43925
0.28332	0.23278	0.23312
0.1343	0.070842	0.075747
0.20778	0.036104	0.027407
0.18765	0.021494	0.2107
0.20989	0.061256	0.27461
0.36352	0.13983	0.30896
0.37321	0.00093862	0.37888
0.22073	0.10976	0.55286
0.4024	0.074905	0.23427
0.17185	0.19754	0.5823
0.56117	0.42437	1.2597
0.57354	0.47036	1.309
0.058512	0.37624	0.99096
0.053101	0.24586	1.0522
0.39047	0.29791	1.3156
0.32313	0.16765	0.75571
0.50827	0.17773	0.78887
0.22656	0.1351	1.0873
0.36761	0.02024	1.0821
0.2627	0.32354	0.35138
0.34131	0.25233	1.399
0.16262	1.0326	0.2162
0.15689	0.59549	0.25749
0.060739	0.13571	0.3038
0.017123	0.024242	0.16994
0.16228	0.092861	0.17319
0.38649	0.079081	0.30233
0.37872	0.35071	0.19837
0.42511	0.38257	0.11747
0.41178	0.23266	0.16805
0.38334	0.20686	0.085403
0.29706	0.92907	0.0078443
0.3082	0.62159	0.28794
1.2503	0.05525	1.7127
0.44886	0.33515	1.4588
0.44541	0.23073	1.5664
0.68854	0.19342	1.2617
0.48982	0.0043086	1.2422
0.18859	0.023259	0.79485
0.14243	0.10435	0.71452
0.10433	0.11304	0.15339
0.010416	0.02974	0.0074861
0.36264	0.38103	0.29391
0.32193	0.52234	0.030277
0.078381	0.42501	0.023904
0.0059598	0.24814	0.12611
0.30094	0.098209	0.76266
0.2577	0.28364	0.68846
0.29216	0.34118	0.59813
0.24648	0.32116	0.87958
0.081983	0.13713	0.71267
0.19926	0.040856	0.59733
0.2171	0.14381	0.47697
0.19172	0.14281	0.51347
0.29502	0.10864	0.27826
0.51306	0.11015	0.14124
0.24467	0.0093923	0.17293
0.090338	0.24294	0.50349
0.13933	0.26808	0.51783
0.018678	0.29939	0.58157
0.25593	0.33876	0.56163
0.045924	0.39459	0.45071
0.020233	0.30272	0.74743
0.09352	0.35433	1.2
0.10033	0.36436	1.9073
0.21857	0.36358	1.9076
0.22449	0.27609	0.9873
0.31801	0.41564	0.89251
0.34366	0.20746	0.62685
0.34184	0.17449	0.28935
0.24284	0.21704	0.31705
0.23547	0.2473	0.69667
0.12589	0.15205	0.6762
0.0085869	0.15606	0.8951
0.068955	0.13462	1.1098
0.18589	0.34109	1.0529
0.82689	0.35826	0.36812
0.72709	0.22744	0.20099
0.59363	0.0051062	0.050269
0.095722	0.034859	0.53823
0.02082	0.21827	1.0482
0.58046	0.22195	0.8756
2.1736	0.27346	0.87951
1.4208	0.15132	0.22883
1.0761	0.16822	0.34284
0.58065	0.072181	0.43686
0.41012	0.49102	0.7867
0.12426	0.18721	0.26883
0.08756	0.15526	0.30449
0.2426	0.13954	0.15433
0.23926	0.16981	0.12099
0.18253	0.082423	0.010334
0.2443	0.060518	0.024341
0.25108	0.040438	0.022031
0.34536	0.30988	0.010919
0.17838	0.068818	0.14097
0.18991	0.14566	0.0044937
0.047446	0.31296	0.15157
0.053473	0.37943	0.19047
0.067556	0.42305	0.16299
0.12621	0.41367	0.22318
0.013425	0.20486	0.5964
0.006993	0.021365	0.6818
0.15378	0.084459	1.0278
0.38311	0.12097	1.0596
0.41739	0.31777	1.1562
0.33029	0.065928	0.43276
0.39174	0.08871	0.3938
0.7851	0.22677	0.74354
1.0696	0.37005	1.1157
0.72362	0.2364	1.0485
1.0749	0.18326	1.3424
0.27081	0.56988	0.58194
1.7767	0.22756	0.88431
1.246	0.014179	0.60103
1.204	0.17864	0.35303
0.68686	0.19683	0.05693
0.67669	0.19488	0.21232
0.6729	0.28206	0.60276
0.32468	0.17463	0.41495
0.35057	0.22055	0.42626
0.22799	0.22449	0.44168
0.30845	0.10585	0.34689
0.21021	0.19152	0.25006
0.0042162	0.21037	0.080254
0.0084154	0.11241	0.24663
0.10067	0.085167	0.21097
0.23653	0.14844	0.4614
0.4406	0.29343	0.45438
0.29402	0.27658	0.32643
0.049909	0.020711	0.14257
0.2553	0.058288	0.3822
0.10804	0.044831	0.14248
0.026233	0.13524	0.1001
0.078078	0.073922	0.058975
0.11198	0.2119	0.028429
0.024642	0.23204	0.082237
0.65032	0.16893	0.28424
0.8156	0.23367	0.099978
0.3159	0.16686	0.22504
0.33888	0.20427	0.20804
0.19647	0.079321	0.088844
0.17001	0.052613	0.25521
0.19943	0.070698	0.072185
0.011664	0.001063	0.20215
0.08741	0.09161	0.22501
0.26368	0.3466	0.70363
0.37781	0.35873	1.0307
0.3899	0.28351	1.2015
0.60859	0.18502	1.1257
0.34924	0.10293	0.71274
0.16179	0.10489	0.0071399
0.15273	0.052015	0.095961
0.07603	0.13979	0.15145
0.060413	0.11544	0.42015
0.16838	0.013853	0.40933
0.016424	0.020073	0.26793
0.10988	0.09387	0.24994
0.085825	0.00092087	0.37157
0.1317	0.10523	0.073915
0.31519	0.01675	0.22799
0.27585	0.058233	0.20315
0.79541	0.046398	0.48226
0.93981	0.056323	0.55458
1.3883	0.14239	0.87654
1.5874	0.14085	0.94208
0.048846	0.26803	0.67871
0.35008	0.018861	0.78772
0.085011	0.12885	0.40749
0.048184	0.12202	0.14479
0.068605	0.18017	0.093088
0.12517	0.19235	0.092289
0.078832	0.17085	0.075225
0.16565	0.052979	0.10349
0.2468	0.17775	0.42676
0.16528	0.31305	0.85427
0.25308	0.34269	0.61355
0.30333	0.15932	0.49819
0.19357	0.1397	0.64863
0.096447	0.20104	0.37924
0.188	0.19538	0.43007
0.12846	0.1541	0.43757
0.058267	0.20614	0.3203
0.15925	0.20361	0.2498
0.202	0.070236	0.12378
0.18519	0.15067	0.073035
0.070449	0.075913	0.14534
0.01215	0.21145	0.26994
0.18829	0.065009	0.010263
0.26609	0.23948	0.11027
0.20045	0.22073	0.075408
0.12101	0.33271	0.14318
0.14585	0.12742	0.01079
1.8902	0.34276	1.8624
0.26876	0.1696	0.0059355
0.34827	0.43909	0.29673
1.9087	0.5404	0.20796
0.30593	0.0039611	1.0877
0.042072	0.13271	1.0882
0.8148	0.1386	0.72984
1.0698	0.018334	1.0886
1.072	0.22235	1.0884
1.4649	0.33783	1.0884
2.7812	0.40458	1.0886
1.6426	0.27991	0.68535
1.0569	0.24979	0.97873
0.97917	0.20727	1.0589
0.88053	0.23867	0.71226
1.7859	0.18239	0.0099271
1.0969	0.27199	0.48803
0.36966	0.34328	0.41248
0.070203	0.4035	0.61308
0.45601	0.21551	1.0875
0.62296	0.28742	1.0766
1.6615	0.10975	0.30808
0.043768	0.23596	1.5677
0.77074	0.28491	1.7613
0.72231	0.2487	1.0125
0.096994	0.044197	0.26962
0.066515	0.0024445	0.37978
0.75284	5.078e-05	0.8917
0.88972	0.007196	0.94986
0.63164	0.059505	0.58372
0.15982	0.09004	1.587
0.88539	0.12976	0.82446
0.50789	0.028657	0.65254
0.29663	0.12413	1.0888
0.043475	0.23789	0.17015
0.031496	0.21598	0.28053
0.29557	0.13922	0.26396
0.39224	0.067398	0.43089
0.54771	0.10593	0.11109
0.67259	0.044864	0.032587
0.44376	0.014122	0.25746
0.082504	0.20047	0.29707
2.1183	0.15813	1.7139
2.0956	0.25075	1.7621
1.5558	0.41171	1.6084
0.23913	0.50047	0.60535
0.34197	0.60532	0.1581
0.50538	0.49778	0.089572
0.52977	0.020877	1.2059
0.72352	0.33382	1.2011
0.57921	0.15627	0.16314
0.42231	0.29888	0.086275
0.2831	0.30004	0.23825
0.24149	0.27393	0.21643
0.23239	0.33089	0.84672
0.18978	0.14059	0.65255
0.17878	0.25705	1.0202
1.3466	0.016546	0.44792
0.78648	0.040697	0.083587
0.5707	0.16224	0.36647
0.5265	0.033993	0.54381
0.1756	0.60369	0.9703
0.81027	0.31843	0.91493
1.0213	0.1	0.88155
0.11561	0.29301	0.26197
0.32054	0.41438	1.0194
0.075241	0.066918	0.35903
0.066314	0.040005	0.013046
0.85166	0.17179	0.80769
1.4822	0.073022	0.79232
1.4227	0.11495	0.55382
1.2646	0.055763	0.51334
1.3212	0.00072029	0.76342
0.99515	0.064511	0.53151
1.0369	0.20255	0.75125
0.74577	0.2512	1.0373
0.88272	0.079466	1.0278
1.7269	0.37971	1.0183
0.59301	0.12054	1.6726
0.69051	0.057757	1.6728
1.1416	0.067851	1.6685
0.62501	0.038398	1.6722
0.027732	0.090378	0.18714
1.2516	0.25098	1.6524
0.10506	0.14087	0.20247
0.30875	0.05201	0.43344
0.11534	0.051578	0.71717
0.017283	0.0067911	0.60545
0.7026	0.11339	0.03515
0.40456	0.10364	0.27012
0.14724	0.55104	0.59785
0.18242	0.49608	0.31735
0.016878	0.1352	0.061938
0.097174	0.26465	0.20284
0.20493	0.10195	0.12943
0.021959	0.081637	0.31841
0.22316	0.058497	0.18047
0.43275	0.036897	0.5699
0.38772	0.16502	0.54123
0.63857	0.014756	0.3301
0.18878	0.0012251	0.34921
0.023362	0.12192	0.17711
0.29137	0.08884	0.20959
0.44413	0.056883	0.08378
0.34203	0.1609	0.16561
0.21708	0.44253	0.23849
0.3386	0.32987	0.26428
0.13676	0.40686	1.0054
0.62247	0.21563	1.1745
0.20901	0.12547	1.1735
0.70068	0.42006	1.1717
0.35996	0.40678	0.16167
0.5348	0.38339	0.18047
0.93445	0.38452	0.098679
1.3276	0.066549	0.038015
1.4051	0.5435	0.094618
0.95332	0.63522	0.025804
0.10783	0.42032	0.36944
0.16832	0.42058	0.027036
0.0094257	0.28164	0.33398
0.30537	0.11258	0.035956
0.26254	0.0048999	0.12001
0.18327	0.047162	0.14798
0.1369	0.024784	0.11024
0.4553	0.023959	0.23581
0.5162	0.076619	0.077078
0.65452	0.16077	0.093112
0.39055	0.15685	0.041447
0.49413	0.24134	0.015203
0.76609	0.37577	0.35613
0.50679	0.30073	0.57521
0.048046	0.30579	0.75137
0.31216	0.40139	0.61154
0.17853	0.34489	0.65684
0.85904	0.30716	0.67098
0.25258	0.2519	0.39784
0.088441	0.25327	0.63153
0.0089302	0.090959	0.19541
0.20746	0.040349	0.14941
0.13534	0.23761	0.53987
0.36667	0.35518	0.26468
0.37841	0.73549	0.51127
1.8822	0.019036	1.6768
1.4739	0.19971	1.6821
1.2189	0.35	1.6818
1.196	0.49415	1.6825
0.71382	0.37985	1.6825
0.25811	0.31774	0.82729
0.32591	0.42802	0.62556
0.19007	0.45032	0.98298
0.036795	0.17638	0.54639
0.24573	0.11483	0.1237
0.17132	0.090568	0.014759
0.13048	0.11757	0.020728
0.24104	0.083147	0.15666
0.16	0.031406	0.15095
0.022944	0.012453	0.004934
0.086951	0.42951	0.55967
0.16034	0.36496	0.41275
0.50441	0.30656	0.46955
0.51149	0.23751	0.51181
0.42191	0.21125	0.13089
0.98739	0.42943	1.561
0.0073977	0.36844	0.32914
0.26217	0.38583	0.15872
0.059881	0.27412	0.22795
0.039607	0.22496	0.17028
0.1231	0.24945	0.085527
2.4172	0.44733	1.3751
0.52232	0.0032279	0.76892
0.63037	0.43468	0.088425
0.59026	0.32225	0.098598
0.30292	0.20883	0.088295
0.1128	0.21414	0.2174
0.013182	0.3394	0.18209
0.14964	0.32216	0.035161
0.020707	0.24473	0.15822
0.75557	0.4285	0.39643
0.99916	0.63846	0.71038
1.1911	0.57839	1.0334
0.065894	0.36917	0.018237
0.092407	0.20716	0.12417
0.19017	0.15444	0.19077
0.10126	0.17792	0.19765
0.15506	0.69269	0.26049
0.19827	0.90453	0.25052
0.87071	0.021857	0.49423
0.32661	0.085226	0.53279
0.29922	0.023968	0.77354
0.28772	0.051169	0.6741
0.47276	0.24018	0.28219
0.43573	0.9943	0.14967
0.30308	0.51939	0.24263
0.33	0.29312	0.14545
0.32446	0.39742	0.2917
0.61847	0.15238	0.0242
0.76374	0.037202	0.28009
0.74394	0.10136	0.44665
0.55807	0.084413	0.30066
0.62176	0.035218	0.22083
0.46718	0.056349	0.19147
0.31196	0.076222	0.33475
0.37872	0.43507	0.011577
1.1097	0.83934	0.18419
0.041661	0.08422	0.34596
0.25748	0.59368	0.22869
0.045774	0.24782	0.32715
0.27956	0.1758	0.35523
0.28207	0.1361	0.28484
0.33973	0.14698	0.26059
0.35006	0.22131	0.22666
0.3026	0.26453	0.14852
0.012326	0.36938	0.081654
0.54796	0.70207	0.48475
1.3788	0.60771	1.0581
0.97848	0.10759	0.87227
0.16129	0.13786	0.23436
0.11177	0.072723	0.32006
0.29258	0.020355	0.0018317
0.56371	0.11855	0.20106
0.64756	0.10414	0.023227
0.46675	0.23119	0.077432
0.45508	0.25483	0.11744
0.65547	0.16147	0.09233
0.25839	0.0033762	0.047321
0.29993	0.1004	0.026792
0.072581	0.22374	1.058
0.29077	0.1446	0.8518
0.46655	0.1807	0.38894
0.49335	0.5089	0.7532
0.58034	0.51267	0.64502
1.1148	0.33613	0.069627
0.083967	0.40465	1.7031
0.2808	0.10741	0.30374
0.95069	0.38776	1.7021
1.1388	0.35375	1.5393
0.58146	0.008162	0.3732
0.38938	0.11939	0.24024
0.46214	0.13721	0.064216
0.49486	0.020963	0.4366
0.73644	0.033265	0.62281
0.99687	0.057245	1.6977
0.28959	0.17334	0.26675
0.10263	0.030102	1.7155
3.1289	0.48868	1.0968
1.2649	0.78621	0.73001
1.2317	0.38424	0.36681
1.1666	0.058499	0.079353
1.3656	0.20537	0.13195
1.6625	0.32955	0.40237
0.46547	0.60462	1.089
0.80681	0.50929	0.23208
0.083382	0.32833	0.13126
0.050409	0.29695	0.2175
0.11656	0.17811	0.28284
0.10432	0.10586	0.13931
0.32175	0.14579	0.081254
0.40053	0.11383	0.044631
0.29261	0.12753	0.0061104
0.45571	0.11933	0.059546
0.21799	0.049445	0.26163
0.1049	0.17704	0.2119
0.083001	0.26126	0.56039
0.0060223	0.25124	0.47683
0.027391	0.24746	0.55331
0.18048	0.013574	0.17408
0.14081	0.06764	0.18679
0.060786	0.18204	0.18304
0.67529	0.21674	0.048409
1.075	0.39011	0.96721
1.0598	0.079041	0.68498
0.99672	0.016787	0.59637
1.0097	0.19356	1.0275
1.0445	0.040673	0.93774
1.3044	0.16708	0.96918
1.1267	0.73972	1.3989
0.22919	0.40119	1.2577
0.096338	0.55125	0.51039
0.63832	0.2543	0.072583
0.82552	0.08223	0.075824
0.36105	0.37317	0.41889
0.7414	0.49128	0.11016
0.59426	0.52518	0.41823
0.32707	0.12948	0.25668
0.1118	0.029781	0.26413
0.21027	0.039792	0.24273
0.0061596	0.12457	0.17226
0.003118	0.15387	0.18901
0.071937	0.026603	0.29554
0.2305	0.035887	0.12821
0.19643	0.013364	0.14709
0.16431	0.1341	0.074054
0.28664	0.24132	0.19631
0.31988	0.24716	0.38392
0.33806	0.29237	0.40352
0.3855	0.24265	0.50913
0.38571	0.0056001	0.45875
0.48392	0.35321	1.3799
2.3731	0.40217	1.6955
1.4826	0.22713	1.077
1.3698	0.046144	0.44136
0.4727	0.28733	0.40644
0.37582	0.34302	0.41226
0.16284	0.44058	0.28872
0.046904	0.23907	0.38212
0.2408	0.36506	0.31863
0.1895	0.42115	0.29994
0.095603	0.39066	0.26014
0.049006	0.28622	0.17124
0.1451	0.27273	0.056525
0.22499	0.18095	0.2838
0.2536	0.17151	0.19243
0.38291	0.12867	0.25628
0.68587	0.12667	0.18217
0.6229	0.18025	0.17404
0.56504	0.24924	0.18873
0.46624	0.29181	0.035586
0.34476	0.27355	0.005732
0.13983	0.062857	0.090536
0.022957	0.22852	0.12348
0.0039884	0.042619	0.011492
0.0012085	0.0015986	0.045295
0.07044	0.020471	0.012241
0.14432	0.17354	0.073882
0.22382	0.021224	0.11693
0.32913	0.040772	0.2306
0.27965	0.11221	0.39857
0.31578	0.12281	0.28535
2.3229	0.46623	1.6966
0.85388	0.63392	0.22428
0.1066	0.64023	0.47564
0.029075	0.074408	0.020799
0.14622	0.29202	0.0099207
0.035352	0.23597	0.116
0.1154	0.2084	0.072855
0.23785	0.1739	0.012899
0.19702	0.13129	0.0074787
0.35786	0.15216	0.0268
0.43231	0.10857	0.052954
0.32035	0.097161	0.075996
0.11726	0.18656	0.095667
0.19043	0.17407	0.064434
0.19453	0.26113	0.050187
0.22844	0.3382	0.1108
0.1238	0.0056635	0.1449
0.13045	0.33322	1.4917
1.375	0.78957	1.1406
1.2021	0.70492	0.92646
0.76527	0.12225	0.44818
0.74244	0.0065653	0.019717
0.59022	0.077778	0.15856
0.50462	0.20569	0.12248
0.29942	0.10569	0.030078
0.36361	0.00052548	0.11197
0.4544	0.25517	0.10393
0.31989	0.18508	0.23201
0.32419	0.14019	0.37239
0.39054	0.065709	0.2798
0.49992	0.20645	0.16296
0.34644	0.3602	0.96663
0.80196	0.66314	1.1377
0.086018	0.1312	0.19437
0.049483	0.13847	0.37017
0.14018	0.058634	0.17312
0.29626	0.031079	0.045515
0.54822	0.066171	0.75176
0.25797	0.14055	1.3638
0.36325	0.005043	0.80451
0.29746	0.10075	0.61857
0.19849	0.067021	0.62186
0.060892	0.075388	0.035545
0.010184	0.11382	0.0061652
0.23092	0.27973	0.30012
0.25625	0.20764	0.26176
0.26058	0.037968	0.28168
0.30907	0.090115	0.13051
0.045796	0.015589	0.073571
0.014957	0.10721	0.18885
0.0017678	0.070286	0.2556
0.038781	0.1497	0.28451
0.32992	0.17898	0.29836
0.20057	0.16281	0.19443
0.37787	0.31885	0.24773
0.4847	0.38556	0.19778
0.50342	0.22822	0.19292
0.47408	0.061896	0.053717
0.27727	0.96109	0.30442
0.32005	0.64269	0.054056
0.36997	0.077439	0.10455
0.43658	0.0039198	0.005062
0.32705	0.049138	0.082952
0.32824	0.04562	0.073396
0.36454	0.0433	0.32994
0.256	0.14567	0.72222
0.041446	0.1659	0.19619
0.20585	0.28231	0.20358
0.35984	0.28701	0.50528
0.19321	0.58322	0.11647
0.18482	0.55138	0.16851
0.28792	0.25683	0.021596
0.069528	0.11103	0.044401
0.18204	0.073473	0.016315
0.088395	0.043215	0.28435
0.0568	0.060854	0.078061
0.042965	0.099721	0.137
0.23412	0.23119	0.21335
0.099224	0.083397	0.1279
0.21917	0.62259	0.042201
0.2049	0.97725	0.27556
0.32764	0.10077	0.24351
0.61145	0.12005	1.6287
1.5233	0.061156	1.6298
0.4164	0.088164	0.50935
0.33417	0.004444	0.35958
0.35195	0.75618	0.28884
0.26973	0.25549	0.43545
0.24851	0.16124	0.33327
0.35625	0.12052	0.24528
0.1812	0.13938	0.14534
0.45692	0.56648	1.0217
0.00094809	0.50859	1.0914
0.38303	0.19727	0.61171
0.65466	0.19631	0.91338
0.62381	0.16503	0.88147
0.61357	0.18322	0.36733
0.25423	0.21791	0.078179
0.1512	0.47983	0.22272
0.42543	0.17876	0.0033031
0.54355	0.24609	0.25913
1.0187	0.56216	0.577
0.67672	0.0067438	1.8446
0.53082	0.087999	0.30944
0.54314	0.17713	0.49428
0.36631	0.00064504	0.75447
0.22259	0.25721	1.8525
0.44561	0.28818	1.8536
0.015069	0.29053	1.8535
0.067084	0.073971	1.0947
0.59122	0.095212	0.39629
0.33666	0.088132	0.87411
0.59143	0.28425	1.7061
0.81677	0.24783	1.8341
1.122	0.12371	0.18911
0.81485	0.24797	0.02014
0.80795	0.27587	0.050754
0.79121	0.58225	0.017563
0.714	0.86806	0.02732
0.15572	0.80927	0.62278
0.53717	0.33486	0.33717
0.33408	0.1506	0.48678
0.46719	0.026242	0.073523
0.11222	0.029394	0.13052
0.039402	0.0010812	0.022113
0.031652	0.044447	0.10712
0.43349	0.035211	0.20524
0.50129	0.13904	0.12135
0.13239	0.1197	0.075323
0.21997	0.037087	0.14324
0.01733	0.18198	0.15722
0.29302	0.30504	0.29373
0.26624	0.2805	0.19252
0.12129	0.15861	0.11732
0.25182	0.15781	0.10722
0.0081375	0.10501	0.50869
0.63447	0.19356	0.49228
0.4584	0.23164	0.53571
0.063038	0.023877	0.16393
0.099969	0.13556	0.07947
0.1455	0.098727	0.084002
0.034226	0.20949	0.060076
0.43092	0.15498	0.24251
0.86906	0.27805	0.35231
1.0163	0.20138	0.36021
1.3566	0.11511	0.57057
1.367	0.13983	0.68334
1.6443	0.19556	0.77199
0.38417	1.0934	0.039566
0.33021	0.87594	0.05247
0.25067	0.43607	0.045524
0.079932	0.039479	0.0312
0.10427	0.082416	0.068577
0.13307	0.13736	0.2138
0.24885	0.15219	0.13246
0.35092	0.085609	0.30674
0.25098	0.20385	0.15906
0.45153	0.063973	0.22867
0.53583	0.090095	0.12272
0.21624	0.13878	0.10543
0.19919	0.13091	0.0052535
0.19265	0.11151	0.30731
0.095251	0.037281	0.067254
0.075463	0.078976	0.038629
0.048047	0.55714	0.25877
0.053692	1.1494	0.41026
0.14137	1.3246	0.4806
0.041656	0.33071	0.07639
1.3133	0.12217	0.93723
0.29877	0.050173	0.28397
0.0085387	0.07282	0.088371
0.42941	0.033362	0.32315
1.418	0.56131	1.3911
1.7566	0.16564	1.338
0.56366	0.47691	0.70282
0.046024	0.44367	0.095891
0.35863	0.31158	0.74004
0.22217	0.28919	0.29687
0.29939	0.3018	0.3025
0.31038	0.11218	0.46635
0.57768	0.2065	0.90217
0.21751	0.094532	0.24906
0.24998	0.19761	0.57147
0.46822	0.239	0.91918
0.33686	0.095649	1.3923
0.88585	0.29562	1.391
0.20787	0.74517	0.27525
0.31213	0.34621	0.0098759
0.12649	0.32597	0.27748
0.063805	0.16849	0.1679
0.093862	0.070494	0.023417
0.28516	0.1353	0.13104
0.21817	0.83284	0.57766
0.82303	0.44478	0.6479
0.0773	0.52507	0.060173
0.10222	0.44944	0.21309
0.17465	0.32534	0.41126
0.14725	0.21494	0.25019
0.08401	0.18064	0.036333
0.10845	0.16793	0.14123
0.10879	0.14831	0.096296
0.22641	0.023748	0.021255
0.28406	0.0042933	0.00079038
0.39704	0.12258	0.068621
0.024801	0.12538	0.38424
0.076839	0.28828	0.21611
0.43694	0.040172	0.67017
0.2582	0.09948	0.58429
0.37089	0.015236	0.49749
0.6477	0.080794	0.67089
0.9775	0.37652	1.2178
1.056	0.11673	0.50398
1.7413	0.37272	0.074375
0.92721	0.62179	1.0946
0.46439	0.49981	1.4789
2.7441	0.43005	1.3523
0.83746	0.36873	0.61044
0.60724	0.039074	0.75223
0.92891	0.34219	0.35116
1.3671	0.37606	0.46538
1.5494	0.46164	0.68111
0.049354	0.36037	0.59576
1.1193	0.44674	1.1455
1.2785	0.45154	1.0078
0.078507	0.01828	0.26786
0.13368	0.13665	0.2237
0.30009	0.11542	0.16879
0.050688	0.1657	0.08913
0.089454	0.15718	0.028386
0.19545	0.0085514	0.070148
0.28554	0.13998	0.15646
0.35784	0.16537	0.44853
0.3193	0.18932	0.55516
0.36414	0.17869	0.67245
0.36429	0.14354	0.59268
0.36696	0.41236	0.53828
0.026196	0.23765	0.65449
2.2633	0.27934	1.4129
2.6431	0.10325	1.4133
1.6981	0.31061	1.414
1.1957	0.13992	1.414
0.76061	0.16386	1.4143
0.081549	0.060964	1.4137
0.62147	0.068447	1.4116
0.052631	0.22958	1.3942
0.023227	0.2893	0.94409
0.31082	0.21241	1.4143
0.255	0.35224	1.4133
0.71732	0.38479	1.4142
0.41856	0.050112	0.53748
0.81142	0.25321	1.3942
0.37918	0.4117	0.37024
0.6005	0.48701	0.0027
0.55377	0.35522	0.014955
0.44932	0.090059	0.034218
0.1502	0.15128	0.068498
0.21543	0.21636	0.12073
0.014499	0.23505	0.1577
0.030666	0.36755	0.11816
0.171	0.16842	0.11977
0.19133	0.033649	0.24898
0.22257	0.026662	0.30398
0.12778	0.046763	0.57456
0.17348	0.21495	0.37035
0.0067105	0.11037	0.26277
0.00185	0.0044617	0.053678
0.11076	0.062208	0.46325
0.18179	0.10159	0.22978
0.45212	0.030502	0.11555
0.43243	0.020501	0.17855
0.37893	0.058938	0.068878
0.12304	0.16488	0.38603
0.015763	0.078145	0.29119
0.030593	0.12953	0.61287
0.055839	0.057542	0.719
0.037037	0.073678	0.63051
0.088173	0.16009	0.71647
0.14417	0.30327	0.5508
0.21003	0.46521	0.14959
0.40111	0.1474	0.0064723
0.69263	0.16274	0.011015
0.53069	0.34762	0.077527
0.54153	0.30066	0.14242
1.6157	0.26362	0.85413
0.011994	0.18148	0.36675
0.28507	0.1282	0.0038907
0.18787	0.14721	0.21661
0.093518	0.02522	0.065233
0.18549	0.11288	0.17223
0.33757	0.183	0.18773
0.24695	0.20633	0.041578
0.18368	0.2101	0.084861
0.25299	0.52135	0.34672
0.0085931	0.28798	0.31418
0.034699	0.32826	0.25168
0.18908	0.3884	0.82671
0.064973	0.07841	0.86493
0.20386	0.34929	0.97243
0.38915	0.062861	1.5695
0.04848	0.27977	0.38188
0.10845	0.18117	0.51922
0.19642	0.18598	0.11628
0.25834	0.19265	0.042376
0.003408	0.094484	0.027563
[truncated: 317,445 more rows]
