# Supplementary material for: Time-resolved parameterization of aperiodic and periodic brain activity
Source: eLife. 2022 Sep 12;11:e77348. doi: 10.7554/eLife.77348 (PMC9467511; doi:10.7554/eLife.77348)
Supplement: Figure 3—source data 1. [file elife-77348-fig3-data1.zip › figure3_sourcedata/err_byNpeak.csv]

0	0.022841
0	0.02846
0	0.036548
0	0.04468
0	0.034011
0	0.032086
0	0.035821
0	0.033381
0	0.037879
0	0.036041
1	0.033909
1	0.032833
1	0.029286
1	0.03317
1	0.040365
1	0.035585
1	0.034599
1	0.03314
1	0.037939
1	0.035218
2	0.024894
2	0.031323
2	0.031836
2	0.031388
2	0.032027
2	0.022726
2	0.021433
2	0.023205
2	0.027658
2	0.029398
2	0.029528
2	0.030923
2	0.030567
2	0.029888
2	0.034437
2	0.033777
2	0.026282
2	0.025636
2	0.026842
2	0.029646
2	0.032309
2	0.033261
2	0.02758
2	0.031468
2	0.038586
1	0.029208
1	0.028509
1	0.029042
1	0.034626
0	0.034173
0	0.035769
0	0.0377
0	0.030285
0	0.02886
0	0.029595
0	0.030035
0	0.030362
0	0.034647
0	0.036804
0	0.035927
0	0.033736
0	0.030888
0	0.029717
0	0.027985
0	0.02902
0	0.035167
0	0.035601
0	0.027392
0	0.032176
0	0.028083
0	0.02879
0	0.03505
0	0.030449
0	0.029262
0	0.034277
0	0.03706
0	0.031945
0	0.030076
0	0.024878
0	0.026249
0	0.032957
0	0.032865
0	0.026229
0	0.0327
0	0.033933
0	0.035027
0	0.032996
0	0.027882
0	0.03035
0	0.032361
0	0.037352
0	0.034332
0	0.03079
0	0.032849
0	0.032073
0	0.035061
0	0.03095
0	0.03589
0	0.031824
0	0.030998
0	0.032657
0	0.032313
0	0.033909
0	0.032581
0	0.030098
0	0.031045
0	0.029803
0	0.029751
0	0.025227
0	0.026665
0	0.030819
0	0.039696
0	0.036548
0	0.037148
0	0.040301
0	0.023968
0	0.02821
0	0.030386
0	0.03144
0	0.031249
0	0.024588
0	0.021027
0	0.024984
0	0.023232
0	0.022624
0	0.023351
0	0.03149
0	0.032635
0	0.031207
0	0.027877
0	0.0313
0	0.029838
0	0.03202
0	0.031843
0	0.037972
0	0.035324
0	0.029461
0	0.028819
0	0.033116
0	0.032453
0	0.031818
0	0.031082
1	0.029753
1	0.029439
1	0.03016
1	0.030946
1	0.041145
1	0.047456
1	0.033384
1	0.050639
1	0.026291
1	0.027587
1	0.023915
1	0.033404
1	0.034684
1	0.039447
1	0.029196
1	0.029131
1	0.025215
1	0.022601
1	0.028301
1	0.033083
1	0.034552
1	0.027173
1	0.022433
1	0.022259
1	0.022822
1	0.02459
2	0.023998
1	0.021542
1	0.026366
1	0.033577
1	0.033922
1	0.038743
1	0.035343
1	0.030894
1	0.029601
1	0.023215
1	0.023021
1	0.025924
1	0.029167
1	0.026417
1	0.021881
0	0.027985
1	0.038309
1	0.041462
1	0.036485
1	0.032972
1	0.034114
1	0.033763
1	0.038893
1	0.033897
1	0.030293
1	0.036098
1	0.03296
1	0.034755
1	0.030868
1	0.027493
1	0.028736
1	0.030564
1	0.027065
1	0.023749
1	0.023631
1	0.023981
1	0.028998
1	0.033433
1	0.033543
0	0.030102
0	0.034505
0	0.039905
0	0.035329
0	0.03406
0	0.036092
0	0.03403
0	0.034816
0	0.037484
0	0.045101
0	0.038617
0	0.033255
0	0.031758
0	0.02858
0	0.021509
0	0.025515
0	0.024032
0	0.025568
0	0.031099
0	0.030952
0	0.035519
0	0.031843
0	0.029281
0	0.035261
0	0.040777
0	0.033186
0	0.029049
0	0.031125
0	0.030982
0	0.029477
0	0.035153
0	0.031842
0	0.028426
1	0.032626
1	0.029627
1	0.031368
1	0.029331
1	0.027498
1	0.030897
1	0.032703
1	0.037989
1	0.034165
1	0.040195
1	0.039236
1	0.033316
1	0.029397
1	0.036692
1	0.036296
1	0.040387
1	0.034422
1	0.036102
1	0.033599
0	0.034583
0	0.032373
0	0.030629
0	0.028329
0	0.029696
0	0.031955
0	0.024176
0	0.027033
0	0.027749
0	0.03133
1	0.03119
1	0.030324
1	0.025169
1	0.022748
1	0.026701
1	0.023781
1	0.025687
1	0.02814
1	0.027361
1	0.029774
2	0.03055
2	0.030963
2	0.029456
2	0.025647
2	0.026545
2	0.030363
2	0.0336
2	0.05335
2	0.033328
2	0.045647
3	0.024718
3	0.040225
3	0.025324
3	0.024387
3	0.027132
3	0.029908
3	0.027288
3	0.027649
3	0.043225
3	0.026904
3	0.028133
2	0.028365
2	0.028699
2	0.029588
2	0.031698
2	0.036069
2	0.038448
1	0.038417
1	0.037925
1	0.037194
1	0.032216
1	0.028572
0	0.029894
0	0.02497
0	0.029704
0	0.029632
0	0.028249
0	0.024069
0	0.036018
0	0.03119
0	0.030318
0	0.025684
0	0.026961
0	0.030305
0	0.03129
0	0.032498
0	0.030347
0	0.026224
0	0.021584
0	0.029593
0	0.031874
0	0.032517
0	0.02973
0	0.029355
0	0.030509
0	0.028717
0	0.026912
0	0.02861
0	0.033523
0	0.029205
0	0.034353
0	0.029075
0	0.028543
0	0.029778
0	0.02809
0	0.028598
0	0.026846
0	0.032444
0	0.030729
0	0.030249
0	0.026347
0	0.024773
0	0.030174
0	0.026758
0	0.032193
0	0.031244
0	0.029364
0	0.031932
0	0.028225
0	0.031571
0	0.033977
0	0.029082
0	0.028985
0	0.03466
0	0.03625
0	0.032136
0	0.029632
0	0.025953
0	0.025237
0	0.029041
0	0.033542
0	0.031624
0	0.029852
0	0.025841
0	0.031876
0	0.035999
0	0.031197
0	0.029144
0	0.031678
0	0.032246
0	0.033062
0	0.039659
0	0.034215
0	0.0346
0	0.039542
0	0.041444
1	0.038604
1	0.041252
1	0.038764
1	0.03653
1	0.034601
1	0.033094
1	0.029953
1	0.02663
1	0.025077
1	0.025564
1	0.02946
1	0.031943
1	0.024721
1	0.030252
1	0.03479
1	0.03263
1	0.02911
2	0.032403
1	0.034689
1	0.032427
1	0.037662
1	0.037801
1	0.041939
1	0.042421
1	0.050558
1	0.047943
1	0.052692
1	0.042764
1	0.040686
2	0.039907
2	0.050194
2	0.066885
2	0.069133
2	0.067981
2	0.071122
2	0.063122
2	0.057009
1	0.054835
1	0.050374
1	0.049824
1	0.052746
1	0.053511
1	0.055398
1	0.048573
1	0.04444
1	0.044213
1	0.04214
1	0.040619
0	0.03407
0	0.027759
0	0.025692
0	0.025446
0	0.024985
0	0.029244
0	0.028824
0	0.034458
0	0.042569
0	0.031932
0	0.028357
0	0.031475
0	0.027101
0	0.023697
0	0.027074
0	0.029565
0	0.023943
0	0.02354
0	0.025569
0	0.028391
0	0.029248
0	0.030427
0	0.027439
0	0.030796
0	0.039244
0	0.029657
0	0.033255
0	0.029405
0	0.031713
0	0.035177
0	0.035239
0	0.03229
0	0.030651
0	0.023153
0	0.025082
0	0.028588
0	0.031587
0	0.039303
0	0.038261
0	0.037339
0	0.036121
0	0.031654
0	0.034552
0	0.038626
0	0.040262
0	0.040087
0	0.034958
0	0.028127
0	0.029161
0	0.033388
0	0.029954
0	0.030602
0	0.03502
0	0.033223
0	0.025389
0	0.024954
0	0.021736
0	0.022392
0	0.030743
0	0.030027
0	0.02914
0	0.028915
0	0.027437
0	0.02111
0	0.02798
0	0.031532
0	0.039682
0	0.036095
0	0.035171
0	0.035861
0	0.036872
0	0.036081
1	0.036522
1	0.032896
1	0.030804
1	0.029871
1	0.033126
1	0.032916
1	0.033798
1	0.031757
1	0.029516
1	0.032691
1	0.031002
1	0.035877
1	0.040343
1	0.040198
1	0.035983
1	0.032833
1	0.034951
1	0.040951
1	0.03602
1	0.037031
1	0.032251
1	0.028402
1	0.031247
1	0.02729
1	0.0255
1	0.027989
1	0.031955
1	0.03182
1	0.034385
1	0.026708
1	0.02937
1	0.026147
1	0.034459
1	0.025717
1	0.028121
1	0.026481
1	0.030023
1	0.033381
1	0.031048
0	0.03151
0	0.029535
0	0.029903
0	0.026902
0	0.030747
0	0.030948
0	0.032939
0	0.031854
0	0.030929
0	0.040526
0	0.031615
0	0.026898
0	0.027792
0	0.03106
0	0.030393
0	0.038105
0	0.032756
0	0.027632
0	0.02384
0	0.031594
0	0.031906
0	0.037713
0	0.039103
0	0.034819
0	0.033353
0	0.029271
0	0.029619
0	0.029079
0	0.030449
0	0.032726
0	0.042619
0	0.036981
0	0.037034
0	0.031031
0	0.027468
0	0.026013
0	0.031966
0	0.032644
0	0.026504
0	0.024777
0	0.026258
0	0.027971
0	0.031882
0	0.03974
0	0.04235
0	0.040878
0	0.036047
0	0.038403
0	0.033136
0	0.029035
0	0.023812
0	0.030423
0	0.032834
0	0.035778
1	0.036066
3	0.032155
3	0.026705
3	0.036999
3	0.03858
3	0.031876
3	0.039527
3	0.0387
3	0.036746
3	0.042791
3	0.038875
3	0.03825
3	0.02697
2	0.028468
2	0.029905
2	0.025264
2	0.031856
2	0.024855
2	0.028007
1	0.033606
1	0.033374
1	0.040961
1	0.041741
1	0.031478
1	0.025747
1	0.023528
1	0.025306
1	0.026872
1	0.029095
1	0.027654
1	0.025377
1	0.032215
1	0.033064
1	0.036812
1	0.034711
1	0.038046
1	0.032553
1	0.034104
1	0.028742
1	0.029184
1	0.024828
1	0.025603
1	0.024936
1	0.025191
1	0.026628
1	0.033763
1	0.03439
1	0.031419
1	0.03388
1	0.033562
1	0.028992
1	0.027987
1	0.025697
1	0.026003
1	0.030202
1	0.030977
1	0.031377
1	0.030324
1	0.035251
1	0.025789
1	0.027165
1	0.034326
0	0.037645
0	0.03754
0	0.035507
0	0.03413
0	0.036088
0	0.035552
0	0.037826
0	0.034351
0	0.030202
0	0.025669
0	0.025984
0	0.026336
0	0.027336
0	0.031719
0	0.035891
0	0.035785
0	0.033738
0	0.03234
0	0.033693
0	0.037469
0	0.038033
0	0.03602
0	0.041356
0	0.036067
0	0.03936
0	0.040385
0	0.035481
0	0.039977
0	0.038591
0	0.03557
0	0.026712
0	0.026876
0	0.027631
0	0.027799
0	0.026744
0	0.027568
0	0.030107
0	0.032888
0	0.036816
0	0.032039
0	0.030563
0	0.024943
0	0.02879
0	0.028274
0	0.033247
0	0.029406
0	0.034246
0	0.039634
0	0.037563
0	0.028902
0	0.025844
0	0.023036
0	0.023349
0	0.029797
0	0.027406
0	0.030787
0	0.030872
0	0.028646
0	0.027535
0	0.02702
0	0.029447
0	0.026713
0	0.027931
0	0.020677
0	0.020819
0	0.026902
0	0.025753
0	0.027422
0	0.03203
0	0.031188
0	0.029285
0	0.027271
0	0.024126
0	0.033001
0	0.034166
0	0.039124
1	0.039567
1	0.043535
1	0.033304
1	0.035178
1	0.039164
1	0.034497
1	0.036183
1	0.039404
1	0.026114
1	0.026841
1	0.029485
1	0.027079
1	0.033615
1	0.025425
1	0.029132
1	0.025062
1	0.028684
1	0.032162
1	0.032295
1	0.029895
2	0.035467
2	0.030229
2	0.028272
2	0.02743
2	0.02965
2	0.030079
1	0.033181
1	0.039647
1	0.036944
1	0.028368
1	0.030295
1	0.025448
1	0.028631
1	0.023042
1	0.016676
1	0.024768
1	0.027221
1	0.023006
1	0.03559
1	0.03166
0	0.029217
0	0.030804
0	0.031731
0	0.031382
0	0.032928
0	0.028797
0	0.019037
0	0.024493
0	0.036458
0	0.046144
0	0.041462
0	0.034754
0	0.034638
0	0.030934
0	0.037473
0	0.036482
0	0.032683
0	0.03215
0	0.029397
0	0.033031
0	0.039127
0	0.037862
0	0.044156
0	0.032996
0	0.031154
0	0.029091
0	0.029892
0	0.026055
0	0.033639
0	0.032229
0	0.030133
0	0.029588
0	0.034288
0	0.031907
0	0.03222
0	0.036226
0	0.032587
0	0.03335
0	0.028968
0	0.027443
0	0.031029
0	0.027399
0	0.027902
0	0.033651
0	0.02767
0	0.025422
0	0.020169
0	0.024679
0	0.029887
0	0.02961
0	0.029038
0	0.028873
0	0.029084
0	0.023074
0	0.030938
0	0.031231
0	0.029843
0	0.028844
0	0.027771
0	0.025438
0	0.028754
0	0.030714
0	0.030584
0	0.032736
0	0.033681
0	0.037869
0	0.043909
0	0.043201
0	0.036373
0	0.036626
0	0.038563
0	0.034513
0	0.02995
0	0.028546
0	0.025456
0	0.025588
0	0.029533
0	0.02194
0	0.023447
0	0.029945
0	0.025754
0	0.031214
0	0.034643
0	0.02956
0	0.029803
0	0.022592
0	0.026188
0	0.028064
0	0.027467
0	0.02831
0	0.026718
0	0.032341
1	0.026564
1	0.033495
1	0.032177
1	0.037901
1	0.036186
1	0.029595
1	0.035732
1	0.032371
0	0.033056
0	0.034451
0	0.033325
0	0.033906
0	0.035741
0	0.036289
0	0.039899
0	0.044543
0	0.037402
0	0.030307
0	0.030295
0	0.033652
0	0.034736
0	0.029008
0	0.031432
0	0.030332
0	0.030586
0	0.034675
0	0.031001
0	0.032495
0	0.028375
0	0.032599
0	0.033271
0	0.02995
0	0.028183
0	0.032035
0	0.028769
0	0.02375
0	0.026862
0	0.030993
0	0.03898
0	0.036434
0	0.036259
0	0.036052
0	0.035895
0	0.038329
0	0.03929
0	0.036758
0	0.033555
0	0.034761
0	0.040255
0	0.042298
0	0.043824
0	0.045138
0	0.032663
0	0.036731
0	0.033566
0	0.031858
0	0.031318
0	0.028177
0	0.032626
0	0.034647
0	0.035569
0	0.030294
0	0.034724
0	0.032547
0	0.029961
0	0.026206
0	0.030518
0	0.029769
0	0.029524
0	0.028601
0	0.030173
0	0.030297
0	0.031823
0	0.026989
0	0.025575
0	0.02427
0	0.033411
0	0.026913
0	0.029436
0	0.031374
0	0.031793
0	0.033615
0	0.030381
0	0.028255
0	0.028817
0	0.031092
0	0.031912
0	0.027958
0	0.0274
0	0.031001
0	0.032116
0	0.026129
0	0.029097
0	0.029548
0	0.031589
0	0.028297
0	0.031998
0	0.031189
0	0.031655
0	0.032735
0	0.030934
0	0.030799
0	0.028946
0	0.03056
0	0.030265
0	0.028835
0	0.026097
0	0.024702
0	0.028864
0	0.027692
0	0.030124
0	0.032077
0	0.033119
0	0.03707
0	0.036983
0	0.035019
0	0.034955
0	0.035924
0	0.028428
0	0.021688
0	0.028557
0	0.034156
0	0.035319
1	0.03678
1	0.032865
1	0.027695
1	0.0278
1	0.020708
1	0.030772
1	0.038029
1	0.037458
1	0.041274
1	0.037814
1	0.034593
1	0.029624
1	0.03303
1	0.030412
1	0.04232
1	0.041531
1	0.041443
1	0.037453
1	0.032495
1	0.029875
1	0.030683
1	0.032965
1	0.027545
1	0.027941
1	0.027705
1	0.025762
1	0.026734
1	0.028046
0	0.024837
0	0.030478
0	0.032883
0	0.027947
0	0.035474
0	0.040409
0	0.032353
0	0.032857
0	0.029179
0	0.022389
0	0.024693
0	0.034901
0	0.028912
0	0.02746
0	0.028697
0	0.033125
0	0.035219
0	0.035079
0	0.032916
0	0.032937
0	0.028875
0	0.028749
0	0.033087
0	0.028858
0	0.02777
0	0.033083
0	0.032695
0	0.040276
0	0.032394
0	0.030442
0	0.031675
0	0.035932
0	0.03225
0	0.033104
0	0.030516
0	0.032807
0	0.037896
0	0.038287
0	0.039112
1	0.035612
1	0.03254
1	0.0322
1	0.024614
1	0.024294
1	0.028593
1	0.027899
1	0.031032
1	0.026159
1	0.025552
1	0.027232
1	0.031855
1	0.027984
1	0.028679
1	0.03054
1	0.033959
1	0.029937
1	0.0317
1	0.027886
1	0.02754
1	0.024468
1	0.027005
1	0.030963
1	0.030816
1	0.035435
1	0.038424
1	0.029864
1	0.025982
1	0.028699
1	0.026456
1	0.026034
1	0.025685
1	0.029084
1	0.033281
1	0.033102
1	0.029536
1	0.027954
1	0.028219
0	0.036694
0	0.036427
0	0.033979
0	0.035958
0	0.031194
0	0.03035
0	0.029401
0	0.024703
0	0.021789
0	0.027639
0	0.031172
0	0.032711
0	0.038295
0	0.039133
0	0.032487
0	0.026325
0	0.025896
0	0.027362
0	0.030648
0	0.033718
0	0.035524
0	0.035582
0	0.033196
0	0.026194
0	0.035511
0	0.042734
0	0.041847
0	0.037821
0	0.027417
0	0.025837
0	0.024412
0	0.026851
0	0.033278
0	0.034887
0	0.039813
0	0.039522
0	0.038092
0	0.041488
0	0.040956
0	0.035058
0	0.02793
0	0.030153
0	0.024532
0	0.025306
0	0.03281
0	0.03222
0	0.033368
0	0.031749
0	0.034044
0	0.029341
0	0.032258
0	0.027337
0	0.028366
0	0.025095
0	0.030166
0	0.033404
0	0.027215
0	0.019932
0	0.034577
0	0.036562
0	0.031547
0	0.031144
0	0.027407
0	0.026686
0	0.023047
0	0.025561
0	0.025708
0	0.033051
0	0.032794
0	0.042659
0	0.041334
0	0.033108
0	0.035305
0	0.032104
0	0.038028
0	0.039057
0	0.038902
0	0.032138
0	0.026949
0	0.03041
0	0.030338
0	0.03296
0	0.035051
0	0.037544
0	0.035643
0	0.034497
0	0.035384
0	0.029472
0	0.029276
0	0.028362
0	0.02822
0	0.026402
0	0.028082
0	0.026759
0	0.024938
0	0.029735
0	0.029702
0	0.030211
0	0.026987
0	0.029128
0	0.027781
0	0.030989
0	0.029528
0	0.027167
0	0.02605
0	0.036742
0	0.033346
0	0.024571
0	0.028297
0	0.026565
0	0.031623
0	0.033705
0	0.032068
0	0.029295
0	0.026928
0	0.03221
0	0.030186
0	0.035397
0	0.027958
0	0.027848
0	0.029412
0	0.029759
0	0.0269
0	0.031884
0	0.029287
0	0.031164
0	0.031233
0	0.032233
0	0.03234
0	0.035261
0	0.034548
0	0.03421
0	0.032149
0	0.030972
0	0.032874
0	0.02866
0	0.027798
0	0.025255
0	0.023951
0	0.027178
0	0.03401
0	0.031546
0	0.031815
0	0.025978
0	0.036013
0	0.033945
0	0.03473
0	0.033448
0	0.031164
0	0.033736
0	0.027422
0	0.031033
0	0.030688
0	0.031908
0	0.030761
0	0.037472
0	0.038589
0	0.037485
0	0.040437
0	0.035119
0	0.031507
0	0.030318
0	0.036928
0	0.031051
0	0.030563
0	0.033659
0	0.031182
0	0.029475
0	0.028764
0	0.039073
0	0.030251
0	0.026427
0	0.021813
0	0.025188
0	0.034942
0	0.041994
0	0.035671
0	0.032499
0	0.031232
0	0.032819
0	0.033176
0	0.033625
0	0.037618
0	0.035845
0	0.032726
0	0.029734
0	0.032213
0	0.028113
0	0.02572
0	0.024665
0	0.026409
0	0.025968
0	0.032388
0	0.029997
0	0.032879
0	0.025198
0	0.027439
0	0.035379
0	0.034629
0	0.03761
0	0.035611
0	0.033658
0	0.034934
0	0.031376
0	0.027542
0	0.03789
0	0.035985
0	0.035546
0	0.028112
0	0.025589
0	0.02947
0	0.028469
0	0.032706
0	0.034093
1	0.037946
2	0.035259
2	0.043274
2	0.039477
2	0.036526
2	0.036489
2	0.035144
2	0.033448
2	0.0374
3	0.036231
3	0.018802
3	0.026995
3	0.029915
3	0.021749
3	0.03445
3	0.031132
3	0.028597
3	0.027616
2	0.033382
1	0.036063
1	0.037362
0	0.035309
0	0.025532
0	0.027864
0	0.026067
0	0.028466
0	0.022469
0	0.026042
0	0.026089
0	0.025334
0	0.024454
0	0.032411
0	0.029335
0	0.030151
0	0.030695
0	0.028048
0	0.031791
0	0.028524
0	0.028145
0	0.031485
0	0.029837
0	0.028267
0	0.028625
0	0.035926
0	0.032243
0	0.02727
0	0.028349
0	0.030996
0	0.032338
0	0.028082
0	0.029528
0	0.031727
0	0.036211
0	0.035435
0	0.033034
0	0.033724
0	0.03228
0	0.034054
0	0.032157
0	0.03171
0	0.032129
0	0.033561
0	0.033642
0	0.030794
0	0.030446
0	0.041243
0	0.03957
0	0.025844
0	0.025918
0	0.028444
0	0.028468
0	0.027115
0	0.031449
0	0.034654
0	0.033478
0	0.038875
0	0.03611
0	0.029566
0	0.0273
0	0.029328
0	0.029192
0	0.02839
0	0.033845
0	0.039041
0	0.034399
0	0.034545
0	0.035084
0	0.029076
0	0.02581
0	0.026188
0	0.021583
1	0.022682
1	0.035035
1	0.037897
1	0.032461
1	0.02862
1	0.028049
1	0.025476
1	0.029155
1	0.023247
1	0.028928
1	0.025978
1	0.026375
1	0.026655
1	0.027898
1	0.028509
1	0.025594
1	0.026784
2	0.031331
2	0.031993
2	0.025054
2	0.023167
2	0.028655
2	0.025976
2	0.051997
2	0.047989
2	0.025574
2	0.025998
1	0.029888
1	0.026551
0	0.029
0	0.03329
0	0.02757
0	0.03001
0	0.027248
0	0.030474
0	0.029165
0	0.024691
0	0.024447
0	0.020272
0	0.022107
0	0.028941
1	0.026913
1	0.031382
2	0.029894
2	0.032403
2	0.025597
2	0.031608
2	0.035534
2	0.034808
2	0.032112
2	0.035023
2	0.033476
2	0.030971
2	0.031966
2	0.029529
2	0.031156
2	0.024364
2	0.021508
2	0.026017
2	0.028162
2	0.024636
2	0.028226
2	0.027328
2	0.036443
2	0.030944
2	0.031537
2	0.026726
2	0.025371
2	0.029699
2	0.029935
2	0.031483
1	0.029723
0	0.029643
0	0.029695
0	0.027226
0	0.025447
0	0.026968
0	0.036685
0	0.038193
0	0.029707
0	0.028596
0	0.032458
0	0.02758
0	0.029088
0	0.031876
0	0.031078
0	0.029928
0	0.036544
0	0.028559
0	0.029596
0	0.030402
0	0.030081
0	0.033172
0	0.02678
0	0.031956
0	0.024912
0	0.02615
0	0.027086
0	0.029507
0	0.030779
0	0.02622
0	0.027282
0	0.02528
0	0.027008
0	0.024878
0	0.025516
0	0.027245
0	0.027531
0	0.033226
0	0.030556
0	0.024533
0	0.033441
0	0.035042
0	0.03261
0	0.029942
0	0.028856
0	0.029369
0	0.02904
0	0.027832
0	0.030381
0	0.027051
0	0.030398
0	0.03248
0	0.039147
0	0.032209
0	0.033569
0	0.028322
0	0.030412
0	0.029091
0	0.033565
0	0.033394
0	0.029371
0	0.025597
0	0.029177
0	0.02803
0	0.024593
0	0.03141
0	0.027759
0	0.028453
0	0.030039
0	0.028463
0	0.032326
0	0.03584
0	0.044008
0	0.03004
0	0.030739
0	0.029469
0	0.035038
0	0.035495
0	0.032732
0	0.030321
0	0.024525
0	0.024347
0	0.020894
0	0.033052
0	0.030835
1	0.036849
1	0.029757
1	0.027514
1	0.033253
1	0.031047
1	0.027077
1	0.025884
1	0.023156
1	0.025075
1	0.027503
2	0.028579
2	0.037546
2	0.035544
2	0.030305
2	0.029501
2	0.025956
2	0.033005
2	0.037333
2	0.028829
2	0.028627
2	0.03371
2	0.034991
2	0.028834
2	0.028095
2	0.036516
2	0.040906
2	0.039247
1	0.039867
1	0.033856
1	0.030643
1	0.028915
1	0.029499
1	0.026078
1	0.034057
1	0.039842
1	0.036166
1	0.029084
1	0.028686
1	0.028043
1	0.024301
1	0.027709
1	0.028339
1	0.030656
1	0.02938
1	0.030591
1	0.02728
1	0.027152
1	0.02947
1	0.023366
0	0.030133
0	0.030977
0	0.026968
0	0.029843
0	0.033022
0	0.027251
0	0.033764
0	0.037629
0	0.033426
0	0.0292
0	0.031759
0	0.033489
0	0.034816
0	0.033385
0	0.031155
1	0.031338
1	0.029033
1	0.02802
1	0.03367
1	0.036046
1	0.036378
1	0.034924
1	0.030776
1	0.024532
1	0.030225
1	0.028085
1	0.036243
1	0.034134
1	0.033385
1	0.031474
1	0.034506
1	0.031597
1	0.027996
1	0.023933
1	0.029976
1	0.03163
1	0.034454
1	0.036814
1	0.030876
1	0.02866
1	0.031254
1	0.032255
1	0.032025
1	0.029061
1	0.026172
1	0.025229
1	0.028456
1	0.026211
1	0.027229
1	0.029722
1	0.034097
0	0.027354
0	0.027226
0	0.033063
0	0.038161
0	0.03771
0	0.03348
0	0.028961
0	0.029373
0	0.032001
0	0.032489
0	0.034464
1	0.034102
1	0.03219
1	0.039456
1	0.034472
1	0.030815
1	0.027814
1	0.027557
1	0.029339
1	0.026849
1	0.032145
1	0.031496
1	0.029734
1	0.02875
1	0.024206
1	0.026217
2	0.026662
2	0.033124
2	0.029574
2	0.020327
2	0.027362
2	0.024799
2	0.024725
2	0.024469
2	0.023061
2	0.032632
2	0.034231
2	0.030689
1	0.029902
1	0.021813
1	0.019785
1	0.022756
1	0.026854
1	0.028825
1	0.03065
1	0.029827
1	0.039867
1	0.037884
1	0.039963
1	0.037568
1	0.030381
1	0.025853
0	0.027665
0	0.030878
0	0.02873
0	0.032293
0	0.033312
0	0.039546
0	0.036538
0	0.038554
0	0.032211
0	0.032769
0	0.028806
0	0.023723
0	0.025634
0	0.026166
0	0.024779
0	0.031571
0	0.031156
0	0.030227
0	0.030529
0	0.037483
0	0.035715
0	0.030719
0	0.033332
0	0.03471
0	0.035556
0	0.035123
0	0.037496
0	0.042033
0	0.033436
0	0.032395
0	0.026211
0	0.029395
0	0.029384
0	0.028172
0	0.023304
1	0.025038
2	0.028086
2	0.028564
2	0.030421
2	0.024879
2	0.03047
2	0.027957
2	0.027625
1	0.032741
1	0.025133
1	0.03418
1	0.029454
1	0.02769
1	0.036756
1	0.036752
1	0.02976
1	0.031254
1	0.032915
1	0.026119
1	0.033936
1	0.036899
1	0.035105
1	0.031793
1	0.034376
2	0.03112
2	0.036832
2	0.040247
2	0.039878
3	0.034175
2	0.035407
2	0.031425
2	0.034541
2	0.03821
2	0.040084
2	0.037963
2	0.035659
2	0.024382
2	0.025042
2	0.028165
2	0.027606
1	0.029041
1	0.034773
1	0.033009
1	0.028628
1	0.027556
1	0.035679
1	0.030608
1	0.0295
1	0.031218
1	0.029489
1	0.025889
1	0.035301
1	0.035612
1	0.03437
1	0.032348
0	0.029337
0	0.029606
0	0.035588
0	0.030853
0	0.032141
0	0.028364
0	0.026928
0	0.027492
0	0.026753
0	0.027028
0	0.025061
0	0.027199
0	0.030917
0	0.02642
0	0.028306
0	0.028869
0	0.02372
0	0.030752
0	0.028796
0	0.026607
0	0.029633
0	0.030446
0	0.025912
0	0.021892
0	0.023587
0	0.025059
0	0.035002
0	0.037335
0	0.035207
0	0.03734
0	0.036162
0	0.030936
0	0.02083
0	0.022029
0	0.027131
0	0.03118
0	0.029745
0	0.030534
0	0.028649
0	0.024513
0	0.025149
0	0.036374
0	0.036641
0	0.031192
0	0.029714
0	0.031347
0	0.030855
0	0.030398
0	0.030964
0	0.035101
0	0.035911
0	0.0386
0	0.044366
0	0.049867
0	0.048384
0	0.044511
0	0.030415
0	0.024857
0	0.024729
0	0.023623
0	0.026534
0	0.02626
0	0.027333
0	0.024673
0	0.022993
0	0.026305
0	0.022973
0	0.023857
0	0.024978
0	0.027156
0	0.033967
0	0.032585
0	0.036869
0	0.035774
0	0.037294
0	0.031112
0	0.029639
0	0.031199
0	0.03702
0	0.03728
0	0.032618
0	0.031961
0	0.026177
0	0.027969
0	0.031197
0	0.031498
1	0.03412
1	0.035842
1	0.034493
1	0.034732
1	0.0315
1	0.028793
1	0.04397
1	0.044158
1	0.045443
1	0.028298
1	0.02978
1	0.04693
1	0.044496
1	0.047386
1	0.049464
1	0.047358
1	0.053025
1	0.047709
1	0.044382
1	0.040844
1	0.035997
1	0.036767
1	0.037206
1	0.04056
1	0.042533
1	0.044464
2	0.043181
2	0.045273
2	0.040333
2	0.03378
2	0.030661
2	0.036026
2	0.023319
2	0.024849
2	0.026762
1	0.028377
1	0.025327
1	0.031984
1	0.035856
1	0.036753
1	0.0387
1	0.031725
1	0.035506
1	0.032878
1	0.031541
1	0.024716
1	0.025544
1	0.026061
1	0.028597
1	0.026393
1	0.029649
1	0.029723
1	0.031981
1	0.031556
1	0.037743
1	0.039094
0	0.03764
0	0.033561
0	0.02967
0	0.036295
0	0.034504
0	0.02938
0	0.024482
0	0.022351
0	0.025732
0	0.026408
0	0.025227
0	0.031153
0	0.026159
0	0.030316
0	0.028056
0	0.02979
0	0.029884
0	0.035274
0	0.034565
0	0.033236
0	0.026101
0	0.025357
0	0.025327
0	0.028621
0	0.027261
0	0.029487
0	0.029815
0	0.033228
0	0.031692
0	0.030619
0	0.028771
0	0.027544
0	0.028928
0	0.040421
0	0.040881
0	0.038365
0	0.034446
0	0.023127
0	0.032667
0	0.03242
0	0.030293
0	0.030899
0	0.034037
0	0.03103
0	0.028782
0	0.034778
1	0.034226
1	0.030546
1	0.027811
1	0.031778
1	0.028376
1	0.033629
1	0.032566
1	0.025778
1	0.021603
1	0.021524
1	0.029883
0	0.034526
1	0.032842
[truncated: 998,000+ more rows]
