# Supplementary material for: Time-resolved parameterization of aperiodic and periodic brain activity
Source: eLife. 2022 Sep 12;11:e77348. doi: 10.7554/eLife.77348 (PMC9467511; doi:10.7554/eLife.77348)
Supplement: Figure 3—source data 1. [file elife-77348-fig3-data1.zip › figure3_sourcedata/figure3_figuresupplement2_sourcedata/figure3_figuresupplement2_sourcedatadescription.txt]

Source files for violin plots of absolute error by spectral parameter derived from using SPRiNT on a broader frequency range on 1,000 simulations with an aperiodic knee (related to Figure 3 - figure supplement 2).

The file named “kneedata_abs_err_ap” contains the data relating to error by aperiodic parameter (aperiodic exponent, offset, knee) with an aperiodic knee. The file named “kneedata_abs_err_pk_low” contains the data relating to error by periodic parameter (peak centre frequency, amplitude, standard deviation) for simulated periodic components with centre frequencies between 3-30 Hz. The file named “kneedata_abs_err_pk_high” contains the data relating to error by periodic parameter (peak centre frequency, amplitude, standard deviation) for simulated periodic components with centre frequencies between 30-80 Hz. All data files are saved with the extension “.csv”.
