# Supplementary material for: Time-resolved parameterization of aperiodic and periodic brain activity
Source: eLife. 2022 Sep 12;11:e77348. doi: 10.7554/eLife.77348 (PMC9467511; doi:10.7554/eLife.77348)
Supplement: Figure 3—source data 1. [file elife-77348-fig3-data1.zip › figure3_sourcedata/figure3_figuresupplement2_sourcedata/kneedata_abs_err_pk_high.csv]

0.33479	0.38381	0.078069
0.51018	0.4032	0.055417
0.27744	0.3905	0.33135
0.49537	0.06316	0.60424
0.13106	0.01043	0.37656
0.052237	0.064803	0.38558
0.1668	0.0064483	0.30422
0.13437	0.025929	0.17554
0.40636	0.11128	0.18061
0.15164	0.38353	0.11042
0.0029704	0.3833	0.0542
0.11675	0.40271	0.10178
0.25303	0.28361	0.28642
0.22548	0.1943	0.35109
0.094702	0.28281	0.37442
0.056635	0.30757	0.28294
0.23858	0.32521	0.20813
0.093863	0.25045	0.045403
0.01213	0.21827	0.052815
0.24814	0.27619	0.017845
0.30347	0.3197	0.46633
0.051573	0.17878	0.28079
0.025482	0.16555	0.21868
0.05091	0.16528	0.26368
0.07719	0.10339	0.19214
0.23244	0.033035	0.0033905
0.07087	0.05066	0.0054792
0.09837	0.18515	0.024842
0.2451	0.23303	0.011969
0.36464	0.25971	0.26252
0.74658	0.39393	0.1823
0.27297	0.27462	0.36904
0.18084	0.21274	0.13203
0.36198	0.29057	0.17041
0.75218	0.2571	0.7325
0.33125	0.4296	0.47022
0.3393	0.38687	0.25782
0.018302	0.35639	0.30771
0.23478	0.031184	0.32527
0.16763	0.013405	0.42271
0.30514	0.0089227	0.43793
0.19292	0.095334	0.37974
0.073983	0.1273	0.32696
0.11912	0.2726	0.12433
0.38926	0.31464	0.10314
0.35671	0.33923	0.20776
0.65206	0.24203	0.47786
0.73876	0.11431	0.57795
0.84031	0.29628	0.98652
0.56958	0.34527	0.79958
0.42529	0.40229	0.60004
0.47497	0.43441	0.090084
0.43359	0.34187	0.073237
0.29176	0.30488	0.045916
0.33999	0.17385	0.072513
0.22726	0.092016	0.02364
0.14243	0.0071725	0.0577
0.26696	0.099892	0.13077
0.35839	0.064473	0.24301
0.42279	0.011519	0.45554
0.54056	0.039597	0.49526
0.40949	0.052598	0.51115
0.46443	0.027176	0.58895
0.38128	0.19689	0.66541
0.57426	0.20081	0.72741
0.33763	0.12779	0.61115
0.40755	0.17005	0.71095
0.1306	0.085855	0.59142
2.0182	0.79515	1.8627
1.6134	0.75688	1.533
0.45646	0.58187	0.551
0.25819	0.22225	0.19419
0.075397	0.076484	0.063696
0.027114	0.027923	0.0504
0.1119	0.032697	0.013083
0.1282	0.016981	0.018768
0.29207	0.26336	0.11346
0.43634	0.52272	0.20003
0.14143	0.39449	0.029368
0.22697	0.2473	0.032846
0.33174	0.26953	0.13997
0.43122	0.0025344	0.1138
0.30752	0.14175	0.087953
0.041884	0.010073	0.18582
0.10757	0.01523	0.15666
0.091016	0.0085139	0.13582
0.28768	0.0064589	0.0058958
0.3032	0.11121	0.059939
0.01587	0.13422	0.014156
0.076731	0.23897	0.04917
0.36425	0.064152	0.096528
0.47571	0.093279	0.14671
0.40952	0.16488	0.19198
0.31572	0.093545	0.11038
0.41078	0.073985	0.048629
0.0074045	0.39597	0.10437
0.053673	0.38626	0.022628
0.18271	0.32412	0.14267
0.68123	0.25543	0.20022
0.68377	0.1355	0.26983
0.45387	0.01977	0.15749
0.34693	0.064639	0.1004
0.32794	0.060774	0.039575
0.092172	0.047172	0.012308
0.030159	0.0042525	0.016588
0.069117	0.19965	0.05264
0.077161	0.18499	0.10194
0.1361	0.0052362	0.08148
0.13389	0.11052	0.042939
0.22515	0.24046	0.065732
0.28965	0.20727	0.089301
0.010435	0.15339	0.00091415
0.11007	0.33813	0.097071
0.089634	0.096888	0.12623
0.17964	0.058863	0.071511
0.094608	0.040459	0.17923
0.21339	0.011373	0.30283
0.20319	0.15306	0.24657
0.42908	0.52395	0.29207
0.0064224	0.37945	0.32971
0.072944	0.496	0.031332
0.21052	0.48894	0.19428
0.18894	0.43772	0.37617
0.1723	0.35568	0.32817
0.23958	0.34588	0.54229
0.46158	0.14681	0.3238
0.23248	0.15837	0.49032
0.25717	0.093621	0.081823
0.31128	0.20404	0.066549
0.4279	0.095383	0.060865
0.46161	0.0093195	0.20243
0.56134	0.051569	0.037097
1.3838	0.32602	0.24149
0.92389	0.23097	0.033507
0.5949	0.099362	0.0044614
0.33857	0.014429	0.023891
0.13156	0.021146	0.030514
0.069978	0.17276	0.024291
0.065961	0.12404	0.47767
0.026508	0.11085	0.24598
0.13812	0.065757	0.29154
0.1416	0.095095	0.39565
0.17249	0.051942	0.14381
0.074801	0.059472	0.21765
0.092586	0.14709	0.23915
0.15139	0.34726	0.32284
0.36625	0.41785	0.50841
0.81157	0.41338	0.026598
0.70348	0.44519	0.14011
0.64832	0.45248	0.01422
0.34096	0.29526	0.10487
0.40121	0.32104	0.17994
0.23982	0.40969	0.075538
0.10163	0.37406	0.14958
0.18481	0.34628	0.22205
0.18305	0.28789	0.25024
0.21001	0.032063	0.33053
0.19267	0.061096	0.32421
0.26413	0.13492	0.29561
0.19094	0.093655	0.31414
0.16614	0.014116	0.31191
0.081412	0.19423	0.31692
0.23599	0.17785	0.18513
0.35553	0.25542	0.012705
0.46219	0.28546	0.081183
0.39536	0.34821	0.015893
0.51014	0.4042	0.064264
0.0040251	0.50246	0.041429
2.0423	0.5159	0.83095
0.66574	0.44967	0.10149
0.52949	0.33176	0.13471
0.23318	0.30741	0.2699
0.4876	0.21785	0.16867
0.23952	0.2657	0.019002
0.022446	0.15411	0.021428
0.017668	0.12213	0.083716
0.18353	0.039142	0.19597
0.3404	0.092034	0.12327
0.35743	0.056781	0.11405
0.3174	0.18228	0.057857
0.68668	0.22469	0.29302
0.29116	0.42219	0.13688
0.076621	0.3793	0.061274
0.11975	0.24639	0.28364
0.13212	0.21259	0.41248
0.068801	0.070333	0.42576
0.14491	0.00010085	0.52845
0.37982	0.099392	0.50317
0.35882	0.079387	0.25677
0.33275	0.2424	0.16784
0.80697	0.056584	0.24472
0.38717	0.2563	0.094234
0.42556	0.23225	0.12789
0.30358	0.3108	0.052139
0.21092	0.40953	0.11308
0.23772	0.31411	0.12266
0.069971	0.34486	0.10966
0.1393	0.22656	0.15628
0.10987	0.14655	0.021929
0.1093	0.079679	0.019793
0.1146	0.078248	0.034008
0.068122	0.059122	0.028769
0.0092313	0.056753	0.05261
0.066493	0.0033472	0.079714
0.0092614	0.24316	0.23346
0.041895	0.36726	0.20934
0.17752	0.39731	0.14191
0.026363	0.43239	0.29827
0.037656	0.68956	0.53888
0.20487	0.17097	0.25347
0.069623	0.15477	0.37688
0.078204	0.087976	0.31817
0.027219	0.0048539	0.19844
0.097644	0.011311	0.13796
0.203	0.25931	0.10293
0.2647	0.088647	0.055945
0.3048	0.19393	0.054335
0.18467	0.28938	0.24099
0.25362	0.20723	0.21586
0.054145	0.26488	0.17228
0.035634	0.50709	0.48544
0.12699	0.52788	0.49883
0.04779	0.61422	0.3934
0.59505	0.76058	0.061031
0.23697	0.74585	0.41211
0.26527	0.68657	0.024529
0.091276	0.64621	0.0043015
0.49478	0.47506	0.25055
0.37849	0.41255	0.16242
0.29029	0.33707	0.20661
0.11183	0.29893	0.30111
0.024882	0.23928	0.19721
0.20423	0.20507	0.029446
0.18832	0.04899	0.01605
0.22302	0.030815	0.038175
0.039041	0.015679	0.078413
0.045951	0.053693	0.08602
1.0759	0.002143	0.65339
0.051483	0.070304	0.2304
0.078439	0.062467	0.17335
0.076336	0.084344	0.078355
0.090324	0.17261	0.1247
0.014252	0.22701	0.13364
0.021309	0.30531	0.11926
0.1234	0.5057	0.22002
0.19363	0.49508	0.091613
0.08571	0.63373	0.016603
0.17023	0.79719	0.2441
0.60235	0.89451	0.73616
0.45549	0.59148	0.3649
0.095747	0.517	0.3981
0.032955	0.48415	0.36328
0.14606	0.27913	0.19422
0.20386	0.20447	0.044128
0.45509	0.24601	0.021309
0.24608	0.22862	0.098894
0.29963	0.064003	0.1324
0.41285	0.20034	0.14644
0.33561	0.03943	0.23102
0.47526	0.049417	0.071657
0.18817	0.27635	0.38668
0.52515	0.35833	0.07543
0.065087	0.27427	0.5419
0.43535	0.28821	0.5651
0.21416	0.37931	0.16071
0.00036628	0.30669	0.4333
0.34359	0.217	0.36765
0.04486	0.267	0.32284
0.21179	0.25185	0.44693
0.11283	0.21088	0.45172
0.41696	0.37655	0.79489
0.43561	0.016703	0.92033
0.24621	0.040549	0.85806
0.24355	0.043771	0.91494
0.29805	0.059295	0.97272
0.30286	0.14556	0.99266
0.66867	0.42816	0.43817
0.22624	0.39017	0.4557
0.52454	0.2072	0.94063
0.82041	0.37184	0.57436
0.23634	0.34974	0.71519
0.64079	0.29001	0.40101
0.7781	0.41479	0.11682
0.45873	0.29753	0.34922
0.61259	0.26933	0.39
0.61091	0.13342	0.54565
0.13076	0.086754	0.69117
2.1251	0.22625	0.56772
0.4336	0.32834	0.92522
0.35348	0.2375	1.1381
0.45024	0.25741	0.55581
0.64814	0.12588	0.049923
0.55078	0.12411	0.037778
0.49413	0.068948	0.17694
0.30319	6.2258e-05	0.32407
0.23094	0.16819	0.31503
0.10066	0.226	0.23603
0.020592	0.20819	0.033139
0.12424	0.19356	0.036325
0.25648	0.45804	0.051681
0.54995	0.19601	0.098112
0.62343	0.17748	0.15669
0.72199	0.28004	0.17431
0.65223	0.2665	0.23621
0.30897	0.24795	0.16406
0.10111	0.2913	0.25031
0.079872	0.25948	0.29848
0.31579	0.2837	0.15238
0.33621	0.35425	0.061249
0.042516	0.32442	0.11557
0.12022	0.45325	0.36481
0.14026	0.51887	0.3803
0.011581	0.20035	0.12184
0.058879	0.18978	0.040147
0.1866	0.21816	0.030901
0.38729	0.16677	0.23842
0.36807	0.026983	0.20019
0.019465	0.068364	0.19524
0.037928	0.030669	0.19662
0.094116	0.13933	0.010811
0.17044	0.05559	0.017845
0.31167	0.19403	0.10393
0.23669	0.32067	0.040801
0.19096	0.23184	0.028569
0.10244	0.18741	0.20484
0.096628	0.30411	0.066744
0.03817	0.24846	0.20597
0.074848	0.23244	0.037936
0.021458	0.44954	0.11455
0.75495	0.32659	0.0099157
0.2689	0.043304	0.021762
0.23621	0.11554	0.028492
0.25963	0.15939	0.03941
0.36343	0.33037	0.06407
1.804	0.53458	0.7575
1.4338	0.45228	0.83553
0.28295	0.33923	0.19081
0.14299	0.41744	0.20981
0.032062	0.19073	0.18205
0.022455	0.022173	0.21168
0.093378	0.026198	0.068854
0.39285	0.12552	0.22593
0.341	0.13671	0.38631
0.40095	0.17509	0.36698
0.53534	0.10541	0.45487
0.36909	0.1416	0.3685
0.074732	0.10811	0.374
0.26619	0.17882	0.37851
0.26838	0.23609	0.46218
0.25809	0.44629	0.085613
0.098586	0.35974	0.022063
0.48135	0.10747	0.34288
0.25405	0.090174	0.1065
0.2342	0.14874	0.096587
0.0072688	0.122	0.0042481
0.0068632	0.20948	0.035685
0.57423	0.3774	0.02571
0.67747	0.52515	0.16561
0.19667	0.070723	0.031648
0.023288	0.10471	0.032838
0.087749	0.13101	0.053612
0.27616	0.24572	0.15933
0.5878	0.27107	0.015764
0.089171	0.15363	0.054705
0.20468	0.18715	0.14382
0.15762	0.23073	0.1408
0.43818	0.27374	0.047983
0.97324	0.10625	0.91544
0.47381	0.46146	0.71321
0.34835	0.42694	0.3735
0.46624	0.19827	0.59525
0.2457	0.24215	0.52394
0.038628	0.095836	0.44539
0.35251	0.037603	0.72832
0.26398	0.077667	0.72255
0.41795	0.10643	0.59968
0.20507	0.30302	0.0040736
0.66413	0.38283	0.014425
0.32237	0.22086	0.26722
0.25117	0.16792	0.37774
0.47667	0.22257	0.46936
0.26023	0.14333	0.51568
0.17613	0.14368	0.5493
0.14437	0.25274	0.17206
0.13914	0.37201	0.90206
0.47321	0.18375	0.32065
0.78748	0.21768	0.089294
0.22436	0.17343	0.19685
0.34183	0.042375	0.066301
0.42118	0.031366	0.024443
0.46043	0.05924	0.12556
0.56313	0.062851	0.30612
0.602	0.058003	0.08639
0.29413	0.028382	0.29887
0.40503	0.12724	0.43131
0.17077	0.095246	0.033132
0.12987	0.051237	0.080394
0.067076	0.22595	0.04378
0.0027248	0.29774	0.19184
0.15922	0.35661	0.1743
0.28406	0.29836	0.016411
0.28744	0.3717	0.008389
0.055156	0.32227	0.0059494
0.056852	0.2323	0.10052
0.037734	0.18919	0.19355
0.012005	0.27105	0.30756
0.0050187	0.22237	0.25693
0.060687	0.10099	0.31393
0.1023	0.054516	0.43052
0.037343	0.12224	0.33618
0.01948	0.16024	0.28201
0.078556	0.12017	0.31838
0.0097797	0.065512	0.30368
0.064486	0.0092216	0.34332
0.23656	0.35442	0.33705
0.22023	0.47715	0.32231
0.12454	0.28938	0.34779
0.016906	0.038785	0.35832
0.10764	0.065525	0.31831
0.015134	0.17546	0.33634
0.0026394	0.20298	0.28516
0.058535	0.15577	0.25328
0.043803	0.13886	0.15321
0.069064	0.25481	0.16936
0.083914	0.59106	0.0019441
0.26754	0.59475	0.094417
0.76314	0.52192	0.60425
0.50929	0.39779	0.39517
0.40976	0.36228	0.34237
0.27677	0.38003	0.40764
0.24046	0.26871	0.25063
0.1684	0.23515	0.17374
0.161	0.185	0.26118
0.10181	0.013094	0.040462
0.16377	0.062989	0.29247
0.69415	0.11051	0.8192
0.60904	0.37935	1.8176
0.51177	0.65316	1.8164
1.0311	0.67998	0.88674
1.0863	0.757	0.72902
0.26771	0.68913	0.21894
0.15478	0.62649	0.40009
0.069931	0.45135	0.39551
0.077298	0.3763	0.39196
0.085443	0.38486	0.31912
0.090811	0.3628	0.23452
0.11218	0.31497	0.18222
0.058695	0.21068	0.2035
0.16188	0.24206	0.055887
0.068611	0.11542	0.11963
0.11159	0.11779	0.14141
0.021207	0.16112	0.02121
0.070878	0.31753	0.18941
0.24581	0.28992	0.11636
0.017343	0.52057	0.54431
0.45111	0.58156	0.695
0.048538	0.18595	0.2023
0.096979	0.20284	0.13019
0.17283	0.14184	0.0026876
0.16011	0.053696	0.12646
0.037506	0.073582	0.18088
0.066146	0.31825	0.13971
0.047382	0.20353	0.039514
0.12765	0.24496	0.041432
0.21433	0.33336	0.20444
0.2943	0.3479	0.34732
0.17055	0.27744	0.42684
0.031626	0.40306	0.45022
0.018621	0.45693	0.24043
0.13773	0.3558	0.087029
0.21778	0.15386	0.0044816
0.14053	0.094237	0.15507
0.30328	0.054362	0.020202
0.40613	0.17998	0.1695
0.60184	0.33197	0.10787
0.41834	0.52759	0.2376
0.3082	0.52949	0.22047
0.064756	0.66937	0.033513
0.39697	0.71036	0.050445
0.55581	0.70885	0.10085
0.41708	0.70199	0.046418
0.18168	0.49535	0.2722
0.07165	0.48522	0.26953
0.032717	0.24263	0.15311
0.19729	0.15176	0.21633
0.22557	0.25103	0.15325
0.2921	0.34145	0.0080379
0.15692	0.29986	0.033447
0.43994	0.3507	0.091349
0.25681	0.4935	0.022336
0.23645	0.41651	0.0061671
0.15472	0.31438	0.11301
0.073619	0.42804	0.062211
0.33523	0.70688	0.14972
0.069967	0.59472	0.044928
0.13645	0.33481	0.088687
0.19219	0.13486	0.08841
0.11925	0.12157	0.083926
0.084226	0.036136	0.095576
0.28821	0.051568	0.16683
0.29037	0.10784	0.12601
0.21057	0.35907	0.017766
0.14473	0.40333	0.0222
0.20605	0.54574	0.19656
0.078481	0.50659	0.17956
0.10997	0.6506	0.3405
0.070356	0.56555	0.19692
0.07459	0.43017	0.01163
0.074119	0.39089	0.11051
0.13997	0.40864	0.18
0.24892	0.21545	0.37618
0.3281	0.27507	0.44544
0.30563	0.58691	0.4095
0.29822	0.58176	0.35875
0.34357	0.8149	0.34222
0.49009	0.79068	0.22099
0.32577	0.39979	0.2312
0.30874	0.37589	0.04147
0.094477	0.36458	0.12389
0.10841	0.26704	0.15298
0.20252	0.25279	0.0017355
0.34663	0.3963	0.078185
0.21837	0.274	0.10848
0.13115	0.21842	0.12284
0.18926	0.10793	0.053935
0.059811	0.024408	0.050586
0.14386	0.013411	0.024535
0.18842	0.077096	0.049616
0.039508	0.090076	0.046458
0.14356	0.15843	0.20366
0.62971	0.56086	0.035629
0.45315	0.42793	0.099109
0.47668	0.35688	0.022599
0.07115	0.11022	0.0093063
0.20948	0.29424	0.0060809
0.10535	0.39876	0.24577
0.080486	0.42009	0.10611
0.34064	0.449	0.12075
0.0077852	0.50149	0.0195
0.11458	0.45833	0.048696
0.15431	0.3586	0.10755
0.11746	0.38916	0.13418
0.43964	0.38667	0.21112
0.54323	0.34578	0.10134
0.31172	0.41321	0.045996
0.40726	0.35617	0.013445
0.27682	0.31277	0.1782
0.055065	0.35915	0.18968
0.26656	0.49153	0.27417
0.059372	0.43651	0.061631
0.31838	0.47676	0.05963
0.30787	0.55553	0.095055
0.39653	0.40658	0.13163
0.33072	0.17701	0.31089
0.22472	0.13433	0.28679
0.027414	0.076381	0.083013
0.10984	0.041747	0.057677
0.11334	0.076436	0.0552
0.16009	0.022508	0.034913
0.19778	0.01522	0.2078
0.25511	0.16534	0.50918
0.50118	0.43441	1.0934
1.0221	0.55474	1.4931
0.64992	0.45613	0.99261
0.48583	0.5516	0.81585
0.40356	0.6423	0.28637
0.13707	0.32147	0.1499
0.09248	0.012411	0.055481
0.13798	0.0043738	0.02878
0.02135	0.009105	0.055037
0.086509	0.025541	0.044523
0.27731	0.16543	0.25696
0.83635	0.61553	0.57134
0.36487	0.22859	0.33501
0.41301	0.20065	0.19585
0.29118	0.22716	0.0704
0.17204	0.11143	0.051862
0.042811	0.19978	0.28477
0.095064	0.57979	0.40382
0.10004	0.54392	0.31
0.29774	0.46979	0.47581
0.17208	0.6339	0.46826
0.062562	0.47538	0.30242
0.16286	0.36041	0.63362
0.08867	0.40091	1.1765
0.57397	0.40471	1.1966
1.662	0.23582	1.8397
1.9089	1.8593	0.93321
1.9102	1.3657	0.90568
1.6439	0.40879	0.52681
1.8998	0.3255	0.54768
2.3476	0.055641	0.31762
1.1657	0.013777	0.11797
0.96996	0.074358	0.14779
0.28261	0.20124	0.090448
0.12577	0.28952	0.12662
1.5688	0.14435	1.0139
0.0028105	0.04944	0.13347
0.18631	0.15611	0.31597
0.090141	0.22047	0.57925
0.077183	0.21719	0.58449
0.11889	0.17465	0.61618
0.66805	0.12836	0.19582
1.2758	0.21376	0.57802
1.5117	0.013085	0.57444
1.5297	0.011928	0.5949
1.4374	0.2113	0.78997
0.90344	0.19095	0.22619
1.1118	0.31951	0.56205
0.51228	0.30873	0.46206
0.41117	0.15826	0.30233
0.53321	0.19214	0.32168
0.25987	0.14823	0.34021
0.15015	0.12472	0.4641
0.25089	0.11472	0.40859
0.47558	0.13681	0.23535
0.71499	0.24054	0.10005
0.67128	0.28084	0.049751
1.3768	0.24915	0.1546
1.4267	0.25623	0.16113
0.8648	0.25656	0.54094
0.84748	0.21585	0.61804
0.9578	0.18478	0.57666
0.11	0.24259	0.070715
0.17752	0.27644	0.3046
0.15104	0.22179	0.12825
0.1931	0.12194	0.93466
0.17529	0.0071231	0.061641
0.24807	0.064971	0.074075
0.1763	0.13582	0.10268
0.25254	0.19504	0.11115
0.43646	0.32408	0.078563
0.44985	0.050475	0.48156
0.33722	0.064665	0.39385
0.29259	0.017414	0.16559
0.34178	0.024842	0.069082
0.26036	0.013811	0.23235
0.062291	0.17719	0.28192
0.056191	0.25548	0.26422
0.18931	0.22033	0.53999
0.37684	0.32178	0.0090052
0.66509	0.38226	0.3449
0.52507	0.35474	0.54136
0.35269	0.081578	0.085633
0.23756	0.097572	0.094932
0.28637	0.063423	0.25486
0.28807	0.017903	0.32525
0.27764	0.081386	0.44714
0.15353	0.45833	0.15235
0.080012	0.10621	0.28721
0.013558	0.071499	0.46427
0.011316	0.0039024	0.31996
0.041014	0.030147	0.28556
0.14605	0.066641	0.40422
0.24838	0.11446	0.51338
0.24846	0.40274	0.31168
0.089809	0.094594	0.85978
0.006882	0.079707	0.73384
0.30265	0.04056	0.50152
0.32517	0.07536	0.30716
0.43381	0.07283	0.24947
0.47648	0.026799	0.10376
0.75604	0.14378	0.06336
0.58523	0.3924	0.088143
0.45748	0.47346	0.27952
0.57744	0.51239	0.98313
0.42029	0.4329	0.55562
0.3357	0.38476	0.25622
0.013093	0.20997	0.092137
0.17587	0.030143	0.20664
0.066055	0.10905	0.35617
0.14106	0.084967	0.25477
0.1374	0.10887	0.25948
0.29718	0.092045	0.33446
0.33795	0.10729	0.063876
0.5168	0.056996	0.1889
0.26612	0.094376	0.65484
0.43923	0.39856	0.0059393
0.59162	0.49798	0.12587
0.47625	0.57224	0.2508
0.12472	0.39122	0.088271
0.31893	0.32415	0.087167
0.21404	0.22599	0.0085363
0.025083	0.18614	0.18224
0.20733	0.16211	0.25249
0.42554	0.15081	0.65071
0.37367	0.2584	0.50659
0.034285	0.20304	0.35482
0.016782	0.24653	0.41107
1.453	0.48087	0.88483
0.1357	0.33074	0.37647
0.094727	0.39263	0.43959
0.13937	0.32426	0.60117
0.2283	0.39244	0.35295
0.12819	0.30899	0.30998
0.21994	0.061248	0.31499
0.22833	0.04526	0.31063
0.36758	0.092529	0.29019
0.39752	0.095989	0.32375
0.49145	0.0054862	0.56261
0.45679	0.35745	0.45444
0.38236	0.18522	0.45568
0.13547	0.16936	0.44125
0.05875	0.17413	0.45244
0.15056	0.26083	0.4119
0.2856	0.22515	0.3097
0.46522	0.47631	0.048125
0.1902	0.39456	0.037216
0.2857	0.30527	0.27476
0.17739	0.36982	0.21591
0.1158	0.43155	0.42773
0.4287	0.090982	0.63418
0.30754	0.28059	0.42494
0.26195	0.34439	0.27996
0.33489	0.38889	0.36128
0.40881	0.38975	0.30407
0.050533	0.49813	0.54901
0.15071	0.3664	0.54271
0.014597	0.30431	0.6248
0.03864	0.24068	0.46166
0.07833	0.19122	0.47669
0.029409	0.16743	0.37853
0.057814	0.20631	0.41866
0.26613	0.11081	0.48415
0.19126	0.081376	0.55114
0.26854	0.13513	0.59938
0.11338	0.19961	0.62336
0.076508	0.18011	0.69658
0.26164	0.34045	0.60025
0.1523	0.40104	0.45818
0.041249	0.36457	0.44674
0.025735	0.30238	0.28955
0.12523	0.37626	0.15859
0.16267	0.37142	0.30156
0.17098	0.36882	0.29739
0.18127	0.37272	0.30391
0.025811	0.63367	0.014803
0.11002	0.3891	0.35757
0.13121	0.20373	0.39615
0.14686	0.26928	0.38159
0.2259	0.21316	0.42121
0.21088	0.14172	0.50216
0.07469	0.26714	0.33379
0.08173	0.34989	0.10708
0.035984	0.34624	0.16107
0.14257	0.44929	0.054276
0.2046	0.30578	0.02168
0.1658	0.19928	0.096047
0.29441	0.1634	0.24887
0.24538	0.13207	0.30501
0.35215	0.043132	0.31369
0.11824	0.1887	0.3237
0.19006	0.26527	0.35726
0.26753	0.20002	0.24662
0.6433	0.20303	0.37075
0.55352	0.30305	0.41785
0.48816	0.41784	0.33042
0.2418	0.18973	0.29752
0.32608	0.11686	0.34093
0.20278	0.15156	0.27109
0.1495	0.21004	0.18065
0.28577	0.22325	0.34435
0.71259	0.47803	0.090531
0.2397	0.33238	0.045326
0.1236	0.27891	0.039331
0.046402	0.26035	0.012314
0.12236	0.23973	0.098742
0.19761	0.23589	0.089464
0.18223	0.54263	0.2465
0.29385	0.71345	0.078795
0.38328	0.67964	0.08024
0.61956	0.66373	0.16182
0.62938	0.7104	0.10118
0.65437	0.64911	0.3911
0.37354	0.53418	0.13428
0.6638	0.51887	0.067851
0.20675	0.40396	0.37241
0.4299	0.085562	0.23271
0.56575	0.0081534	0.083134
0.70107	0.0155	0.048724
0.65535	0.0016746	0.037641
0.50859	0.026207	0.053054
0.34124	0.17112	0.0033707
0.23155	0.29799	0.057273
0.25078	0.41776	0.22241
0.41658	0.44171	0.32234
0.67084	0.54685	0.14454
0.94854	0.61204	0.15349
1.0129	0.63491	0.16024
0.69705	0.50052	0.26876
0.53548	0.47567	0.54629
0.38439	0.45444	0.52835
0.14185	0.39709	0.46395
0.22165	0.21324	0.3327
0.026818	0.1742	0.45116
0.90394	0.10649	0.20705
0.98389	0.061756	0.19474
1.2521	0.082594	0.26757
0.85192	0.016224	0.18267
0.71974	0.094486	0.1016
0.76612	0.15143	0.028007
0.69862	0.1921	0.012343
0.33615	0.19723	0.24508
0.033068	0.06196	0.12631
0.078392	0.037829	0.11533
0.067929	0.10844	0.14599
0.078861	0.18687	0.16087
0.079116	0.22197	0.22464
0.20815	0.10169	0.24328
0.30387	0.015602	0.15486
0.63988	0.12264	0.069391
0.69954	0.18155	0.051132
0.47406	0.23465	0.075699
0.19667	0.048816	0.18203
0.18276	0.16631	0.31364
0.28701	0.19846	0.34482
0.30798	0.24617	0.43936
0.34256	0.19929	0.47332
0.33024	0.37615	0.042415
0.69783	0.31777	1.1329
0.01237	0.3106	0.82482
0.13522	0.21124	0.54463
0.32793	0.23809	0.38745
0.80489	0.36603	0.19762
0.13151	0.19784	0.049304
0.011156	0.15096	0.043099
0.010287	0.15931	0.086366
0.19362	0.35159	0.11427
0.29493	0.32421	0.24644
0.53452	0.25434	0.0058968
0.56253	0.27314	0.0043757
0.53228	0.27455	0.014065
0.36165	0.094268	0.09512
0.038627	0.27301	0.23721
0.040484	0.16815	0.18985
0.066028	0.16835	0.24843
0.14218	0.16631	0.20621
0.25046	0.11925	0.20449
0.022617	0.23802	0.25409
0.0090036	0.3738	0.13334
0.13055	0.54125	0.12618
0.14013	0.54861	0.11236
0.10774	0.35121	0.32556
0.12722	0.34345	0.38259
0.048255	0.37136	0.33404
0.079157	0.40838	0.25794
0.099208	0.48131	0.10185
0.3688	0.45662	0.041133
0.5968	0.47485	0.061104
0.25059	0.14381	0.145
0.34818	0.084393	0.18482
0.32452	0.085128	0.22594
0.26857	0.15702	0.25591
0.3094	0.17605	0.28189
0.58551	0.27888	0.41429
0.4782	0.27236	0.36395
0.47826	0.16138	0.35479
0.3719	0.2125	0.35325
0.23424	0.19459	0.11617
0.25022	0.16912	0.099376
0.28457	0.24618	0.033341
0.79376	0.31563	0.27681
0.80504	0.11902	1.1216
0.35864	0.35691	0.035559
0.045427	0.29628	0.095034
0.079623	0.070693	0.099678
0.025873	0.16358	0.096006
1.1328	0.84022	1.127
0.10162	0.20901	0.18724
0.019056	0.22796	0.25177
0.24781	0.012142	0.18001
0.18142	0.012202	0.25025
0.090276	0.10355	0.052009
0.083169	0.020289	0.012573
0.12549	0.043532	0.053683
0.056577	0.090912	0.0033342
0.12681	0.22772	0.011837
0.34602	0.19998	0.050016
0.14384	0.090154	0.098904
0.16212	0.018568	0.14101
0.23981	0.067986	0.089004
0.37905	0.042482	0.073516
0.1171	0.038764	0.12226
0.48566	0.37163	0.1877
0.60265	0.62414	0.17458
0.42331	0.57096	0.19345
0.11298	0.22968	0.29919
0.031046	0.14433	0.2009
0.043458	0.11225	0.1496
0.055377	0.12306	0.14041
0.07847	0.11104	0.076
0.05651	0.38451	0.0096366
0.23724	0.39185	0.19086
0.083972	0.26017	0.11548
0.10221	0.012135	0.12839
0.077856	0.15023	0.19309
0.1171	0.20621	0.18988
0.17058	0.20631	0.15823
0.10179	0.23223	0.19279
0.073999	0.22461	0.12558
0.032819	0.055564	0.077357
0.00047238	0.13729	0.13806
0.018379	0.10217	0.043896
0.12426	0.13212	0.0077598
0.056393	0.02133	0.073777
0.095497	0.033434	0.2026
0.15262	0.24067	0.28999
0.047167	0.10011	0.08022
0.29937	0.23195	0.09767
0.23309	0.38622	0.14661
0.20637	0.30802	0.041384
0.13459	0.4333	0.61116
0.18358	0.463	0.64349
0.20635	0.49447	0.64502
0.047574	0.43355	0.7498
0.18073	0.39744	0.44081
0.35297	0.29111	0.28985
0.44614	0.4594	0.69806
0.91103	0.059549	0.14514
0.23354	0.41538	0.25129
0.73766	0.32627	0.11472
0.62859	0.26428	0.10405
0.43427	0.3408	0.14445
0.30589	0.41347	0.21155
0.11193	0.45799	0.056101
0.4104	0.23975	0.1166
0.57603	0.19285	0.31912
0.56127	0.14037	0.31923
0.53824	0.19706	0.19752
0.85538	0.18251	0.14451
1.0473	0.3975	0.2105
1.0738	0.43295	0.37012
1.0137	0.46388	0.40134
0.91872	0.50731	0.28295
0.25847	0.32997	0.26246
0.30565	0.35738	0.28043
0.028206	0.44586	0.02876
0.16605	0.25997	0.0050895
0.30214	0.30011	0.083031
0.36718	0.30089	0.15668
0.5969	0.19452	0.15557
0.61885	0.16819	0.039399
0.56325	0.25581	0.2292
0.47617	0.20795	0.093198
0.61353	0.26195	0.013124
0.38205	0.3919	0.032934
0.13443	0.15208	0.19324
0.25547	0.24902	0.21069
0.1817	0.42953	0.13728
0.25738	0.29847	0.2866
0.35037	0.23848	0.19739
0.28507	0.49369	0.056302
0.018552	0.37003	0.10147
0.031282	0.33795	0.10856
0.034018	0.37866	0.24066
0.020891	0.45024	0.15625
0.056633	0.42242	0.12401
0.11562	0.22375	0.17028
0.12751	0.017303	0.22307
0.02669	0.0021595	0.20757
0.16246	0.01223	0.18148
0.075734	0.017669	0.18436
0.21842	0.097026	0.18598
0.06297	0.30041	0.046723
0.12947	0.34721	0.0064245
0.085596	0.22459	0.080398
0.2539	0.28614	0.70297
0.22411	0.33956	0.83473
0.54216	0.36076	0.76612
0.65151	0.011278	0.25083
0.47724	0.029971	0.13079
0.29586	0.012349	0.02567
0.27505	0.069806	0.061733
0.32369	0.10616	0.025931
0.26405	0.17502	0.10144
0.59043	0.1754	0.17258
0.39052	0.17453	0.88575
0.44807	0.12954	0.61833
0.33447	0.063068	0.52562
0.19428	0.039705	0.42292
0.086123	0.022371	0.4586
0.18253	0.18163	0.32646
0.32566	0.0095758	0.36042
0.28291	0.0091153	0.14019
0.29418	0.0080483	0.14051
0.080624	0.039734	0.014406
0.11607	0.017964	0.0065241
0.44315	0.19259	0.024352
0.017539	0.13231	0.2355
0.0013874	0.21035	0.33594
0.11037	0.060784	0.20001
0.13027	0.032977	0.19083
0.0053069	0.059383	0.17953
0.27193	0.25313	0.40134
0.32654	0.20877	0.32815
0.61763	0.46814	0.63838
0.20793	0.0088204	0.097156
0.068769	0.28369	0.28256
0.15901	0.35108	0.31933
0.16093	0.36651	0.34868
0.14678	0.36213	0.28263
0.049421	0.18143	0.41889
0.040057	0.12292	0.3131
0.24444	0.32797	0.07807
0.5315	0.19947	0.64141
0.26538	0.2907	0.28328
0.59249	0.37798	0.074158
0.7289	0.30253	0.017441
0.87677	0.3145	0.22923
0.86073	0.1439	0.15981
0.79114	0.17865	0.16968
0.49607	0.25734	0.24189
0.32522	0.26312	0.22695
0.25673	0.36209	0.23761
0.16218	0.33194	0.26814
0.09945	0.28092	0.20043
0.11511	0.073036	0.23931
0.12479	0.014857	0.17629
0.050583	0.082807	0.22106
0.1859	0.18019	0.26459
0.29127	0.19959	0.082587
0.28298	0.26955	0.14041
0.18693	0.086904	0.22343
0.067299	0.12108	0.14937
0.11444	0.023073	0.37398
0.25038	0.11365	0.51503
0.12992	0.032935	0.43692
0.26736	0.15432	0.41312
0.36711	0.12557	0.40244
0.66862	0.24324	0.33168
0.37131	0.20969	0.0055582
0.14478	0.20863	0.27486
0.074387	0.22803	0.38397
0.1622	0.15392	0.20621
0.31623	0.063378	0.24738
0.80562	0.19229	0.033467
0.071808	0.029738	0.27634
0.053836	0.087751	0.13188
0.030961	0.18142	0.12511
0.15615	0.32944	0.060894
0.326	0.45748	0.11887
0.12147	0.31058	0.14342
0.45282	0.37469	0.06119
0.46889	0.4523	0.033378
0.24551	0.42219	0.17583
0.16963	0.38116	0.13461
0.32632	0.47778	0.0046967
0.30799	0.59519	0.29558
0.13853	0.47629	0.036166
0.15542	0.41706	0.05112
0.18768	0.50882	0.0050864
0.33784	0.50593	0.01074
0.14732	0.47174	0.057109
0.030708	0.30347	0.019418
0.18506	0.27969	0.073344
0.030359	0.2451	0.10233
0.090321	0.2116	0.028389
0.01257	0.21033	0.09672
0.010775	0.43972	0.096986
0.11504	0.4604	0.08104
0.026249	0.46067	0.35127
0.069342	0.54768	0.30652
0.25975	0.59012	0.40013
0.013017	0.46956	0.58542
0.09536	0.25788	0.45594
0.3416	0.050879	0.14152
0.050295	0.28272	0.27435
0.42182	0.1455	0.081987
2.2924	0.24717	1.0765
0.96665	0.1453	0.017082
0.8874	0.16052	0.1912
1.0888	0.22021	0.37824
1.961	0.92487	1.5391
0.36395	0.22678	0.42955
0.25233	0.22164	0.18002
0.18096	0.17914	0.30256
1.0075	0.10337	0.56105
0.48059	0.36132	0.78835
0.014736	0.40038	1.1341
0.92712	0.30938	1.1347
0.10303	0.31584	1.0965
0.15452	0.26148	0.78586
0.35084	0.053871	0.017464
0.2894	0.035825	0.22812
0.24944	0.07605	0.28266
0.10798	0.066492	0.21016
0.098357	0.046389	0.41649
0.045434	0.01727	0.492
0.030243	0.020231	0.57654
0.22946	0.18104	0.30751
0.20011	0.14658	0.68745
0.1878	0.0051183	0.96158
0.075092	0.12598	0.95886
0.059956	0.20273	0.87594
0.83677	0.33303	0.91801
0.27005	0.2861	0.66991
0.27637	0.095757	0.51619
0.058964	0.025304	0.35807
0.013707	0.10974	0.32369
0.11174	0.29094	0.12865
0.45371	0.49889	0.7325
0.066732	0.5047	0.23252
0.18597	0.53398	0.10563
0.11462	0.45819	0.064561
0.32492	0.3298	0.53618
0.13236	0.30995	0.78406
0.17295	0.17152	0.82577
0.36493	0.06469	0.87889
0.068165	0.02975	0.78646
0.20636	0.037598	0.64807
0.27002	0.0018509	0.74885
0.40451	0.22177	0.68847
0.25299	0.36089	0.49603
0.8555	0.70145	0.1802
0.0061194	0.57179	0.2587
0.11936	0.5377	0.25094
0.02138	0.59722	0.36418
0.31576	0.43697	0.60017
0.23874	0.35053	0.90713
0.16851	0.53141	0.67025
0.46215	0.45263	0.61611
0.24746	0.51078	0.6066
0.32988	0.30578	0.6633
1.1906	0.22424	1.3006
0.27367	0.3149	0.55432
0.17481	0.20568	0.4497
0.16813	0.07516	0.34326
0.089211	0.04856	0.22901
0.064239	0.18011	0.30962
0.10041	0.1869	0.317
0.040342	0.11612	0.45881
0.012035	0.023918	0.34651
0.077382	0.040177	0.3136
0.33968	0.39454	0.37053
0.52345	0.37185	0.24717
0.70465	0.36734	0.33386
0.85019	0.28659	0.41697
0.83761	0.14941	0.55472
0.68503	0.037728	0.46366
0.0094497	0.047916	0.1369
0.12587	0.14636	0.11308
0.37072	0.2704	0.010943
0.093155	0.38044	0.16417
0.30489	0.46257	0.10587
0.13343	0.54428	0.18538
0.058101	0.59642	0.26738
0.81701	0.6021	0.1643
0.2051	0.67402	0.19756
0.36241	0.48034	0.051767
0.31654	0.35326	0.14627
0.25325	0.27619	0.089051
0.36094	0.20173	0.12842
0.26385	0.17413	0.24187
0.20531	0.18718	0.20562
0.080466	0.25377	0.16167
0.091035	0.23846	0.20152
0.059309	0.21048	0.28945
0.048211	0.074414	0.26352
0.094943	0.014807	0.34148
0.19996	0.13028	0.34261
0.24828	0.11961	0.2655
0.83054	0.27999	0.46686
0.26969	0.022206	0.41852
0.11294	0.18355	0.2168
0.50069	0.49644	0.2003
0.4642	0.52148	0.10837
0.028691	0.24595	0.05587
0.17392	0.0039978	0.12941
0.072198	0.0097659	0.23202
0.21567	0.16883	0.41127
0.14184	0.1571	0.33454
0.29644	0.073607	0.28933
0.15183	0.013371	0.086619
0.1334	0.01698	0.12579
0.35797	0.0039395	0.26346
0.477	0.028015	0.29871
0.30733	0.11196	0.42893
0.26642	0.25997	0.40611
0.24178	0.11323	0.45248
0.38178	0.29912	0.049317
0.44296	0.087695	0.066762
0.24189	0.078952	0.051684
0.3066	0.22798	0.13531
0.44301	0.21328	0.077194
0.13933	0.033423	0.023878
0.021828	0.018922	0.10021
0.062852	0.049836	0.10248
0.082336	0.12111	0.053574
0.28286	0.08878	0.16051
0.46707	0.16951	0.13795
0.41505	0.20405	0.13791
0.52747	0.1187	0.28444
0.37385	0.14999	0.13659
0.36828	0.0719	0.22471
0.015093	0.12473	0.15736
0.14618	0.044549	0.26462
0.23788	0.1833	0.2466
0.24202	0.24711	0.19649
0.2618	0.19143	0.21556
0.15557	0.13854	0.29463
0.11101	0.32639	0.14195
0.11817	0.29605	0.13201
0.017122	0.33592	0.20812
0.17526	0.47579	0.031233
0.65762	0.77093	0.037571
1.0063	0.74906	0.2951
0.55998	0.51928	0.12528
0.44793	0.53084	0.061026
0.021043	0.35549	0.16835
0.22687	0.2194	0.0035065
0.14224	0.13923	0.013194
0.21593	0.17807	0.015014
0.19469	0.0018072	0.0072017
0.04756	0.010815	0.028732
0.16184	0.052843	0.10457
0.10266	0.1155	0.13851
0.19683	0.11494	0.07689
0.076127	0.25149	0.083444
0.14819	0.40415	0.10674
0.0092902	0.204	0.1241
0.22214	0.079353	0.1426
0.26623	0.068689	0.14847
0.24145	0.12913	0.14067
0.16926	0.053081	0.12789
0.21478	0.20541	0.28822
0.35098	0.079786	0.3571
0.26939	0.014508	0.33516
0.17347	0.032364	0.34709
0.074592	0.32661	0.94489
0.21695	0.27921	0.62497
0.60044	0.45926	0.85734
0.19633	0.55736	0.66653
0.17938	0.74266	0.91279
0.20809	0.094209	0.49914
0.1954	0.26641	0.43237
0.030198	0.36489	0.26674
0.049259	0.39338	0.24672
0.01669	0.37431	0.23838
0.06581	0.12205	0.13416
0.20356	0.037509	0.0097675
0.0049221	0.10091	0.53034
0.066151	0.10881	0.4502
0.17095	0.19984	0.47038
0.070049	0.1069	0.35697
0.14294	0.01072	0.3967
0.17521	0.04143	0.40439
0.25215	0.042859	0.42867
0.052847	0.18011	0.22821
0.012453	0.10117	0.29732
0.015856	0.018527	0.27702
0.20464	0.14471	0.19134
0.29747	0.21797	0.0688
0.32871	0.37048	0.04426
0.41621	0.32557	0.096598
0.72375	0.1398	0.58709
0.57153	0.44718	0.58837
0.46356	0.47343	0.56596
0.37522	0.58898	0.53148
0.26946	0.49028	0.34927
0.1826	0.35518	0.27899
0.022906	0.14201	0.23081
0.11943	0.051739	0.15714
0.38365	0.44501	0.014943
0.18946	0.57385	0.068874
0.20517	0.39495	0.034385
0.18053	0.34907	0.21286
0.20197	0.32462	0.27594
0.20247	0.16321	0.28467
0.29414	0.13911	0.34289
0.36557	0.21811	0.36574
0.29923	0.2107	0.11396
0.084904	0.17304	0.18297
0.10459	0.35598	0.12597
0.26604	0.30681	0.044675
0.32201	0.17683	0.16586
0.55875	0.061863	0.050953
0.2738	0.14592	0.32975
0.30536	0.12824	0.37973
0.39981	0.14143	0.18429
0.58328	0.13986	0.15223
0.62071	0.082164	0.1854
1.3409	0.25024	1.0168
1.3628	0.20805	0.85357
1.3499	0.14366	0.85274
1.0333	0.024657	0.50019
0.61658	0.1136	0.53736
0.74854	0.11297	0.11817
0.78043	0.22463	0.30006
0.40855	0.16617	0.30904
0.29343	0.22421	0.76241
0.010142	0.15932	0.34213
0.78586	0.28891	0.66546
0.44263	0.17761	0.22159
0.11153	0.23349	0.28156
0.043272	0.10541	0.061749
0.25125	0.11612	0.053879
0.16762	0.025707	0.071323
0.068729	0.024585	0.081321
0.19211	0.15884	0.027988
0.67531	0.14725	1.206
0.44896	0.25759	0.55177
0.60238	0.1984	0.23461
0.11161	0.20013	0.18106
0.17979	0.059818	0.59849
0.37196	0.058438	0.50456
0.21608	0.13792	0.62721
0.52738	0.21431	0.69912
0.21965	0.1426	0.53253
0.13026	0.10049	0.47431
0.46058	0.12285	0.40044
0.4515	0.16445	0.2196
0.19391	0.14459	0.034932
0.63618	0.12272	0.45555
0.40169	0.027812	0.66236
0.38938	0.028366	0.63557
0.41268	0.055224	0.61375
0.14776	0.05705	0.31844
0.31601	0.02763	0.30893
0.5178	0.02419	0.3078
0.1623	0.033007	0.21901
0.089356	0.24945	0.074089
0.25666	0.1928	0.27053
0.49156	0.069008	0.21798
0.51927	0.052919	0.23259
0.68686	0.07517	0.23167
0.26851	0.29993	0.50068
0.75792	0.28467	0.20316
0.47066	0.2411	0.024453
0.21083	0.26326	0.27255
0.13472	0.2583	0.26453
0.44714	0.031302	0.065312
0.56655	0.035106	0.083966
0.55836	0.022357	0.12606
0.48751	0.031142	0.19698
0.51961	0.10256	0.26503
0.034025	0.030752	0.64787
0.11031	0.11211	0.672
0.13965	0.16024	0.61375
0.014491	0.17365	0.57891
0.016518	0.15274	0.6401
0.13458	0.061395	0.62582
0.16845	0.084114	0.6108
0.10104	0.0082178	0.57908
0.10388	0.026752	0.62449
0.10206	0.14171	0.528
0.039208	0.095565	0.61149
0.13907	0.14497	0.65766
0.15078	0.041938	0.64699
0.45314	0.004573	0.50468
0.26908	0.04037	0.57309
0.38348	0.018411	0.59872
0.98621	0.049541	0.35962
0.77183	0.042728	0.0033462
0.3999	0.11256	0.060118
0.47799	0.10621	0.077175
0.24196	0.11632	0.21099
0.835	0.17548	0.80869
0.19485	0.039426	0.46358
0.3575	0.0388	0.47831
0.31535	0.033336	0.36211
0.16262	0.015615	0.46103
0.29682	0.067844	0.22319
0.81574	0.21603	0.10642
0.68613	0.1866	0.092688
0.8007	0.1795	0.25043
0.37945	0.11328	0.099948
0.16037	0.098501	0.11668
0.0056917	0.14866	0.27271
0.035856	0.087831	0.21323
0.12594	0.053242	0.12958
0.26689	0.073634	0.16727
0.56237	0.13988	0.1828
0.010945	0.14134	0.33705
0.0041787	0.056208	0.3407
0.074226	0.051949	0.40257
0.19164	0.16457	0.39282
0.42976	0.00079506	0.21282
0.41276	0.035973	0.073395
0.42146	0.078441	0.014259
0.52637	0.051533	0.075597
0.50023	0.037226	0.22681
0.074113	0.24126	0.2588
0.22039	0.14439	0.52487
0.21437	0.12906	0.37729
0.15195	0.037559	0.31225
0.26158	0.011792	0.40514
0.10996	0.0067207	0.24738
0.10027	0.029661	0.15296
0.13286	0.28389	0.17338
0.17412	0.042812	0.22386
0.077699	0.078008	0.040368
0.12211	0.055928	0.21577
0.30901	0.0077326	0.35496
0.014355	0.017019	0.12529
0.10959	0.20428	0.14675
0.053311	0.18813	0.37341
0.041454	0.36862	0.21782
0.36559	0.15964	0.30166
0.50406	0.18674	0.25455
0.6288	0.075794	0.0070014
0.43301	0.037352	0.1413
0.56299	0.10244	0.16443
0.41685	0.0078692	0.9382
0.51907	0.050687	0.88171
0.56848	0.23021	0.8269
0.48846	0.13348	0.78393
0.56348	0.050038	0.60536
0.40899	0.32172	0.54269
0.96125	0.12545	0.021903
0.93962	0.059339	0.13666
0.63157	0.081089	0.29341
0.49326	0.035469	0.4579
0.48722	0.035148	0.48495
0.2765	0.22789	0.56346
0.32041	0.15326	0.56196
0.20971	0.047925	0.51017
0.067876	0.030705	0.47609
0.30638	0.059083	0.32512
0.37952	0.06652	0.78266
0.48848	0.10184	0.79436
0.67105	0.25193	0.54058
0.71128	0.15379	0.098485
0.47666	0.39029	0.29137
0.30194	0.18538	0.11375
0.26325	0.032935	0.13628
0.19628	0.11743	0.49149
0.2881	0.21357	0.49697
0.21758	0.2207	0.36815
0.29944	0.21508	0.32289
0.18295	0.19422	0.27456
0.14392	0.031002	0.18266
0.12289	0.05858	0.2668
0.035356	0.080501	0.3449
0.11439	0.022405	0.4909
0.1143	0.17638	0.045507
0.032555	0.10513	0.040104
0.32863	0.10354	0.055782
0.36207	0.19625	0.12273
0.0373	0.084103	0.038671
0.090287	0.06722	0.15848
0.05071	0.12539	0.13246
0.49222	0.19874	0.54757
0.52139	0.18507	0.5359
0.25109	0.042625	0.39277
1.0177	0.39575	0.99032
1.6842	0.38984	0.92136
1.2381	0.35333	0.65892
0.95986	0.26824	0.35039
0.1782	0.23484	0.28843
0.13722	0.1462	0.34065
0.25169	0.20003	0.18099
0.12084	0.26797	0.089543
0.25075	0.27431	0.060664
0.43854	0.28974	0.062803
0.47432	0.0026273	0.26227
0.713	0.004335	0.020854
0.48463	0.0067207	0.054134
0.36172	0.0064643	0.17038
0.092374	0.178	0.046798
0.076762	0.13118	0.021624
0.2366	0.1695	0.18187
0.30337	0.13875	0.091921
0.233	0.076709	0.1107
0.17312	0.070632	0.13105
0.36444	0.075704	0.31597
0.70481	0.065205	0.2326
0.67633	0.051242	0.15413
0.79761	0.12421	0.087443
0.66962	0.26617	0.42218
0.93263	0.32602	0.26429
0.32464	0.13903	0.02274
0.32599	0.019584	0.39678
0.42065	0.15327	0.40735
0.35771	0.25456	0.42007
0.42659	0.35951	0.39161
0.42594	0.20114	0.44557
0.30483	0.22604	0.44694
0.32373	0.29592	0.47014
0.53665	0.27231	0.29676
0.045608	0.17686	0.23793
0.11352	0.14324	0.4631
0.021895	0.29598	0.50768
0.13017	0.24726	0.50871
0.080774	0.18539	0.48093
0.14407	0.075073	0.43127
0.21785	0.040133	0.3617
0.29514	0.13102	0.32178
0.098854	0.13651	0.28914
0.041965	0.21396	0.32309
0.065587	0.24569	0.13118
0.15243	0.29319	0.13536
0.17748	0.20342	0.022198
0.010336	0.2747	0.05299
0.010448	0.40223	0.15147
0.13035	0.31249	0.050129
0.26662	0.26358	0.1032
0.34556	0.10047	0.18288
0.47791	0.020684	0.27784
0.39565	0.135	0.34953
0.46835	0.011999	0.4264
0.48558	0.106	0.50356
0.3813	0.11549	0.33286
0.11452	0.26735	0.1761
0.19145	0.2746	0.13396
0.28503	0.11154	0.17511
0.11042	0.088894	0.10227
0.00065291	0.087177	0.17277
0.0076503	0.15596	0.22271
0.0090955	0.19772	0.1722
0.18773	0.31493	0.022754
0.93648	0.55083	0.41769
1.1539	0.49939	0.75456
1.166	0.6555	0.78192
1.1127	0.50838	0.74225
0.12054	0.46406	0.15787
0.12571	0.61252	0.43977
0.45941	0.506	0.29833
0.29893	0.30259	0.03347
0.15477	0.14167	0.052558
0.0077068	0.014641	0.02725
0.066226	0.1508	0.11585
0.25219	0.25663	0.21883
0.80062	0.27683	0.3295
0.52691	0.27846	0.17107
0.45938	0.262	0.17334
0.46648	0.24566	0.0095876
0.34513	0.091832	0.085871
0.29695	0.1431	0.11348
0.27338	0.25303	0.18565
0.050059	0.21663	0.38182
0.055143	0.014851	0.68395
0.23511	0.070522	0.70221
0.0035886	0.10432	0.58142
0.16545	0.19164	0.5621
0.18185	0.17315	0.62154
0.25454	0.21351	0.6009
0.19939	0.22342	0.62503
0.34547	0.012289	0.46598
0.093732	0.17215	0.25175
0.031882	0.095898	0.16772
0.40575	0.36165	0.04128
0.57162	0.25858	0.60022
0.28973	0.27019	0.50283
0.060249	0.35849	0.10922
0.17972	0.27659	0.20828
0.28785	0.27078	0.098786
0.63379	0.33579	0.11085
0.084576	0.0078329	0.3004
0.041094	0.034832	0.42112
0.16483	0.072083	0.32923
0.15907	0.14217	0.3064
0.50382	0.10887	0.44402
0.44267	0.38517	0.5901
0.053068	0.30743	0.30911
0.26616	0.31112	0.15534
0.20394	0.25466	0.41512
0.21301	0.18269	0.48189
0.35164	0.26502	0.50489
0.3186	0.2624	0.24864
0.24257	0.30105	0.14308
0.17096	0.1867	0.20544
0.25666	0.15077	0.18097
0.36802	0.129	0.37339
0.089579	0.034542	0.57539
0.057678	0.10042	0.55498
0.22883	0.20517	0.11635
0.32265	0.019414	0.055018
0.47585	0.0080686	0.17178
0.33283	0.037039	0.17235
0.18524	0.091566	0.07113
0.012376	0.020189	0.092143
0.059116	0.12363	0.012824
0.18202	0.093348	0.034413
0.26449	0.28412	0.093583
0.20781	0.25897	0.021337
0.38647	0.1727	0.14847
0.50625	0.084511	0.041579
0.65784	0.076518	0.15818
0.43509	0.03841	0.13286
0.4535	0.044012	0.20805
0.32811	0.0082399	0.045376
0.43054	0.0090783	0.00074037
0.51479	0.0059221	0.08867
0.62044	0.042827	0.035959
0.61541	0.039106	0.11231
0.13025	0.17089	0.0035793
0.13846	0.12073	0.019528
0.26295	0.042649	0.03179
0.45279	0.054313	0.045853
0.31913	0.035536	0.0096785
0.32902	0.11012	0.049153
0.34185	0.12786	0.07239
0.18314	0.32561	0.0019577
0.19383	0.2448	0.046419
0.11575	0.21741	0.072075
0.1728	0.19415	0.11888
0.0080277	0.12756	0.19108
0.061376	0.079515	0.228
0.13521	0.30429	0.31178
0.21037	0.26124	0.17851
0.22923	0.012726	0.20259
0.26243	0.061435	0.17007
0.36873	0.052287	0.18293
0.24354	0.10934	0.22708
0.1254	0.27369	0.11745
0.16425	0.074564	0.041182
0.17988	0.092246	0.022387
0.12371	0.030702	0.03676
0.26238	0.12234	0.03997
0.70124	0.54861	0.085712
0.41413	0.4391	0.24011
0.44097	0.40481	0.27474
0.15107	0.33952	0.31216
0.094421	0.26448	0.29834
0.22241	0.071324	0.31203
0.38638	0.02146	0.22782
0.17398	0.029194	0.2102
0.30644	0.014598	0.20889
0.30459	0.10381	0.06578
0.16101	0.12673	0.020473
0.26449	0.18225	0.055924
0.49241	0.023478	0.26433
0.55627	0.072793	0.36802
0.38071	0.086508	0.3703
0.33308	0.027899	0.18802
0.14648	0.087959	0.013812
0.25718	0.030683	0.24884
0.15029	0.0079686	0.20699
0.44371	0.046922	0.12015
0.3377	0.043362	0.1146
0.41469	0.15524	0.16925
0.23767	0.025546	0.53136
0.21428	0.30455	0.76906
0.013081	0.16517	0.31488
0.13474	0.17015	0.22054
0.11713	0.28701	0.15958
0.11264	0.21021	0.073443
0.1158	0.18559	0.12042
0.34095	0.047189	0.076469
0.46321	0.065247	0.15184
0.88249	0.15867	0.59796
0.72425	0.073658	0.50968
0.82654	0.13537	0.42106
0.67959	0.062216	0.23213
0.76255	0.026049	0.17968
0.54271	0.20913	0.037448
0.1189	0.43393	0.5187
0.27271	0.40682	0.52401
0.44683	0.53629	0.45124
0.56593	0.38368	0.34231
0.44077	0.39504	0.17933
0.083467	0.22511	0.21846
0.30813	0.1717	0.38449
0.21535	0.21647	0.17196
0.22617	0.34991	0.0096445
0.1609	0.29865	0.12951
0.09398	0.1869	0.054825
0.039516	0.13184	0.05233
0.20183	0.1618	0.025506
0.39412	0.016342	0.098705
0.48146	0.0090782	0.1748
0.70626	0.13696	0.21697
0.74297	0.0487	0.28556
0.60416	0.081137	0.21759
0.49236	0.11787	0.22503
0.49754	0.10623	0.22834
0.50507	0.095177	0.16745
0.4535	0.16185	0.23935
0.56336	0.20554	0.29414
0.39396	0.46369	0.080524
0.24489	0.43037	0.23261
0.21005	0.59417	0.35621
0.13807	0.49624	0.20788
0.20665	0.48594	0.18202
0.052399	0.47437	0.042872
0.043436	0.47086	0.22083
0.29484	0.45988	0.056617
0.28745	0.43045	0.050238
0.17766	0.39547	0.11026
0.31859	0.21939	0.050323
0.30421	0.0079567	0.0035477
0.08105	0.10631	0.12526
0.025583	0.15176	0.10476
0.10097	0.12006	0.076363
0.072999	0.038131	0.1063
0.016857	0.059541	0.24817
0.21557	0.036042	0.20991
0.14699	0.10347	0.19401
0.05668	0.15245	0.086238
0.090849	0.14387	0.048758
0.1897	0.014597	0.044299
0.10133	0.066177	0.07536
0.22173	0.06754	0.13416
0.3569	0.015947	0.0095894
0.22279	0.017698	0.011717
0.14868	0.0049	0.040303
0.35813	0.15505	0.18807
0.33201	0.39521	0.25072
0.16299	0.20214	0.17923
0.38675	0.14215	0.062493
0.26327	0.15315	0.4628
0.38339	0.17062	0.56539
0.28079	0.19257	0.52392
0.077061	0.18272	0.80058
0.026749	0.077532	0.534
0.17763	0.10837	0.47211
0.27618	0.078537	0.26442
0.018945	0.23432	0.44024
0.22438	0.32789	0.23993
0.63976	0.31382	0.22778
0.036251	0.29915	0.51812
0.33706	0.35422	0.29186
0.1515	0.11369	0.39099
0.42738	0.078024	0.67787
0.31464	0.095832	0.57873
0.2729	0.17813	0.52239
0.096909	0.04906	0.38208
0.38127	0.23782	0.080773
0.1531	0.036278	0.17353
0.032826	0.10197	0.25448
0.17255	0.086239	0.28629
0.10623	0.15432	0.13778
0.079857	0.046799	0.27657
0.47584	0.32462	0.26015
1.0283	0.054569	0.86707
0.14834	0.37715	0.16696
0.15551	0.32815	0.58292
0.066671	0.30216	0.68937
0.13852	0.26398	0.77441
0.27297	0.22811	0.85768
0.026075	0.25281	0.727
0.20167	0.19768	0.91675
0.23396	0.33218	0.78285
0.14537	0.36009	0.17483
0.17333	0.39136	0.21844
0.46509	0.38629	0.14063
0.30808	0.27441	0.50268
0.30234	0.37658	0.12222
0.0046929	0.26161	0.18551
0.019702	0.20254	0.0075499
1.1456	0.094737	0.079806
1.0185	0.090349	0.20603
1.0198	0.056816	0.16194
1.1781	0.097817	0.020775
0.25959	0.14118	0.052302
0.33595	0.13042	0.04697
0.75735	0.014426	0.43043
0.82422	0.032452	0.77898
0.6656	0.061896	0.075926
0.4932	0.065113	0.53625
0.14591	0.10508	0.31432
0.067491	0.082863	0.3276
0.076958	0.21799	0.53778
0.082345	0.30112	0.46908
0.21085	0.25598	0.050477
0.017673	0.1824	0.026916
0.026786	0.22355	0.05441
0.02182	0.0087557	0.14706
0.082825	0.00098924	0.028885
0.021196	0.075762	0.016505
0.11929	0.10722	0.0047848
0.10374	0.021991	0.060755
0.14412	0.25199	0.25521
0.21947	0.24203	0.29939
0.15523	0.090163	0.11867
0.33143	0.06297	0.2463
0.28874	0.038442	0.15418
0.3218	0.00037101	0.13177
0.22424	0.021037	0.02159
0.26197	0.13608	0.10769
0.050199	0.13149	0.048036
0.26508	0.15848	0.074417
0.15545	0.16776	0.035955
0.044717	0.18606	0.004387
0.13355	0.095916	0.051715
0.17859	0.12427	0.044135
0.3753	0.012807	0.096316
0.4072	0.10596	0.043365
0.38537	0.14501	0.013202
0.31163	0.13293	0.0033343
0.24663	0.065184	0.074834
0.22036	0.077616	0.18587
0.33467	0.022736	0.20649
0.24909	0.067391	0.29732
0.013676	0.189	0.029926
0.1068	0.15314	0.16792
0.32163	0.2551	0.13797
0.22615	0.20706	0.16255
0.26956	0.15539	0.10041
0.16644	0.17121	0.034772
0.24341	0.17756	0.01624
0.328	0.37521	0.24393
0.14337	0.33975	0.059931
0.14458	0.48347	0.12102
0.35368	0.56985	0.10382
0.37331	0.42858	0.25555
0.44352	0.23509	0.34741
0.14047	0.33249	0.054042
0.11825	0.30763	0.0030589
0.066486	0.30818	0.037161
0.24267	0.29717	0.13576
0.06911	0.49418	0.063561
0.16368	0.34858	0.20688
0.26987	0.38254	0.20821
0.16514	0.42011	0.35955
0.28702	0.46826	0.23127
0.29246	0.39689	0.15885
0.49654	0.44759	0.075437
0.20413	0.36479	0.037899
0.39806	0.28963	0.095464
0.11506	0.17579	0.07898
0.16825	0.18368	0.062708
0.47374	0.026056	0.024812
0.1884	0.032109	0.11694
0.47919	0.28151	0.42123
0.13485	0.022342	0.19869
0.56465	0.11556	0.17296
0.67694	0.053469	0.27923
0.41272	0.016536	0.25259
0.1048	0.085875	0.022102
0.20559	0.20157	0.17769
0.15467	0.12168	0.25211
0.30562	0.012058	0.223
0.27181	0.0064154	0.30585
0.13037	0.0052554	0.32504
0.4666	0.067618	0.23158
0.45614	0.045183	0.10126
0.39746	0.038745	0.083429
0.65242	0.05494	0.11108
0.75808	0.12756	0.26553
0.57611	0.21218	0.45316
0.62451	0.21738	0.61031
0.29393	0.14612	0.13364
0.45518	0.13332	0.042704
0.29788	0.22808	0.10382
0.22613	0.19654	0.037716
0.2112	0.24262	0.17791
0.37861	0.19737	0.20782
0.32247	0.28994	0.36817
0.46499	0.0046139	0.24629
0.35939	0.17006	0.31193
0.3693	0.1175	0.30581
0.19412	0.11022	0.45647
0.21795	0.15819	0.28355
0.092894	0.20472	0.29675
0.38133	0.44033	0.40913
0.66114	0.39525	0.46096
0.50845	0.28724	0.63332
0.50507	0.2438	0.68072
0.27561	0.25894	0.40778
0.10794	0.32759	0.45575
0.20677	0.39944	0.78667
0.4962	0.41595	0.35689
0.090409	0.24207	0.21974
0.42145	0.2382	0.30442
0.3514	0.21685	0.43258
0.16663	0.12556	0.18786
0.35079	0.032834	0.063013
0.28901	0.038507	0.042605
0.11935	0.087798	0.10188
0.30533	0.068733	0.072757
0.35889	0.041596	0.056754
0.013022	0.1578	0.07897
1.0706	0.022607	0.42079
0.25653	0.19714	0.27692
0.22451	0.13163	0.26499
0.0972	0.25164	0.38305
0.1122	0.12467	0.38822
0.096579	0.059673	0.29372
0.17055	0.043938	0.2592
0.45571	0.0582	0.18987
0.37263	0.011558	0.0019127
0.27892	0.027776	0.17178
0.020771	0.052782	0.094382
0.045419	0.037034	0.19809
0.1291	0.10289	0.10255
0.13916	0.16742	0.15069
0.047442	0.15158	0.12994
0.009444	0.01961	0.053956
0.028612	0.095903	0.15279
0.38978	0.2702	0.18014
0.36023	0.27838	0.30872
0.21635	0.21856	0.29318
0.19798	0.1838	0.034386
0.02886	0.12382	0.085021
0.036178	0.14452	0.15383
0.022029	0.14901	0.17661
0.12966	0.020645	0.24271
0.11184	0.020499	0.21718
0.14803	0.03469	0.056979
0.31483	0.0054869	0.12021
0.42801	0.044233	0.29648
0.40022	0.13076	0.5081
0.13611	0.29268	0.17883
0.054263	0.31809	0.14966
0.18839	0.42441	0.037682
0.078877	0.722	0.29577
0.48275	0.69888	0.93999
0.4461	0.7061	0.92839
0.36595	0.49075	0.93516
0.37102	0.27249	0.88885
0.35784	0.12361	0.91116
0.31069	0.058063	0.30347
0.2925	0.26698	0.040584
0.15014	0.51987	0.77062
1.486	0.0075656	0.57805
1.1597	0.13733	0.068616
0.50651	0.026385	0.10142
0.16914	0.17257	0.040065
0.29822	0.23005	0.038756
0.22082	0.16494	0.10247
0.24312	0.18687	0.070244
0.62654	0.27979	0.017118
0.72719	0.19584	0.17549
0.4912	0.1263	0.069527
0.54725	0.096661	0.0014729
0.46291	0.083402	0.093177
0.31584	0.10943	0.25532
0.39495	0.13314	0.21502
0.017347	0.2973	0.14623
0.17236	0.39801	0.087113
0.24184	0.34923	0.21302
0.16729	0.21485	0.3352
0.39276	0.16616	0.33495
0.33934	0.169	0.22362
0.24879	0.023463	0.37592
0.25635	0.091525	0.37093
0.44529	0.06189	0.24458
0.24324	0.20073	0.41098
0.17699	0.046708	0.1448
0.16999	0.09637	0.18874
0.11228	0.26137	0.15436
0.029404	0.36525	0.20277
0.052382	0.54718	0.51711
0.10017	0.36042	0.065367
0.053898	0.087753	0.27185
0.67507	0.25528	0.73313
0.53136	0.26953	0.85845
0.054674	0.37655	0.42229
0.020984	0.30573	0.87054
0.16542	0.21687	0.75827
0.50317	0.27837	0.56447
0.4966	0.24078	0.63573
0.33866	0.2983	0.69219
0.63576	0.2892	0.71495
0.20882	0.36992	0.48755
0.27061	0.35534	0.59779
0.44044	0.39133	0.61696
0.5653	0.2942	0.71887
0.20283	0.017475	0.80499
0.078313	0.0045461	0.80105
0.037829	0.0077769	0.89681
0.032188	0.13249	0.90294
0.039937	0.13126	0.89683
0.15122	0.15304	0.974
0.046721	0.14244	0.92608
0.091579	0.14899	0.64236
0.12072	0.19223	0.028924
0.2442	0.25764	0.070964
0.40661	0.26556	0.16358
0.15254	0.37651	0.18505
0.81215	0.26646	0.38983
0.79519	0.22398	0.66654
1.0327	0.19354	0.36636
0.71963	0.21174	0.41831
0.33981	0.1639	0.40817
0.13173	0.42453	0.3724
0.44696	0.34022	0.16752
0.59848	0.40658	0.036546
0.77286	0.49554	0.068414
0.49879	0.26547	0.39278
0.24603	0.31141	0.34231
0.24987	0.20248	0.40128
0.37748	0.15493	0.20967
0.39621	0.21129	0.23104
0.53599	0.45216	0.011843
0.25692	0.38539	0.18232
0.85949	0.45113	0.25085
0.48088	0.41618	1.0689
0.4244	0.010432	0.88344
0.45078	0.061658	0.90935
0.28692	0.036236	0.77027
0.38463	0.18948	0.86379
0.39803	0.31538	0.84276
0.12793	0.01042	0.16475
0.16208	0.1163	0.19581
0.035208	0.19599	0.17171
0.01941	0.17721	0.16774
0.018102	0.27286	0.32352
0.11522	0.37623	0.25886
0.17363	0.30779	0.26176
0.27873	0.054277	0.011327
0.37161	0.13619	0.079164
0.25802	0.29039	0.20034
0.27499	0.27112	0.16521
0.16185	0.20999	0.15111
0.044848	0.030947	0.14398
0.16598	0.082895	0.24174
0.17613	0.29655	0.1959
0.2194	0.34302	0.13813
[truncated: 34,035 more rows]
