# Supplementary material for: Time-resolved parameterization of aperiodic and periodic brain activity
Source: eLife. 2022 Sep 12;11:e77348. doi: 10.7554/eLife.77348 (PMC9467511; doi:10.7554/eLife.77348)
Supplement: Figure 3—source data 1. [file elife-77348-fig3-data1.zip › figure3_sourcedata/figure3_figuresupplement2_sourcedata/kneedata_abs_err_pk_low.csv]

0.46672	0.0091757	0.46447
0.37634	0.090946	0.51748
0.28868	0.16315	0.51603
0.28799	0.23506	0.59204
0.0082963	0.21898	0.54791
0.071082	0.33083	0.42381
0.34595	0.27467	0.28479
0.4463	0.32334	0.31321
0.6044	0.25572	0.39664
0.68415	0.30632	0.25053
0.48919	0.26282	0.23461
0.52737	0.24506	0.37801
0.41066	0.23209	0.29507
0.24462	0.33844	0.21998
0.15723	0.42855	0.06852
0.28176	0.53241	0.017617
0.22021	0.43996	0.010411
0.26239	0.45359	0.056137
0.38968	0.20599	0.063304
0.37423	0.16904	0.071365
0.27845	0.22489	0.10821
0.53358	0.33018	0.13878
0.37856	0.26768	0.21391
0.13241	0.44151	0.46242
0.11545	0.53209	0.2183
0.203	0.43669	0.26724
0.20606	0.34482	0.27545
0.33825	0.5161	0.088667
0.5605	0.54577	0.18765
0.56352	0.39155	0.34407
0.40859	0.28129	0.33756
0.25347	0.25644	0.27859
0.048196	0.15105	0.52069
0.13292	0.094808	0.41221
0.23977	0.095238	0.37445
0.27793	0.03437	0.46853
0.2003	0.0074124	0.42263
0.14743	0.093935	0.38392
0.0097279	0.14153	0.48861
0.028048	0.29163	0.54824
0.27268	0.56529	0.28445
2.0501	0.36866	1.2222
2.0604	1.1586	1.2603
2.0342	0.32365	1.2029
0.4004	0.21651	0.048156
0.058147	0.1382	0.27253
0.10114	0.25939	0.27318
0.14936	0.26609	0.11693
0.070181	0.27891	0.21073
0.40936	0.44264	0.24017
0.25339	0.49115	0.27459
0.43506	0.35296	0.21032
0.68708	0.22639	0.58181
0.31742	0.25322	0.44596
0.12124	0.19177	0.36641
0.036299	0.24623	0.16116
0.11167	0.24504	0.19278
0.14126	0.31058	0.17702
0.015308	0.4197	0.1802
0.068055	0.42486	0.25928
0.22741	0.4118	0.30137
0.68884	0.48563	0.63144
0.29949	0.32151	0.54392
0.091934	0.33568	0.45616
0.038642	0.30578	0.40716
0.022545	0.3185	0.37874
0.062808	0.062442	0.2425
0.024239	0.16707	0.13021
0.12323	0.10963	0.30902
0.057834	0.11207	0.3499
0.075411	0.24028	0.45759
0.0023705	0.45231	0.49907
0.067988	0.41753	0.56556
0.48431	0.50724	0.78714
0.057436	0.60619	0.45361
0.14378	0.51809	0.37018
0.015693	0.50212	0.19796
0.16024	0.54311	0.18352
0.18567	0.5136	0.30826
0.19406	0.55814	0.33767
0.50174	0.53238	0.51481
0.59373	0.58342	0.41073
0.79962	0.54478	0.43439
0.53456	0.39068	0.6488
0.14881	0.30502	0.7548
0.22976	0.23456	0.33415
0.089474	0.13429	0.18949
0.066234	0.091973	0.30587
0.12329	0.083152	0.31376
0.099294	0.089723	0.22277
0.15211	0.16543	0.64855
0.3881	0.15569	0.42752
0.35717	0.21058	0.25562
0.68751	0.13957	0.48868
0.87071	0.109	0.679
0.2983	0.15595	0.14621
0.55576	0.088569	0.23106
0.51929	0.04443	0.36065
0.48731	0.047646	0.1333
0.46441	0.11378	0.13381
0.20272	0.2085	0.35555
0.27782	0.3588	0.44951
0.31019	0.40036	0.45115
0.52716	0.24976	0.23522
0.4881	0.26171	0.19087
0.68197	0.06103	0.15322
0.019703	0.086918	0.038583
0.10662	0.084592	0.046581
0.18169	0.23678	0.084606
0.27211	0.24645	0.21909
0.06652	0.2658	0.4716
0.19091	0.13097	0.42759
0.4411	0.15115	0.37274
0.77526	0.15345	0.090675
0.60178	0.19495	0.093096
0.37675	0.082581	0.088021
0.27423	0.077956	0.040497
0.086239	0.061341	0.25568
0.15562	0.10505	0.4802
0.051559	0.11662	0.57238
0.11894	0.11581	0.48454
0.075082	0.074803	0.68558
0.17925	0.0023743	0.58383
0.12733	0.090749	0.45529
0.098138	0.11153	0.49444
0.022864	0.015605	0.45717
0.25862	0.027878	0.27403
0.1124	0.23171	0.046517
0.29313	0.16504	0.14102
0.74308	0.047209	1.1116
1.3769	0.1487	0.89305
1.0022	0.18508	0.94241
0.89414	0.12665	0.81792
0.4162	0.23508	0.18121
0.38463	0.27736	0.15814
0.81862	0.26064	0.27853
0.46761	0.13539	0.49184
0.29988	0.23151	0.41925
0.36872	0.2823	0.42012
0.2368	0.023464	0.68522
0.11552	0.073441	0.72668
0.17101	0.025176	0.74173
0.12732	0.034037	0.7351
0.02547	0.076386	0.66338
0.13632	0.11247	0.47116
0.16451	0.13741	0.39084
0.36893	0.040746	0.43245
0.43712	0.24515	0.14073
0.23313	0.059918	0.19455
0.2141	0.11509	0.22822
0.20574	0.22005	0.24989
0.06117	0.17678	0.22421
0.054021	0.10902	0.22908
0.075684	0.084724	0.23915
0.036462	0.14905	0.21853
0.029384	0.14164	0.15046
0.15995	0.19479	0.23937
0.029435	0.2767	0.19479
0.067504	0.3614	0.14306
0.085082	0.33439	0.14509
0.11785	0.38066	0.056176
0.16633	0.41728	0.10625
0.40718	0.52437	0.53689
0.56183	0.59855	0.70005
0.77016	0.55425	0.77435
1.1213	0.59959	0.71079
0.35716	0.31899	0.072823
0.20597	0.36625	0.09606
0.11174	0.28918	0.01258
0.0021809	0.4071	0.053404
0.068913	0.30785	0.09042
0.21767	0.24951	0.12407
0.12222	0.17212	0.18869
0.22982	0.20907	0.17323
0.18944	0.097188	0.1825
0.009077	0.075313	0.14267
0.23893	0.20339	0.21012
0.26796	0.24008	0.22943
0.33494	0.23028	0.26317
0.36966	0.24729	0.22519
0.16764	0.65939	0.1314
0.61701	0.55784	0.23575
0.27105	0.40598	0.1894
0.30879	0.15525	0.15861
0.44316	0.033065	0.20135
0.60588	0.24696	0.0090779
0.68862	0.1553	0.059408
0.75137	0.41488	0.18919
0.58354	0.39739	0.2258
0.49535	0.28999	0.38349
0.40891	0.14377	0.1369
0.33321	0.20628	0.058554
0.054002	0.21682	0.046135
0.32035	0.28262	0.11543
0.45266	0.29117	0.12674
0.34147	0.23773	0.057435
0.36105	0.22688	0.21584
0.51082	0.21408	0.36089
0.28116	0.17094	0.4355
0.15739	0.16425	0.46475
0.14969	0.3952	0.60182
0.51336	0.21827	0.72395
0.61981	0.24824	0.33708
0.62108	0.27127	0.41781
0.72682	0.28162	0.31335
0.73759	0.23545	0.17059
0.60342	0.30614	0.013925
0.41847	0.32662	0.1966
0.48885	0.3593	0.030589
0.28499	0.31039	0.12573
1.0601	0.38175	0.10419
0.83662	0.33716	0.23326
0.73768	0.39485	0.088201
0.69522	0.38263	0.14082
0.3188	0.35762	0.083956
0.35933	0.45513	0.19234
0.35769	0.50577	0.18719
0.39583	0.4979	0.14106
0.28279	0.39801	0.20356
0.33408	0.36914	0.22613
0.13752	0.26604	0.18158
0.34012	0.14874	0.080149
0.26316	0.17326	0.13126
0.22651	0.25872	0.20797
0.28725	0.30323	0.15021
0.031315	0.37787	0.080876
0.21184	0.53464	0.37782
0.054627	0.448	0.04108
0.12555	0.42224	0.22027
0.074056	0.33943	0.1042
0.25093	0.29659	0.068384
0.36226	0.29967	0.22068
0.45542	0.3239	0.38805
0.43086	0.27457	0.35376
0.56236	0.34286	0.22285
0.3796	0.46496	0.14886
0.35805	0.31194	0.095352
0.16778	0.25694	0.10113
0.23931	0.18353	0.04892
0.24483	0.13127	0.39485
0.088412	0.23293	0.35664
0.21804	0.49165	0.048633
0.66933	0.37418	0.1929
0.70192	0.39377	0.089382
0.58955	0.32356	0.22873
0.44461	0.28884	0.18337
0.16005	0.37247	0.20073
0.721	0.26543	0.45911
0.33911	0.0036744	0.33005
0.34793	0.078101	0.42308
0.40136	0.022677	0.32981
0.33744	0.032255	0.31734
0.31324	0.018957	0.3414
0.57475	0.35671	0.36534
0.91225	0.44216	0.24751
0.93306	0.36753	0.28704
0.86524	0.26119	0.33261
0.62066	0.37821	0.21551
0.67261	0.32222	0.11002
0.37974	0.32998	0.17647
0.36611	0.28951	0.55234
0.81481	0.20748	0.80752
0.64688	0.19884	0.57086
0.5114	0.0046276	0.43455
0.36309	0.28407	0.37014
0.30686	0.26981	0.38298
0.28016	0.43739	0.36699
0.20071	0.41747	0.42429
0.17743	0.40259	0.43103
0.41291	0.37854	0.27347
0.52608	0.46086	0.33797
0.24882	0.55931	0.38532
0.24872	0.58679	0.4129
0.54046	0.59636	0.26762
0.43613	0.69756	0.34347
0.54833	0.58151	0.40125
0.6488	0.82496	0.30812
0.44268	0.75247	0.29831
0.23119	0.078599	0.72694
0.21914	0.042298	0.57673
0.28729	0.22301	0.32595
0.39876	0.15196	0.34071
0.38203	0.2586	0.25865
0.41908	0.34658	0.19908
0.39917	0.572	0.16511
0.27782	0.48128	0.29142
0.0014404	0.52244	0.33705
0.12065	0.50029	0.34211
0.024705	0.52787	0.35407
0.094848	0.59233	0.24818
0.011123	0.56487	0.31458
0.023238	0.52487	0.30905
0.14203	0.28683	0.46771
0.19765	0.18339	0.43678
0.14845	0.073571	0.52455
0.31269	0.05772	0.55092
0.29462	0.012591	0.57121
0.47393	0.17053	0.57379
0.097095	0.11973	0.44194
0.24101	0.29625	0.32798
0.17967	0.45228	0.27743
0.2179	0.39307	0.35895
0.11028	0.19298	0.45524
0.76019	0.28376	0.35564
0.31435	0.099214	0.66151
0.34612	0.29611	0.86256
0.42219	0.24315	0.92659
0.26511	0.011501	0.77624
0.099904	0.20158	0.27208
0.16021	0.29068	0.093495
0.31437	0.38326	0.19317
0.318	0.37206	0.073372
0.34112	0.41277	0.076201
0.1803	0.48536	0.07264
0.00082033	0.40705	0.29163
0.21529	0.32011	0.423
0.32529	0.36638	0.43685
0.049917	0.13893	0.62454
0.024753	0.11702	0.71777
0.11219	0.19079	0.42689
0.3112	0.23673	0.40824
0.39057	0.17917	0.42916
0.65341	0.38931	0.29641
0.62789	0.35706	0.38436
0.20179	0.25638	0.49708
0.023172	0.18991	0.66911
0.077071	0.18964	0.53241
0.014995	0.21602	0.52047
0.13543	0.29971	0.63966
0.1748	0.17999	0.63428
0.21499	0.20129	0.47017
0.26477	0.063725	0.56866
0.159	0.071145	0.38421
0.034579	0.11365	0.16342
0.0028317	0.39039	0.13344
0.044599	0.41836	0.15293
0.53291	0.55225	0.27831
0.35901	0.41144	0.035444
0.53248	0.49391	0.11468
0.49093	0.50514	0.24594
0.53403	0.48046	0.36297
0.054002	0.39539	0.36252
0.4239	0.48123	0.52502
0.42449	0.3098	0.54529
0.31076	0.23653	0.63122
0.014357	0.012419	0.54817
0.86625	0.013722	0.8135
1.102	0.47895	0.15471
0.53823	0.23835	0.21878
0.67881	0.036463	0.35223
0.11323	0.0095883	0.60301
0.17415	0.45698	0.2587
0.16448	0.58797	0.044017
0.06389	0.48974	0.058299
0.067762	0.44523	0.014404
0.014027	0.44098	0.04387
0.063948	0.43188	0.132
0.34592	0.26794	0.0017863
0.22181	0.35474	0.085534
0.13222	0.38828	0.13947
0.21817	0.30823	0.010197
0.31772	0.32723	0.15564
0.058419	0.5042	0.062995
0.14499	0.51414	0.16632
0.43168	0.45884	0.32794
0.39244	0.47026	0.29094
0.11736	0.50766	0.184
0.25263	0.53376	0.41031
0.086464	0.2605	0.33702
0.090118	0.26088	0.36516
0.15267	0.32425	0.37871
0.11576	0.34658	0.33773
0.18634	0.26551	0.32718
0.36575	0.51015	0.26284
0.035128	0.25421	0.25706
0.088664	0.19128	0.24594
0.22632	0.21905	0.24619
0.41428	0.13557	0.33524
0.15612	0.21473	0.208
0.25858	0.39822	0.18235
0.31036	0.3831	0.26305
0.26809	0.33052	0.34678
0.34093	0.24113	0.43185
0.20786	0.29889	0.46815
0.16562	0.51724	0.38396
0.0099244	0.54826	0.32364
0.0090365	0.48988	0.27666
0.45997	0.65956	0.031112
0.45798	0.48512	0.34005
0.2816	0.4636	0.42306
0.12127	0.45883	0.42362
0.079827	0.46102	0.40355
0.12627	0.39009	0.37804
0.025833	0.32768	0.36452
0.29052	0.14457	0.28558
0.5178	0.091079	0.29369
0.58352	0.073216	0.39288
0.61184	0.28046	0.35173
0.4619	0.52568	0.81864
0.23713	0.49458	0.76778
0.084928	0.14805	0.63643
0.34949	0.4615	0.62017
0.33508	0.21827	0.58334
0.65544	0.22908	0.46547
0.60903	0.088096	0.46517
0.46605	0.098952	0.32392
0.40256	0.11669	0.184
0.45199	0.10779	0.15653
0.21433	0.35212	0.11115
0.15261	0.18633	0.37855
0.15398	0.096409	0.54229
0.087868	0.1652	0.38101
0.0025114	0.06825	0.4606
0.0062113	0.097771	0.39583
0.17031	0.12641	0.45859
0.14848	0.17513	0.40558
0.13232	0.011579	0.57697
0.094018	0.0022255	0.57555
0.065519	0.035878	0.67376
0.19275	0.010011	0.45923
0.29385	0.034668	0.54666
0.22149	0.10833	0.44265
0.16487	0.19806	0.31271
0.086359	0.10236	0.50639
0.024785	0.11693	0.63842
0.089746	0.20125	0.58761
0.076524	0.072012	0.57702
0.18207	0.046554	0.62174
0.019674	0.37614	0.18998
0.23968	0.35702	0.12795
0.58045	0.39302	0.17169
0.49811	0.313	0.15443
0.62902	0.071014	0.27644
0.69426	0.048499	0.52735
0.60488	0.13569	0.58213
0.38193	0.060514	0.27157
0.28753	0.12034	0.44788
0.30541	0.029827	0.055062
0.47354	0.044743	0.11951
0.67197	0.053546	0.36184
0.10205	0.16587	0.67842
0.028738	0.13564	0.59989
0.087656	0.245	0.6177
0.18064	0.30464	0.5819
0.28812	0.26889	0.68081
0.46695	0.10851	0.4309
0.15917	0.0129	0.22946
0.20279	0.041493	0.27138
0.029185	0.12267	0.23677
0.26661	0.090519	0.069535
0.10586	0.14667	0.09462
0.1415	0.045733	0.10536
0.56219	0.1452	0.29592
0.35479	0.26387	0.25782
0.33911	0.28318	0.2111
0.25275	0.31328	0.20103
0.052526	0.33294	0.24008
0.27181	0.14217	0.32979
0.42467	0.015039	0.38439
0.32843	0.27922	0.065353
0.35036	0.25759	0.56595
0.013975	0.40014	0.16146
0.08341	0.63431	0.23154
0.87947	0.32891	0.0030871
1.3401	0.36535	0.34853
0.66157	0.46386	0.24982
0.59249	0.46961	0.085409
0.3778	0.54847	0.25576
0.26473	0.45935	0.11792
0.091432	0.39247	0.24874
0.27922	0.31605	0.18644
0.43526	0.29826	0.31386
0.26313	0.28974	0.57056
0.3502	0.38402	0.52554
0.51148	0.42608	0.66895
0.14624	0.5534	0.24843
0.55306	0.60816	0.072182
0.23492	0.65293	0.31074
0.16176	0.41854	0.13378
0.24732	0.38993	0.017257
0.23808	0.40175	0.020585
0.001036	0.2248	0.19095
0.045988	0.20079	0.24229
0.16421	0.31929	0.29059
0.33757	0.42019	0.20702
0.22104	0.39521	0.22193
0.30909	0.58108	0.030289
1.3859	0.71224	0.20107
0.64317	0.40613	1.5006
0.8309	0.46467	0.045182
0.79069	0.24149	0.90207
0.14287	0.26564	0.30035
0.06287	0.31211	0.38315
0.030966	0.3037	0.5126
0.7033	0.72706	0.33168
0.11223	0.76057	0.13981
0.00049721	0.6345	0.20504
0.048654	0.31156	0.20989
0.056634	0.014803	0.1932
0.066227	0.10516	0.25252
0.11495	0.15907	0.13555
0.052468	0.13536	0.13941
0.07591	0.295	0.06773
0.071859	0.2879	0.044247
0.22778	0.29586	0.015348
0.22835	0.41297	0.049182
0.69106	0.67276	0.0068147
0.27397	0.6001	0.081925
0.094946	0.53932	0.0095786
0.35703	0.36915	0.16535
0.38152	0.27337	0.14445
0.23748	0.16902	0.12086
0.14919	0.13935	0.20538
0.010808	0.18363	0.20746
0.070585	0.22195	0.25631
0.1367	0.10135	0.36514
0.027035	0.32286	0.43497
0.15121	0.36731	0.26004
0.32649	0.42429	0.34774
0.59084	0.35651	0.64236
0.78096	0.27731	0.72772
0.69062	0.2402	0.39094
0.014246	0.37695	0.08865
0.22788	0.34078	0.13598
0.33097	0.36136	0.1367
0.39306	0.40073	0.21486
0.44165	0.56377	0.26727
0.76575	0.47529	0.42965
0.31028	0.42932	0.24714
0.24141	0.27713	0.2356
0.1069	0.22256	0.23759
0.041088	0.24545	0.11523
0.04858	0.21916	0.18145
0.21134	0.32135	0.32712
0.35827	0.39345	0.17912
0.60527	0.37433	0.29496
0.59423	0.27695	0.25334
0.46869	0.32979	0.24598
0.22411	0.10347	0.14324
0.077887	0.086002	0.2767
0.035098	0.08269	0.31804
0.089734	0.20069	0.44977
0.2624	0.24183	0.54156
0.09751	0.58344	0.21787
0.51521	0.4767	0.13228
0.66815	0.49276	0.14247
0.40582	0.42455	0.27009
0.38413	0.37161	0.21979
0.36377	0.29033	0.076011
0.13656	0.19263	0.52552
0.15119	0.18541	0.60276
0.15719	0.13527	0.67296
0.20901	0.19255	0.62646
0.21382	0.36447	0.50201
0.13798	0.34239	0.51994
0.038818	0.46024	0.19779
0.14336	0.34722	0.2826
0.41959	0.17964	0.27294
0.38261	0.10873	0.35536
0.262	0.24634	0.19696
0.28332	0.15527	0.19573
0.066143	0.041863	0.033845
0.46571	0.071847	0.16393
0.51694	0.13376	0.079882
0.40464	0.10688	0.097287
0.14022	0.014636	0.17923
0.37039	0.084401	0.17939
0.58003	0.22097	0.34265
0.4494	0.18877	0.3367
0.54586	0.1514	0.3299
0.31269	0.39277	0.21966
0.2663	0.3379	0.016463
0.09085	0.26643	0.068036
0.01783	0.23018	0.15134
0.40497	0.094677	0.48672
0.5517	0.023402	0.66478
0.66479	0.13923	0.51657
0.94257	0.19998	0.6687
0.53393	0.31631	0.015512
0.45463	0.38543	1.0464
0.4344	0.82345	1.0897
0.13718	0.027483	0.59836
0.13611	0.079076	0.62511
0.0036933	0.14592	0.66127
0.062089	0.2108	0.5546
0.36899	0.17811	0.26006
0.79771	0.2774	0.44101
0.68046	0.19428	0.38313
0.28297	0.16432	0.13105
0.22751	0.14343	0.18849
0.34942	0.2671	1.0177
0.28359	0.31837	0.71102
0.082725	0.31801	0.65928
0.46518	0.33441	0.14337
0.59181	0.34194	0.12727
0.47502	0.18869	0.37025
0.85282	0.060913	0.39275
0.78018	0.058529	0.48089
0.70965	0.061019	0.60735
0.71215	0.061858	0.5649
0.73345	0.0246	0.47184
0.34236	0.12801	0.51911
0.39983	0.23154	0.2929
0.36317	0.20409	0.26286
0.20352	0.19858	0.35313
0.30128	0.12584	0.48875
0.15118	0.11102	0.5341
0.0074647	0.1579	0.66681
0.012681	0.19823	0.8337
0.11539	0.17786	0.97802
0.75745	0.29158	1.1486
0.72398	0.22111	0.78967
0.56086	0.061395	0.82132
0.69706	0.13991	0.67643
0.61888	0.17214	0.61624
0.88691	0.26736	0.5165
0.69267	0.35266	0.68777
0.90226	0.28314	0.75375
1.0762	0.078414	0.92886
0.95117	0.090422	0.88994
0.69771	0.078381	0.74752
0.54545	0.095689	0.55695
1.0987	0.37979	0.26575
1.2385	0.35556	0.60531
0.31453	0.14348	0.49633
0.45642	0.10002	0.48017
0.703	0.073956	0.3889
0.93162	0.1505	0.63852
1.0183	0.063994	0.59066
1.2148	0.092	0.70746
1.0366	0.017136	0.59807
0.71581	0.14289	0.91987
0.54636	0.016291	1.0093
0.43665	0.076636	0.82918
0.88713	0.079218	0.92133
0.37219	0.30337	0.01924
0.49526	0.13624	0.38761
0.44343	0.13278	0.3951
0.25482	0.076646	0.3806
0.35409	0.15448	0.44162
0.1368	0.10446	0.54261
0.46912	0.11656	0.58839
0.75221	0.04476	0.57598
0.78298	0.066044	0.56498
0.80888	0.052045	0.5156
0.91835	0.12295	0.35955
0.93051	0.14338	0.33172
0.72403	0.25138	0.048157
0.21017	0.29628	0.21041
0.29212	0.3364	0.21231
0.040669	0.2055	0.25266
0.017606	0.22658	0.15081
0.10257	0.35072	0.10956
0.19304	0.32212	0.084179
0.21691	0.027275	0.25573
0.046365	0.078803	0.26472
0.18265	0.086133	0.12503
0.17715	0.13174	0.12555
0.065343	0.1747	0.16076
0.79421	0.34637	0.40472
0.69442	0.26065	0.42023
0.54728	0.28316	0.29308
0.36018	0.35589	0.20843
0.13079	0.27605	0.27826
0.13637	0.19418	0.29075
0.12884	0.083661	0.23906
0.014233	0.017426	0.41825
0.36042	0.072534	0.046895
0.747	0.13331	0.35864
0.6792	0.51506	0.5752
0.38619	0.6081	0.5705
0.48048	0.40004	0.74062
0.14384	0.010067	0.50194
0.061221	0.023045	0.57748
0.040205	0.010014	0.51398
0.06343	0.015422	0.48993
0.05748	0.0079447	0.44468
0.78679	0.3443	0.85693
1.0701	0.30559	0.992
1.0064	0.38807	0.89885
0.61137	0.53348	0.78346
0.52271	0.39889	0.61693
0.1444	0.2643	0.62279
0.27282	0.13406	0.97798
0.15061	0.022324	0.91264
0.13352	0.08341	0.84524
0.10673	0.10302	0.93844
0.022082	0.19599	0.90625
0.084619	0.11304	0.89843
0.11527	0.07402	0.88767
0.47516	0.017127	0.26996
0.25195	0.011598	0.28897
0.63923	0.11389	0.30671
0.79042	0.0058178	0.20957
0.84595	0.043078	0.29734
0.092698	0.5764	0.11612
0.10824	0.35866	0.10498
0.007349	0.19806	0.1188
0.046863	0.051175	0.10326
0.060356	0.11606	0.060804
0.65887	0.45961	0.13468
0.57504	0.33486	0.10999
0.55215	0.30289	0.13166
0.35827	0.23506	0.2093
0.29166	0.14823	0.27294
0.015929	0.087117	0.088374
0.034727	0.17804	0.08618
0.11782	0.21832	0.071493
0.14285	0.44526	0.1789
0.14708	0.52915	0.034377
0.016692	0.50301	0.030864
0.26306	0.58437	0.39953
0.091237	0.64126	0.4257
0.31875	0.58775	0.21629
0.31526	0.53422	0.14143
0.47018	0.56806	0.21745
0.12038	0.42694	0.092225
0.13624	0.31044	0.018852
0.038641	0.16556	0.011011
0.0091629	0.084086	0.018451
0.16119	0.070279	0.14074
0.010438	0.1161	0.076085
0.04397	0.038492	0.10485
0.065787	0.029306	0.13438
0.037196	0.001953	0.18206
0.010655	0.10974	0.14134
0.09179	0.27255	0.06043
0.031308	0.26182	0.051374
0.041513	0.21141	0.051869
0.056588	0.36528	0.19059
0.0048714	0.28896	0.16099
0.15266	0.079038	0.01345
0.31774	0.050125	0.027195
0.24723	0.011673	0.0096385
0.31357	0.063662	0.029184
0.24859	0.015306	0.11117
0.20447	0.11538	0.053713
0.026084	0.025484	0.14897
0.15202	0.01109	0.19791
0.10971	0.10217	0.20268
0.015544	0.17182	0.21852
0.10181	0.11108	0.13595
0.052205	0.13324	0.12102
0.32536	0.11663	0.037806
0.26075	0.13019	0.045641
0.28302	0.1914	0.15905
0.30482	0.2895	0.10264
0.35145	0.51563	0.04106
0.83229	0.77521	0.5157
0.51987	0.78253	0.51656
0.17628	0.68933	0.37093
0.3014	0.40213	0.24524
0.056823	0.32208	0.17818
0.28041	0.33399	0.14456
0.40911	0.37144	0.068646
0.4481	0.29211	0.13724
0.59417	0.32784	0.24687
0.29488	0.57189	0.0108
0.16022	0.4968	0.17528
0.37071	0.4691	0.17672
0.21394	0.65341	0.077399
0.30813	0.57094	0.052981
0.43145	0.63828	0.092881
0.22641	0.69468	0.14085
0.17572	0.49986	0.14083
0.25115	0.37289	0.12277
0.23145	0.17736	0.045352
0.087042	0.13684	0.068592
0.070643	0.26078	0.19136
0.12296	0.25685	0.18859
0.041371	0.27397	0.082571
0.1813	0.38273	0.14072
0.0037681	0.43864	0.14645
0.1059	0.39635	0.33169
0.065324	0.47374	0.34844
0.093889	0.48145	0.1643
0.16479	0.28268	0.052889
0.12384	0.30157	0.14346
0.082821	0.05839	0.10493
0.051287	0.1348	0.1247
0.19318	0.065543	0.18902
0.08906	0.24978	0.2405
0.11711	0.23736	0.16715
0.19	0.50079	0.23521
0.35241	0.36654	0.29595
0.10008	0.59102	0.20419
0.077914	0.49901	0.22346
0.032752	0.34195	0.24531
0.091741	0.27787	0.05632
0.0065338	0.14204	0.087899
0.28287	0.12111	0.060074
0.20229	0.020978	0.14539
0.15371	0.41506	0.29376
0.16258	0.3572	0.2344
0.061916	0.27597	0.3921
0.058289	0.70631	0.64169
0.0078265	0.020388	0.30812
0.080016	0.034248	0.27344
0.23482	0.078586	0.16678
0.36613	0.12323	0.16746
0.43653	0.19384	0.11608
0.40715	0.12727	0.17608
0.38418	0.15149	0.2491
0.18465	0.087927	0.24169
0.20387	0.13366	0.21767
0.0094756	0.1851	0.071407
0.28873	0.080238	0.34246
0.037936	0.093068	0.20598
0.084451	0.13518	0.23665
0.14974	0.10135	0.11399
0.22927	0.02369	0.22946
0.50849	0.078389	0.29955
0.37676	0.046619	0.26494
0.21109	0.20191	0.52537
0.2953	0.035462	0.38456
0.17235	0.76096	0.68205
0.14159	0.13992	0.3138
0.2448	0.05415	0.14821
0.14145	0.041376	0.11131
0.2325	0.023311	0.039705
0.61777	0.047642	0.1688
0.50144	0.019915	0.17407
0.48198	0.081384	0.23665
0.23754	0.022234	0.16838
0.24562	0.010898	0.39251
0.12339	0.18787	0.00096646
0.99098	0.70186	0.94288
0.17005	0.61818	1.1675
0.17613	0.68437	1.188
0.27896	0.71794	0.8776
0.61909	0.68227	0.77315
0.50966	0.68006	0.79334
0.35663	0.28389	0.65343
0.19602	0.060787	0.39723
0.20624	0.0085234	0.4318
0.070542	0.070867	0.54789
0.045261	0.16353	0.59455
0.56969	0.51179	0.32239
0.1885	0.53465	0.15496
0.29633	0.78835	1.2717
0.52831	0.4787	0.71722
0.081386	0.56243	0.13395
0.63976	0.45097	0.39228
0.80593	0.41955	0.36545
0.75284	0.35215	0.38686
0.56076	0.36395	0.44394
0.43297	0.38554	0.44078
0.50015	0.27601	0.54476
0.31757	0.27175	0.35776
0.27673	0.1775	0.3883
0.20009	0.0056	0.39647
0.12901	0.011264	0.5072
0.076638	0.053632	0.54532
0.11823	0.1468	0.56325
0.16997	0.055292	0.68956
0.037386	0.11308	0.61169
0.5759	0.010852	0.42914
0.5106	0.020425	0.27726
0.56648	0.044726	0.35163
0.74599	0.026999	0.40238
0.66074	0.11121	0.39244
0.34976	0.1096	0.48555
0.40852	0.069737	0.54523
0.42245	0.011344	0.47381
0.3409	0.091873	0.40447
0.29089	0.059119	0.41441
0.035803	0.053133	0.40111
0.00072736	0.0595	0.52793
0.25526	0.21004	0.74683
0.34036	0.13887	0.61868
0.24121	0.17617	0.64716
0.1619	0.19285	0.47154
0.3486	0.06994	0.10356
0.5206	0.26051	0.11379
0.74264	0.48027	0.42558
0.44385	0.20692	0.59303
0.64587	0.080404	0.5806
0.28575	0.093656	0.42324
0.11275	0.069901	0.43941
0.13759	0.04323	0.37771
0.038646	0.17118	0.46678
0.085023	0.14688	0.45581
0.039717	0.33271	0.18591
0.23406	0.53192	0.049818
0.11508	0.57911	0.15826
0.025073	0.48701	0.10703
0.24145	0.55469	0.24896
0.10158	0.50262	0.15079
0.35449	0.34412	0.087634
0.41282	0.22904	0.1833
0.51886	0.30371	0.16697
0.62286	0.14651	0.29865
0.63811	0.20291	0.35681
0.62974	0.26257	0.32137
0.45302	0.39139	0.30458
0.29745	0.374	0.23667
0.2271	0.35919	0.17291
0.068424	0.47201	0.10507
0.017608	0.52963	0.06903
0.067452	0.59999	0.0017766
0.06032	0.62666	0.058163
0.42173	0.62872	0.12588
0.28427	0.44565	0.39412
0.17836	0.40283	0.37514
0.047272	0.34387	0.18814
0.16463	0.20926	0.28559
0.28769	0.216	0.39397
0.26901	0.23643	0.33869
0.23698	0.26539	0.34622
0.20952	0.27982	0.33295
0.0017394	0.47182	0.20781
0.20429	0.36536	0.29019
0.38191	0.28884	0.31421
0.12621	0.29687	0.0010412
0.14765	0.34323	0.12945
0.24448	0.40067	0.013628
0.070244	0.39474	0.068272
0.04813	0.44662	0.066896
0.013414	0.58916	0.035462
0.1134	0.59544	0.016532
0.36884	0.53283	0.22435
0.018767	0.4524	0.74021
0.40182	0.54464	0.71685
0.33463	0.0038252	0.48732
0.018632	0.0061591	0.05029
0.20965	0.13819	0.12724
0.23719	0.136	0.071364
0.90338	0.38198	0.014832
0.2677	0.30525	0.24977
0.77112	0.27447	0.075154
0.34103	0.30994	0.044002
0.18744	0.30269	0.17459
0.38701	0.37719	0.46576
0.38939	0.32621	0.36959
0.16762	0.16851	0.013338
0.059801	0.16997	0.027269
0.022092	0.10572	0.037759
0.062469	0.13121	0.19543
0.026157	0.12874	0.28123
0.3889	0.22888	0.1582
0.25625	0.12023	0.0022917
0.21258	0.11973	0.00012644
0.12588	0.14187	0.16572
0.13355	0.13402	0.019866
0.058785	0.081822	0.18279
0.22186	0.29643	0.38837
0.13133	0.24054	0.26313
0.2007	0.26028	0.22823
0.30328	0.26023	0.25066
0.32462	0.15924	0.30122
0.43712	0.068387	0.25744
0.66923	0.046961	0.37736
0.56768	0.041088	0.33177
0.40023	0.090147	0.33318
0.51988	0.036718	0.24198
0.47365	0.01186	0.23118
0.46049	0.084118	0.14934
0.48783	0.11103	0.19494
0.80127	0.14666	0.30976
0.59705	0.2103	0.1447
0.46614	0.30693	0.0068296
0.86574	0.10038	1.3123
0.29654	0.057442	0.66463
0.47946	0.0012133	0.54354
0.37525	0.069149	0.50712
0.42754	0.014889	0.68808
0.36184	0.085615	0.46513
0.46781	0.084375	0.52225
0.3298	0.14216	0.49026
0.21926	0.091873	0.46126
0.072246	0.29934	0.088219
0.054901	0.3971	0.28435
0.093912	0.33602	0.3804
0.28586	0.40611	0.73876
0.26115	0.38177	0.25685
0.24319	0.29644	0.27858
0.14675	0.26377	0.58799
0.1646	0.19311	0.55185
0.13755	0.11747	0.51371
0.21109	0.32767	0.43914
0.37816	0.43913	0.27539
0.51219	0.36967	0.055214
0.38062	0.45552	0.067759
0.85298	0.52172	0.026819
0.61505	0.53163	0.16219
0.1062	0.40701	0.78388
0.57015	0.46506	0.61137
0.59403	0.51507	0.63854
0.606	0.55713	0.59977
0.19437	0.4213	0.51519
0.32051	0.2462	0.43394
0.52487	0.098163	0.50791
0.5687	0.0047898	0.44632
0.52553	0.029132	0.41081
0.46093	0.098067	0.26751
0.22878	0.16061	0.29679
0.36168	0.4355	0.093625
1.319	0.51198	0.081317
0.99959	0.49538	0.21734
0.052389	0.33835	0.54247
0.34433	0.48554	0.31724
0.32673	0.17917	0.29335
0.71008	0.1364	0.50105
0.42491	0.16662	0.38133
0.47232	0.19406	0.33545
0.12782	0.25824	0.23319
0.040063	0.25294	0.32343
0.092187	0.27291	0.40766
0.051586	0.24299	0.13232
0.25652	0.046535	0.17112
0.077352	0.10902	0.12898
0.079293	0.11629	0.16875
0.39913	0.12481	0.092496
0.14648	0.01177	0.49803
1.2259	0.38735	0.67273
0.51033	0.0072707	0.8507
0.49001	0.19737	0.85806
0.27517	0.45202	0.56741
0.19303	0.32884	0.40158
0.37477	0.35436	0.29404
0.46095	0.27748	0.44909
0.61717	0.22375	0.41897
0.58356	0.18285	0.48739
0.5615	0.26966	0.46875
0.5038	0.31518	0.54174
0.36784	0.49156	0.3547
0.16093	0.4716	0.40981
0.096278	0.46723	0.33667
0.11988	0.39063	0.51648
0.0071643	0.50036	0.39209
0.15401	0.26465	0.60823
0.10188	0.25421	0.63747
0.10908	0.25845	0.64643
0.2294	0.10813	0.64342
0.30527	0.017255	0.60004
0.086147	0.074999	0.46496
0.098108	0.075961	0.41462
0.066362	0.1939	0.42901
0.29539	0.34674	0.4101
0.64156	0.19079	0.65634
0.47489	0.39417	0.5308
0.4549	0.37532	0.42421
0.41966	0.29861	0.39732
0.30604	0.40813	0.36358
0.10001	0.60053	0.15992
0.15353	0.7942	0.066234
0.32582	0.55219	0.35531
0.25599	0.47262	0.33373
0.1331	0.45919	0.27422
0.084171	0.51322	0.34425
0.046315	0.53914	0.39014
0.094848	0.62989	0.43129
0.24851	0.46551	0.43173
0.19856	0.53678	0.27091
0.14303	0.49234	0.21719
0.069865	0.40914	0.19334
0.11623	0.26539	0.1597
0.034976	0.27465	0.18525
0.10677	0.13734	0.29928
0.23377	0.11415	0.27711
0.32626	0.10611	0.3327
0.44623	0.26479	0.35032
0.77182	0.21661	0.54532
0.72074	0.3423	0.41289
0.56185	0.29964	0.42566
0.92304	0.32137	0.040764
0.11111	0.11128	0.27621
0.033378	0.12081	0.29023
0.099129	0.085078	0.037467
0.0087536	0.21288	0.18542
0.12382	0.14007	0.27354
0.18408	0.28357	0.079968
0.60573	0.22561	0.042711
0.54102	0.20954	0.018243
0.45733	0.016564	0.11942
0.55546	0.066094	0.37425
0.50634	0.048037	0.34298
0.26076	0.039148	0.45814
0.30676	0.090443	0.46842
0.27286	0.29607	0.43837
0.43917	0.33594	0.44427
0.30913	0.69309	0.2375
0.2639	0.68066	0.07037
0.23313	0.6235	0.17728
0.75328	0.46311	0.21024
0.50705	0.41256	0.056071
0.65435	0.30336	0.43583
0.57881	0.23154	0.29608
0.5544	0.16863	0.27287
0.13108	0.1045	0.28178
0.16323	0.044674	0.16618
0.16097	0.16492	0.078959
0.24043	0.23293	0.096713
0.2831	0.35936	0.005679
0.13014	0.53596	0.21535
0.18338	0.52737	0.097685
0.16023	0.48759	0.076332
0.062815	0.29519	0.27083
0.13709	0.3198	0.37002
0.34529	0.30928	0.27846
0.051744	0.32502	0.12598
0.29362	0.46497	0.040662
0.5346	0.40148	0.028133
0.36519	0.17689	0.076434
0.097299	0.34386	0.0084082
0.28123	0.50046	0.082214
0.034424	0.49243	0.13942
0.48249	0.57159	0.067407
0.45342	0.55887	0.041595
0.20217	0.26015	0.17285
0.19429	0.038513	0.21089
0.12053	0.16024	0.40159
0.065129	0.26755	0.4672
0.14389	0.28455	0.45688
0.28937	0.42584	1.1907
0.27755	0.43306	1.1556
0.2214	0.29482	0.77281
0.61827	0.28357	0.57815
0.32841	0.25063	0.64586
0.23654	0.10776	0.66732
0.18566	0.027761	0.68612
0.023644	0.067178	0.76231
0.33935	0.13187	0.99641
0.18685	0.37772	1.0139
0.30037	0.47198	0.92043
0.30974	0.40761	0.64398
0.33008	0.3562	0.47422
0.67193	0.22558	0.55987
0.51668	0.33191	0.27921
0.34691	0.28972	0.25351
0.36832	0.22632	0.44606
0.48654	0.26529	0.32043
0.14507	0.26408	0.41699
0.085618	0.15903	0.47966
0.068606	0.13481	0.72287
0.15518	0.2602	0.65127
0.21795	0.11537	0.63892
0.43038	0.066185	0.49266
0.61145	0.14055	0.31351
0.89069	0.087761	0.15906
0.9721	0.14833	0.23059
0.84681	0.29541	0.16264
0.79801	0.45638	0.053885
0.90481	0.42827	0.044448
0.73882	0.5154	0.021211
0.11177	0.45396	0.10671
0.36241	0.18703	0.63793
0.26097	0.0041588	0.6461
0.25795	0.044989	0.51908
0.19353	0.0074164	0.61796
0.0022348	0.00092171	0.73156
0.39947	0.12441	0.56768
0.89752	0.45545	0.53449
0.95886	0.20441	0.6657
0.92096	0.23292	0.69442
1.101	0.22093	0.56605
1.0589	0.30111	0.41219
1.0292	0.20955	0.50766
0.76015	0.25699	0.46402
0.49825	0.19868	0.44934
0.3151	0.22362	0.57783
0.38812	0.26554	0.57265
0.33875	0.26508	0.28905
0.24054	0.25827	0.2428
0.41663	0.2709	0.11476
0.52466	0.08058	0.162
0.4863	0.067286	0.15796
0.36335	0.066651	0.51388
0.54959	0.076332	0.52043
0.57785	0.060501	0.6762
0.16638	0.17043	0.90987
0.47994	0.066243	0.86895
0.52536	0.065554	0.45459
0.63	0.01044	0.34594
0.68303	0.15751	0.47575
0.73357	0.22084	0.53434
0.72274	0.19022	0.34579
0.58924	0.03586	0.38569
0.31963	0.058251	0.24587
0.37046	0.028454	0.3291
0.39183	0.099642	0.17572
0.30065	0.44034	0.079979
0.074546	0.44609	0.096167
0.0012502	0.47416	0.11656
0.27096	0.58444	0.31318
0.10122	0.53061	0.1227
0.28226	0.33698	0.28954
0.21222	0.32157	0.37808
0.13641	0.36334	0.36096
0.045994	0.42145	0.20736
0.38783	0.38332	0.60416
0.49245	0.6056	0.14511
0.37773	0.50197	0.10186
0.0084307	0.44541	0.14673
0.1911	0.3766	0.35084
0.21872	0.37307	0.29709
0.28566	0.40038	0.27224
0.26158	0.41107	0.50233
0.19595	0.60594	0.39295
0.12324	0.70064	0.42278
0.28036	0.61483	0.6437
0.062223	0.64353	0.73396
0.28835	0.62695	0.65745
0.35611	0.43488	0.53855
0.20783	0.45654	0.42789
0.11756	0.58774	0.41128
0.20804	0.64053	0.25853
0.05199	0.56535	0.11815
0.069418	0.62948	0.1678
0.45214	0.61657	0.08044
0.67216	0.50959	0.032866
0.57823	0.52329	0.059698
0.92003	0.5392	0.21051
0.58343	0.57256	0.46754
2.4953	0.01693	1.4899
0.69427	0.50538	0.28823
0.5547	0.46905	0.066299
0.73468	0.37665	0.1459
0.81131	0.40531	0.036502
0.68416	0.52137	0.16767
0.8014	0.49692	0.098003
0.78823	0.50808	0.19994
0.30317	0.58006	0.17635
0.34571	0.41082	0.34504
0.22985	0.37753	0.26069
0.013205	0.34302	0.28962
0.028904	0.33613	0.20683
0.23179	0.24643	0.32365
0.0003909	0.16646	0.34916
0.16365	0.037263	0.51865
0.17083	0.15037	0.53764
0.17593	0.14821	0.54406
0.16402	0.11479	0.53033
0.20461	0.055658	0.46049
0.77337	0.13262	0.89166
1.0302	0.17192	1.0809
0.55597	0.28395	0.063463
0.70454	0.28963	0.037863
0.56703	0.2124	0.69718
0.26391	0.43167	0.19478
0.26561	0.40939	0.053479
0.23797	0.24159	0.076109
0.033618	0.21164	0.41937
0.074745	0.15528	0.44567
0.0015368	0.087532	0.61004
0.0095347	0.12269	0.77444
0.13452	0.28596	0.65151
0.64462	0.3393	0.33672
0.59027	0.29123	0.262
0.88493	0.27822	0.18793
0.87782	0.37637	0.013703
0.11261	0.29458	0.097705
0.24564	0.19711	0.24602
0.23612	0.16049	0.25134
0.19637	0.16505	0.22293
0.048124	0.13157	0.4831
0.30836	0.27592	0.40509
0.022247	0.42871	0.16906
0.47313	0.31235	0.11122
0.41547	0.38583	0.011942
0.47211	0.42747	0.011053
1.0476	0.24834	0.41833
0.10645	0.34724	0.35527
0.83339	0.3239	0.33046
0.90368	0.4086	0.54456
0.23021	0.62517	0.10148
0.16847	0.70245	0.057824
0.096534	0.80439	0.086924
0.51471	0.77012	0.032506
0.31923	0.63366	0.19906
0.49515	0.20084	0.094626
0.4257	0.18294	0.03139
0.4423	0.2716	0.68161
0.2338	0.16651	0.53349
0.31071	0.06259	0.44397
0.13118	0.10228	0.50523
0.19543	0.043721	0.47969
0.19101	0.14091	0.050859
0.22359	0.11583	0.12191
0.19245	0.0011046	0.17583
0.32723	0.14694	0.19505
0.039279	0.31334	0.022853
0.33554	0.4263	0.33304
0.46066	0.63585	0.20006
1.3974	0.69628	0.1323
1.0957	0.63478	0.38634
0.39251	0.6325	0.90012
0.42126	0.26539	0.28672
0.30969	0.21903	0.60886
0.091516	0.1549	0.6113
0.19204	0.056354	0.43355
1.0403	0.034162	0.28591
0.093774	0.01993	0.47874
0.068459	0.028459	0.43407
0.11182	0.012696	0.31853
0.17625	0.14809	0.26219
0.14282	0.11667	0.32857
0.76513	0.12334	0.78551
0.70846	0.11898	0.58134
0.81927	0.16889	0.43625
1.0702	0.040561	0.44147
0.79831	0.072728	0.193
0.36359	0.015163	0.08613
0.096345	0.037222	0.24428
0.0082473	0.048868	0.33817
0.18382	0.11233	0.48451
0.093972	0.22706	0.51617
0.082723	0.076314	0.57126
0.057064	0.069462	0.56716
0.1347	0.058962	0.56333
0.21986	0.078001	0.73848
0.317	0.0019823	0.52882
0.25063	0.046064	0.64629
0.072545	0.088658	0.76401
0.30809	0.091103	0.71758
0.30535	0.032147	0.60984
0.26805	0.15434	0.52851
0.28562	0.1427	0.57663
1.1146	0.17987	0.033934
0.62736	0.30054	0.57638
0.79134	0.34723	0.96536
0.88104	0.2692	0.84691
0.89892	0.22045	0.21878
0.58456	0.15409	0.22525
0.44469	0.11944	0.11933
0.53325	0.16076	0.20872
0.6453	0.11754	0.33046
0.42931	0.15401	0.2011
0.10685	0.0095498	0.023747
0.054924	0.019598	0.10616
0.15619	0.11798	0.11419
0.25876	0.13003	0.36867
0.89815	0.22738	0.24228
0.57373	0.18396	0.29749
0.12926	0.051011	0.33145
0.047059	0.017302	0.14867
0.16047	0.022269	0.26712
0.48926	0.10548	0.23756
0.49535	0.087843	0.14729
0.35561	0.17978	0.7366
0.49954	0.17543	0.74391
0.66595	0.12615	0.71959
1.3023	0.20673	0.041503
1.083	0.050969	0.06071
0.83051	0.07432	0.018072
0.60215	0.19591	0.0096434
0.40082	0.44384	0.073031
0.29368	0.6089	0.013519
0.36169	0.59238	0.098205
0.25568	0.8313	0.21233
0.65482	0.52277	0.39724
0.51091	0.35911	0.39495
0.21158	0.28548	0.28001
0.23629	0.37342	0.076765
0.13234	0.26975	0.013774
0.038711	0.23845	0.10493
0.2251	0.22146	0.1396
0.24033	0.27048	0.1469
0.19725	0.20262	0.068212
0.28011	0.28244	0.052182
0.36121	0.34948	0.14105
0.040951	0.44806	0.069621
0.12916	0.37404	0.10702
0.089613	0.32789	0.036689
0.18853	0.348	0.096148
0.22518	0.37597	0.080347
0.13494	0.46295	0.081097
0.069748	0.41714	0.23968
0.003049	0.33176	0.26734
0.085715	0.37345	0.20864
0.05692	0.42435	0.14168
0.17034	0.38824	0.0017958
0.074444	0.42277	0.026946
0.25173	0.52538	0.16901
0.19777	0.52646	0.024174
0.11966	0.56555	0.022965
0.24125	0.51594	0.054929
0.28638	0.69278	0.021161
0.56928	0.65853	0.11435
1.0277	0.72154	0.34315
0.82222	0.65778	0.22995
0.8199	0.50792	0.25232
0.79779	0.44084	0.32539
0.44361	0.38824	0.15764
0.31397	0.20484	0.077406
0.30795	0.059437	0.13629
0.42383	0.057533	0.052197
0.42544	0.065184	0.11176
0.55437	0.072915	0.015753
0.57119	0.10272	0.035073
0.30184	0.083281	0.040316
0.36206	0.16598	0.11341
0.34578	0.18837	0.12523
0.31928	0.17881	0.031987
0.23338	0.27074	0.12442
0.46973	0.44933	0.071678
0.44173	0.33836	0.04356
0.28821	0.1255	0.074535
0.2295	0.09021	0.10514
0.23226	0.025968	0.21629
0.28632	0.046621	0.17815
0.23176	0.014795	0.23028
0.59797	0.22972	0.16637
0.61443	0.2647	0.071867
0.54732	0.35929	0.058862
0.58598	0.4677	0.11919
0.61278	0.46343	0.12292
0.16202	0.4469	0.018171
0.13452	0.575	0.1027
0.18741	0.6792	0.034276
0.18758	0.60334	0.090487
0.4394	0.77347	0.17752
0.47695	0.9095	0.2737
0.24741	0.77076	0.016564
0.123	0.63481	0.11071
0.08506	0.34524	0.1175
0.21602	0.25975	0.05536
0.24895	0.19001	0.059531
0.19045	0.30154	0.12171
0.053133	0.19894	0.050749
0.061794	0.28941	0.13265
0.22357	0.24623	0.052577
0.17145	0.24163	0.088672
0.13761	0.23596	0.049511
0.01893	0.41398	0.28114
0.26828	0.37714	0.11699
0.43376	0.24492	0.030049
0.19944	0.29307	0.017007
0.043204	0.12318	0.12469
0.008032	0.092994	0.083906
0.083719	0.091943	0.12285
0.23679	0.028116	0.1489
0.25814	0.0029544	0.22989
0.23411	0.056846	0.16858
0.14983	0.43216	0.021552
0.53092	0.40378	0.10544
0.29999	0.30198	0.95677
0.43813	0.077193	0.87179
0.43654	0.17292	0.84662
0.2553	0.34908	0.76697
0.057201	0.40741	0.54006
0.019075	0.54996	0.35363
0.080544	0.42454	0.34224
0.17563	0.56042	0.21767
0.27217	0.49437	0.031926
0.25445	0.3634	0.6096
0.23294	0.27496	0.18716
0.2327	0.38243	0.17317
0.15641	0.41854	0.21786
0.05418	0.4571	0.39437
0.050592	0.60313	0.14371
0.10286	0.60201	0.46488
0.052681	0.58162	0.11605
0.073299	0.45694	0.20912
0.079984	0.48051	0.052035
0.20374	0.35967	0.22308
0.17173	0.44417	0.12523
0.14513	0.42274	0.40895
0.053497	0.34956	0.3442
0.075762	0.32836	0.46611
0.36082	0.25918	0.47293
0.29954	0.0648	0.60578
0.25503	0.13628	0.59361
0.31438	0.25517	0.75818
0.36903	0.59992	0.79851
0.30829	0.11618	0.18585
0.3742	0.12335	0.25749
0.16177	0.21445	0.19847
0.076476	0.29734	0.17955
0.27487	0.31263	0.28869
0.49089	0.27063	0.39758
0.39857	0.32497	0.38701
0.46534	0.29032	0.50593
0.20435	0.2081	0.35471
0.17824	0.24036	0.34927
0.17983	0.42401	0.28336
0.1633	0.40336	0.36059
0.29415	0.29533	0.23865
0.34309	0.42744	0.069838
0.54448	0.46264	0.14054
0.36734	0.44685	0.15925
0.51254	0.45148	0.012264
1.6686	0.21461	0.84055
0.32437	0.43402	0.030334
1.6637	0.051121	0.94315
1.6934	0.61219	0.99
0.281	0.37046	0.18779
0.10966	0.399	0.1994
0.064174	0.58469	0.14281
0.15914	0.68713	0.15247
0.21329	0.61458	0.36906
0.38995	0.57455	0.45016
0.5056	0.57065	0.42232
0.049644	0.65067	0.24089
0.13969	0.5965	0.21566
0.26837	0.74174	0.2181
0.31976	0.7599	0.33145
0.25427	0.53492	0.20641
0.31081	0.35081	0.049521
0.32106	0.23855	0.020489
0.035892	0.01268	0.017318
0.073984	0.060238	0.056742
0.081568	0.080079	0.17407
0.015681	0.18427	0.10256
0.051434	0.17	0.13405
0.066604	0.39605	0.14185
0.005364	0.4061	0.076689
0.12766	0.24027	0.16983
0.042441	0.18826	0.14467
0.011775	0.24798	0.12577
0.077846	0.34829	0.18533
0.054493	0.32024	0.39592
0.011434	0.56346	0.048127
0.092072	0.22407	0.32594
0.13897	0.19298	0.30815
0.25935	0.047901	0.26318
0.25824	0.14548	0.26704
0.22314	0.12665	0.34539
0.28446	0.073558	0.29406
0.22959	0.067205	0.24965
0.080451	0.22318	0.20822
0.086229	0.28614	0.15762
0.34133	0.30858	0.08669
0.47148	0.11518	0.091729
0.65352	0.053594	0.2355
0.73685	0.051762	0.29158
0.034082	0.40611	0.68688
0.026685	0.24294	0.54275
0.057771	0.10203	0.48795
0.038554	0.044296	0.38183
0.041878	0.1129	0.23702
0.09841	0.3176	0.18243
0.01494	0.33884	0.082563
0.014473	0.50298	0.12888
0.38232	0.61521	0.22922
0.093812	0.61343	0.025536
0.4784	0.41942	0.025096
0.40881	0.22332	0.19456
0.4469	0.22441	0.17004
0.48861	0.16604	0.16982
0.56476	0.30122	0.2131
0.43587	0.35291	0.32821
0.48315	0.29378	0.47207
0.35521	0.30015	0.4008
0.36123	0.20929	0.4636
0.25885	0.14124	0.38831
0.043439	0.03991	0.3217
0.21698	0.1141	0.35737
0.20952	0.032871	0.39301
0.25155	0.0070052	0.46648
0.21411	0.035352	0.45922
0.18264	0.12348	0.68763
0.19756	0.0083709	0.73519
0.16321	0.089667	0.71921
0.22757	0.11988	0.56658
0.26981	0.096881	0.55309
0.25566	0.14797	0.50648
0.2765	0.087724	0.4533
0.31369	0.17607	0.50394
0.35572	0.11227	0.54339
0.20004	0.17355	0.49905
0.0087132	0.25524	0.60245
0.043106	0.10905	0.68653
0.037675	0.037966	0.66955
0.83914	0.052952	0.11452
0.69806	0.28129	0.30015
0.37592	0.13348	0.020044
0.33498	0.14902	0.18746
0.31978	0.30452	0.16622
0.22527	0.26678	0.26726
0.10335	0.1794	0.3022
0.10208	0.094922	0.25531
0.20793	0.072953	0.21187
0.26655	0.10771	0.16934
0.15835	0.14937	0.22404
0.18374	0.13499	0.17879
0.16847	0.008391	0.23349
0.10035	0.40641	0.22787
0.055655	0.35196	0.17263
0.040634	0.55463	0.066831
0.19397	0.53494	0.0073679
0.16068	0.5532	0.094501
0.15623	0.53041	0.063387
0.30388	0.5162	0.032283
0.073577	0.44333	0.10244
0.16238	0.39351	0.10351
0.27201	0.41145	0.055771
0.0959	0.12298	0.10724
0.086946	0.15864	0.1183
0.15647	0.17375	0.10983
0.30689	0.19675	0.13488
0.21839	0.078809	0.18183
0.11517	0.27138	0.20453
0.083769	0.2523	0.21272
0.057161	0.30742	0.18871
0.10522	0.34151	0.16161
0.11554	0.37074	0.11067
0.094599	0.33538	0.18998
0.15091	0.29089	0.11216
0.13047	0.31173	0.11104
0.10859	0.20809	0.21132
0.14045	0.3582	0.047808
0.35367	0.54114	0.00095691
0.15801	0.65317	0.078443
0.14433	0.34348	0.0692
0.22222	0.29823	0.27116
0.0057742	0.19094	0.19062
0.21204	0.12908	0.2286
0.053852	0.038621	0.53991
0.39072	0.13341	0.20067
0.52604	0.21097	0.31044
0.71333	0.24993	0.4621
0.64863	0.29355	0.41142
0.66758	0.30031	0.21785
0.46277	0.29529	0.55873
0.52395	0.11699	0.40449
1.0694	0.3182	0.042403
0.45113	0.47954	0.43684
0.28309	0.49445	0.43516
0.12342	0.3885	0.62761
0.065978	0.31591	0.80056
0.045942	0.64364	0.82137
0.42369	0.56651	0.39136
0.20556	0.5439	0.27237
0.10804	0.42333	0.092133
0.19701	0.31444	0.15904
0.1305	0.33925	0.14051
0.026501	0.26076	0.10678
0.12627	0.29219	0.07519
0.18271	0.27265	0.064335
0.12563	0.11888	0.11313
0.085479	0.10299	0.10193
0.040843	0.13527	0.086342
0.22038	0.059636	0.19816
0.24759	0.10315	0.21164
0.33723	0.20724	0.15956
0.28787	0.18657	0.11916
0.21063	0.19246	0.11585
0.23296	0.25664	0.018993
0.11507	0.21904	0.029416
0.058463	0.20417	0.21633
0.23411	0.28954	0.02819
0.25584	0.27177	0.088302
0.15386	0.26682	0.25464
0.55619	0.42865	0.22088
0.51705	0.2825	0.16827
0.026284	0.054298	0.048379
0.011825	0.011716	0.060147
0.06621	0.10753	0.031907
0.060356	0.11538	0.13333
0.033299	0.071097	0.13714
0.048116	0.037275	0.16544
0.067679	0.061644	0.14054
0.0056306	0.15397	0.1489
0.27056	0.131	0.069633
0.41366	0.23343	0.022005
0.53089	0.31576	0.064471
0.47809	0.40547	0.023317
0.38938	0.47724	0.1238
0.010988	0.49021	0.0033757
0.026949	0.55525	0.1354
0.005509	0.49798	0.23759
0.010149	0.53373	0.3557
0.28329	0.50673	0.46901
0.81088	0.046686	1.0172
0.59407	0.079654	0.70268
0.94842	0.0041717	0.67318
0.85864	0.013258	0.66656
0.89748	0.13201	0.59903
0.61406	0.11669	0.2657
0.33228	0.087591	0.62526
0.20611	0.17968	0.70461
0.25904	0.21144	0.56768
0.15218	0.17516	0.74333
0.13757	0.086756	0.79075
0.0402	0.10436	0.53536
0.11515	0.046109	0.35945
1.0492	0.083216	0.98616
1.0464	0.11738	0.99978
0.44232	0.16203	0.79929
0.65585	0.086222	0.80891
0.47118	0.092145	0.74996
0.272	0.064396	0.66946
0.49002	0.08917	0.72672
0.095105	0.039458	0.93147
0.034335	0.0034421	0.92046
1.2042	0.87677	1.6601
0.41379	0.09229	0.7717
0.35629	0.11678	0.78192
1.2024	0.64587	1.6779
0.42171	0.05253	0.57129
0.034578	0.15034	0.87515
0.32079	0.12729	0.58842
0.44012	0.12996	0.49138
0.24125	0.020415	0.89974
0.044826	0.099905	1.0373
0.15275	0.043921	1.1047
0.0037345	0.038904	0.11166
0.13717	0.31409	0.057598
0.15325	0.29874	0.10197
0.13654	0.40874	0.12003
0.17054	0.47012	0.23501
0.094848	0.59538	0.20593
0.079921	0.32903	0.13856
0.062656	0.56447	0.074154
0.065281	0.63979	0.035356
0.10507	0.58233	0.017478
0.022839	0.54485	0.020834
0.37597	0.87361	0.088313
0.14171	0.60243	0.0013201
0.20444	0.57721	0.13588
0.18149	0.46049	0.088552
0.35917	0.39918	0.036779
0.39953	0.40247	0.12623
0.20577	0.38045	0.015397
0.24496	0.3403	0.10952
0.31461	0.45425	0.073402
0.16679	0.49801	0.068093
0.17594	0.54809	0.11412
0.2847	0.6163	0.054294
0.084109	0.53889	0.056118
0.01521	0.48039	0.059107
0.013727	0.39937	0.1103
0.037656	0.33618	0.1386
0.025989	0.43667	0.17879
0.20396	0.51382	0.11957
0.068762	0.42562	0.18041
0.069746	0.47305	0.44876
0.24589	0.23413	0.39852
0.44261	0.1246	0.40886
0.50881	0.3824	0.65579
0.33621	0.35602	0.92643
0.49223	0.45863	0.9889
0.19314	0.3293	1.1149
0.33628	0.40447	0.98656
0.34961	0.27634	1.0411
0.41323	0.38556	1.0207
0.31079	0.41508	0.98193
0.16565	0.53469	0.89673
0.061591	0.35036	0.86605
0.15916	0.40665	0.86634
0.08514	0.39657	0.9425
0.00039385	0.48075	0.89902
0.018221	0.38756	0.88155
0.063771	0.3079	0.84887
0.023383	0.32763	0.86774
0.25932	0.37717	0.82006
0.29638	0.23277	0.72305
0.40718	0.33473	0.76228
0.45021	0.32794	0.70071
0.41183	0.32299	0.72175
0.1261	0.18918	1.0546
0.41545	0.39479	0.8013
0.25872	0.45504	0.72217
0.1249	0.31502	0.79376
0.2649	0.28849	0.76801
0.9167	0.48814	0.80589
0.78013	0.67232	0.60518
0.53178	0.46057	0.7627
0.55936	0.4179	0.80213
0.47839	0.29052	0.75292
0.29945	0.21231	0.75779
0.38813	0.2687	0.7689
0.44843	0.36769	0.76168
0.32116	0.43796	0.65621
1.2283	0.22399	0.37369
1.3517	0.06868	0.63451
1.2924	0.057654	0.49252
0.89795	0.068484	0.48265
0.30166	0.18595	0.24643
0.042639	0.31303	0.25316
0.18148	0.24258	0.52979
0.12851	0.032191	0.74467
0.060326	0.20882	0.57622
0.14125	0.25156	0.60545
0.26164	0.059317	0.70337
0.32563	0.053954	0.63535
0.29233	0.11853	0.49621
0.16399	0.17776	0.57685
0.52944	0.11206	0.67873
0.70694	0.092105	0.66688
0.70077	0.077736	0.54626
0.73363	0.098176	0.58979
0.72803	0.021271	0.62905
0.4895	0.030854	0.53323
0.27196	0.10983	0.46855
0.11565	0.13414	0.57861
0.13032	0.057004	0.73353
0.23297	0.046673	0.67314
0.21252	0.065013	0.53825
0.29932	0.0074035	0.56915
0.059391	0.0040149	0.44788
0.12608	0.012401	0.48527
0.095324	0.11444	0.49763
0.2067	0.093754	0.59211
0.3484	0.17836	0.40275
0.048325	0.24834	0.63834
0.11712	0.24887	0.57234
0.21376	0.26095	0.38709
0.11824	0.33617	0.33491
0.1791	0.41893	0.41466
1.2681	0.28893	0.61367
0.92745	0.31645	0.59595
0.27188	0.051937	0.57868
0.20533	0.023622	0.53942
0.13482	0.043936	0.52348
0.086103	0.025632	0.55881
0.17382	0.026821	0.3151
0.49759	0.3466	0.182
1.0715	0.31749	0.55348
0.69981	0.30142	0.35009
0.57407	0.1748	0.35918
0.40323	0.12187	0.53151
0.4441	0.10466	0.4809
0.086965	0.082227	0.8177
0.05384	0.044815	0.73833
0.91997	0.14609	0.22238
0.47851	0.15798	0.10256
0.56818	0.038919	0.015268
0.71041	0.06918	0.25231
0.68699	0.19235	0.29627
0.66166	0.27374	0.41944
0.58364	0.047009	0.26172
0.16814	1.1996	1.3182
0.11435	0.1108	0.67218
0.029157	0.042969	0.72275
0.057671	0.075747	0.70544
0.10748	0.12712	0.54157
0.17438	0.10089	0.44617
0.030293	0.062133	0.48419
0.087131	0.049032	0.43244
0.040961	0.079904	0.87688
0.35506	0.0052494	0.41171
0.8345	0.12887	0.092136
0.10872	0.015054	0.51065
0.30539	0.18996	0.39693
0.41367	0.20957	0.46682
0.0067302	0.080602	0.62777
0.45515	0.06254	0.80884
0.38174	0.065853	0.90531
0.33244	0.017714	0.89277
0.45397	0.081126	0.76928
0.28821	0.10433	0.68149
0.15589	0.22868	0.53048
0.20612	0.15955	0.58882
0.20913	0.081006	0.5944
0.33962	0.10303	0.42482
0.58508	0.18623	0.33053
0.60586	0.19708	0.42947
1.0496	0.001896	0.71115
1.1699	0.026534	0.80401
0.73336	0.22395	0.3828
0.56927	0.23383	0.51538
0.5087	0.094327	0.26978
0.0063438	0.17762	0.35949
0.17703	0.14923	0.4282
0.051168	0.13598	0.46916
0.13607	0.048562	0.54205
0.42878	0.0077478	0.76726
0.42789	0.0010092	0.78551
0.34871	0.041271	0.6705
0.81802	0.10954	0.47291
0.87486	0.26036	0.2573
0.76847	0.25865	0.37152
0.624	0.33792	0.18973
0.38863	0.13234	0.94452
0.38373	0.23747	0.8077
0.88102	0.18316	0.62119
1.244	0.26494	0.65942
1.4916	0.33387	0.82608
0.19179	0.21811	0.58653
0.73721	0.23832	0.040002
0.56543	0.022044	0.51291
0.15888	0.041466	0.58601
0.073064	0.031018	0.32561
1.631	0.50862	1.4034
0.35016	0.18114	0.4692
0.81092	0.17016	0.62263
0.88426	0.053525	0.5134
0.55967	0.3522	0.5787
0.039327	0.33782	0.61367
0.025659	0.25087	0.1559
0.35086	0.12806	0.29863
0.35971	0.042667	0.35387
0.43103	0.032214	0.12986
0.24308	0.097439	0.10368
0.029317	0.050428	0.1981
0.039994	0.16613	0.09536
0.076038	0.17629	0.10735
0.11677	0.12802	0.16667
0.072321	0.027448	0.13024
0.16171	0.072453	0.033938
0.30143	0.61286	0.081768
0.042091	0.45704	0.011289
0.15658	0.4432	0.023722
0.15414	0.41511	0.027868
0.11614	0.3443	0.048855
0.089359	0.35265	0.084588
0.20306	0.48423	0.10582
0.14349	0.27969	0.071683
0.26109	0.30711	0.0077263
0.2779	0.29532	0.12443
0.30502	0.26471	0.12655
0.52247	0.23178	0.068137
0.57508	0.44785	0.041269
0.18869	0.39484	0.056407
0.031317	0.20259	0.017929
0.022362	0.17627	0.043175
0.21437	0.16804	0.15676
0.27104	0.17544	0.20807
0.33278	0.23763	0.11381
0.30324	0.41929	0.15817
0.48888	0.46177	0.14359
0.50923	0.6511	0.20351
0.30779	0.083648	0.29861
0.41302	0.047695	0.13051
0.38552	0.22985	0.20729
0.36161	0.3007	0.23051
0.092406	0.24373	0.097995
0.055598	0.394	0.15105
0.15164	0.23351	0.23214
0.1432	0.21246	0.22477
0.1674	0.26146	0.25776
0.18396	0.38489	0.28021
0.5466	0.54543	0.16264
0.23489	0.37209	0.3902
0.44549	0.21507	0.20773
0.61086	0.056006	0.43624
0.81951	0.20129	0.36129
0.74803	0.15265	0.29846
0.56489	0.21399	0.17026
0.38948	0.37592	0.15512
0.40782	0.4095	0.082
0.096648	0.30587	0.16367
0.16424	0.44451	0.10979
0.0017469	0.54312	0.18624
0.088769	0.55611	0.17323
0.22512	0.44247	0.22074
0.43472	0.32863	0.30783
0.4315	0.3359	0.2731
0.45199	0.30159	0.39982
0.25988	0.40496	0.36133
0.34213	0.32004	0.40015
0.37055	0.17481	0.60222
0.42275	0.40593	0.78621
0.38118	0.1668	0.50372
0.42445	0.88242	0.84845
0.24072	0.28649	0.29387
0.71019	0.33602	0.45055
0.763	0.26146	0.29819
0.32129	0.19914	0.07568
0.11768	0.19609	0.4278
0.00070065	0.23097	0.32031
0.010408	0.28705	0.2865
0.81327	0.30962	0.16406
0.95556	0.35732	0.25077
0.16469	0.34807	0.27659
0.14739	0.17353	0.030073
0.08545	0.20741	0.22227
0.35889	0.28024	0.069213
0.24477	0.017172	0.45722
0.6574	0.043088	0.58439
0.13933	0.084162	0.45221
0.069543	0.013632	0.44664
0.11625	0.014335	0.58366
0.95765	0.16322	0.35741
1.2236	0.14691	0.41868
0.32232	0.1764	0.53182
0.52803	0.30629	0.057088
0.19198	0.19311	0.58088
0.05068	0.16552	0.57928
0.054862	0.15029	0.26935
0.048495	0.1863	0.10662
0.34197	0.042093	0.47348
0.27692	0.065069	0.4902
0.58098	0.094823	0.75526
1.1785	0.21391	1.1331
1.0766	0.21554	1.2226
0.7864	0.26273	0.75177
0.71591	0.27097	0.9788
0.18477	0.028856	0.83861
0.074372	0.0078495	0.48366
0.10236	0.088039	0.64518
0.34257	0.063197	0.61311
0.40034	0.10551	0.50028
0.12173	0.13837	0.53979
0.030255	0.10581	0.5703
0.25081	0.055	0.35021
0.30303	0.088477	0.36162
0.12306	0.19172	0.26849
0.11148	0.05456	0.44567
0.13698	0.058415	0.12749
0.54981	0.14662	0.025177
0.15756	0.16751	0.13789
0.10749	0.022758	0.043476
0.28688	0.070699	0.02053
0.16734	0.090148	0.60865
0.26231	0.18058	0.88241
0.10146	0.19109	0.99247
0.11926	0.10148	1.0917
[truncated: 28,766 more rows]
