# Supplementary material for: Time-resolved parameterization of aperiodic and periodic brain activity
Source: eLife. 2022 Sep 12;11:e77348. doi: 10.7554/eLife.77348 (PMC9467511; doi:10.7554/eLife.77348)
Supplement: Figure 3—source data 1. [file elife-77348-fig3-data1.zip › figure3_sourcedata/figure3_figuresupplement2_sourcedata/kneedata_abs_err_ap.csv]

0.51882	0.31288	36.618
0.41293	0.20319	7.0537
0.001019	0.025744	0.69146
0.20639	0.077537	2.7495
0.60895	0.29951	7.0542
0.56085	0.25208	7.0542
0.53327	0.24571	7.0543
0.5054	0.2147	7.0538
0.32266	0.10287	6.0563
0.50399	0.21998	7.0542
0.35466	0.13637	6.0086
0.38218	0.14679	6.3273
0.31688	0.125	5.586
0.36724	0.17163	5.004
0.67158	0.3378	7.0541
0.41714	0.20476	4.2424
0.78038	0.41298	7.0532
0.26853	0.12189	1.9818
0.61503	0.30133	7.0534
0.58969	0.28978	7.0526
0.48808	0.2305	7.0538
0.33866	0.2213	12.567
0.5783	0.30818	7.0538
0.34207	0.19693	25.942
0.55848	0.32868	47.485
0.53218	0.29498	45.282
0.44202	0.22173	7.0538
0.53382	0.27132	7.0538
0.47602	0.23458	7.0532
0.078888	0.08424	2.7254
0.37865	0.17657	7.054
0.34862	0.20573	24.038
0.44599	0.24298	7.0537
0.0035436	0.00093434	2.2605
0.054258	0.057571	0.044321
0.076644	0.075463	2.8718
0.042907	0.044312	3.0161
0.093843	0.037602	0.38789
0.25459	0.1508	7.0536
0.29626	0.17918	3.0322
0.39827	0.25437	13.354
0.34792	0.15358	7.0527
0.24949	0.099572	7.0537
0.2087	0.066525	7.0537
0.2011	0.1713	2.2772
0.097248	0.11865	0.52776
0.051809	0.078093	1.1385
0.11591	0.13103	3.0358
0.28101	0.20969	25.604
0.22973	0.17296	14.101
0.10787	0.086395	3.6306
0.19034	0.16424	2.5202
0.038911	0.087025	1.6476
0.043301	0.085202	1.7969
0.39028	0.18041	7.054
0.44579	0.20119	7.053
0.25868	0.18978	14.254
0.55076	0.27656	7.0543
0.45507	0.28669	33.231
0.40444	0.17097	7.053
0.20542	0.16358	4.3747
0.29357	0.11221	7.0537
0.49975	0.32902	19.081
0.5025	0.32544	14.016
0.50654	0.3187	25.481
0.46991	0.26666	7.0538
0.37977	0.21073	18.228
0.45175	0.24309	18.31
0.5427	0.31164	26.931
0.26478	0.15451	8.9205
0.31705	0.1906	14.001
0.23713	0.14242	11.249
0.14175	0.11014	11.716
0.031138	0.00054025	3.1063
0.0080842	0.048881	1.6047
0.54706	0.24296	7.0527
0.59849	0.30745	7.0536
0.3249	0.15912	4.8338
0.5999	0.32672	7.054
0.62781	0.36264	7.0542
0.56235	0.32649	7.0542
0.55244	0.29736	7.0543
0.58104	0.31818	7.0543
0.65098	0.36062	7.0543
0.55291	0.29984	6.6008
0.6827	0.36807	7.0542
0.6622	0.35292	7.0542
0.32527	0.16493	4.0095
0.20484	0.10839	1.7974
0.49721	0.27642	7.0541
0.48672	0.25573	7.0542
0.22082	0.11181	3.8729
0.32749	0.17029	4.961
0.25336	0.11872	5.0395
0.035861	0.00027465	1.7651
0.0098711	0.0088522	2.8306
0.072291	0.055057	3.7343
0.023179	0.012017	0.92405
0.039301	0.026554	3.837
0.029228	0.027993	4.9104
0.0011999	0.01605	3.7735
0.069565	0.05867	3.2873
0.29517	0.20419	10.22
0.22191	0.17766	6.4356
0.35491	0.25133	13.468
0.24222	0.18262	7.9099
0.44963	0.2981	22.936
0.2904	0.19801	15.82
0.77723	0.4343	107.85
0.69845	0.41153	80.265
0.4589	0.28773	31.23
0.51034	0.2487	7.0534
0.33553	0.23215	14.754
0.23916	0.20015	8.1937
0.37635	0.24845	14.201
0.0055415	0.038476	2.0287
0.42921	0.21623	12.138
0.29737	0.22478	35.148
0.34808	0.24508	46.278
0.44629	0.29845	117.96
0.45553	0.30154	135.22
0.12341	0.11168	16.216
0.3961	0.21092	12.138
0.080909	0.067276	11.466
0.17421	0.085309	5.1489
0.51329	0.27732	12.138
0.59975	0.31419	12.138
0.10551	0.031277	7.6632
0.065361	0.067388	10.512
0.46004	0.22545	12.138
0.28988	0.20199	34.786
0.25936	0.17496	15.486
0.092931	0.097141	2.4638
0.22298	0.073914	5.4653
0.091323	0.0041253	3.3795
0.44932	0.21619	12.138
0.24597	0.11216	5.8679
0.16073	0.06914	2.225
0.54917	0.30321	12.138
0.20084	0.091018	2.6212
0.030362	0.0079812	20.061
0.32128	0.20128	121.94
0.20983	0.12958	67.219
0.065221	0.042443	20.991
0.12067	0.075181	0.26268
0.16441	0.093977	5.045
0.19007	0.10156	7.08
0.14482	0.0636	12.138
0.059553	0.077257	2.1332
0.21932	0.16779	12.293
0.27687	0.19151	24.415
0.26228	0.13415	12.137
0.46748	0.25909	12.138
0.42818	0.22871	81.088
0.7055	0.38436	183.29
0.50358	0.25629	56.255
0.46197	0.24119	36.996
0.38632	0.19512	26.053
0.28401	0.15331	23.539
0.35707	0.21323	12.138
0.052455	0.010277	2.9229
0.36234	0.17879	12.138
0.31177	0.15006	12.138
0.13067	0.08999	7.0725
0.10082	0.077072	0.94994
0.22209	0.14221	9.6851
0.077223	0.064211	2.2479
0.23845	0.11421	12.138
0.2552	0.11495	12.138
0.30588	0.21472	29.121
0.03616	0.050277	0.98004
0.031054	0.0086604	2.6774
0.01156	0.02013	0.37967
0.13252	0.069003	4.1946
0.06984	0.064223	12.236
0.36448	0.1724	12.137
0.45951	0.32183	118.43
0.52161	0.34403	80.062
0.7084	0.48525	108.69
0.52656	0.3707	46.265
0.28879	0.211	16.78
0.27161	0.17888	16.991
0.25758	0.17714	24.798
0.061628	0.055483	13.214
0.36641	0.20831	71.014
0.52732	0.29712	93.459
0.43808	0.26517	73.24
0.33964	0.21237	67.361
0.4655	0.24524	12.137
0.20106	0.07321	12.138
0.29423	0.20176	30.708
0.13326	0.12291	11.968
0.071949	0.095461	4.9793
0.2072	0.18019	11.732
0.41011	0.18937	12.137
0.035284	0.082414	10.203
0.036662	0.06484	6.6329
0.047408	0.005748	1.1958
0.40869	0.22749	12.138
0.2371	0.11748	6.2146
0.028833	0.02275	6.8113
0.10314	0.085277	15.785
0.43336	0.2804	51.643
0.54905	0.35384	105.77
0.59711	0.38267	127.91
0.25074	0.085856	12.138
0.19532	0.15547	32.9
0.037979	0.0047188	7.3561
0.17552	0.080715	3.2796
0.47916	0.25251	12.138
0.48469	0.26836	12.138
0.36455	0.19294	8.3302
0.25466	0.10614	1.9665
0.27639	0.12169	3.4272
0.64819	0.34749	12.138
0.058047	0.012661	5.2799
0.10048	0.12661	15.626
0.028619	0.061855	0.5368
0.096549	0.10734	1.8004
0.18688	0.070572	12.138
0.089353	0.011429	2.532
0.12375	0.039137	1.8914
0.14652	0.1237	35.697
0.34486	0.16493	12.137
0.06928	0.074061	22.155
0.069813	0.070858	17.463
0.025312	0.0046053	6.691
0.55844	0.31053	12.138
0.2783	0.13892	2.0539
0.64447	0.33565	12.138
0.14306	0.078748	0.6924
0.037556	0.020619	1.9007
0.50724	0.26911	6.0153
0.01898	0.045382	10.499
0.22906	0.080829	0.99017
0.15093	0.036164	0.9042
0.099272	0.00093548	0.90696
0.090241	0.087233	2.9238
0.35648	0.17891	6.0147
0.47425	0.29063	25.108
0.40831	0.24199	21.648
0.54136	0.30248	51.354
0.54078	0.30817	6.0147
0.26075	0.12967	38.948
0.58754	0.31236	6.016
0.12016	0.029535	4.1371
0.57898	0.28855	6.015
0.30915	0.23585	19.157
0.35517	0.26096	16.87
0.38209	0.2482	31.562
0.29646	0.19098	22.621
0.5135	0.27893	6.0142
0.24577	0.13553	32.548
0.0732	0.038935	19.181
0.69768	0.38682	6.0157
0.27415	0.15764	29.781
0.35103	0.21004	36.154
0.36029	0.21218	33.081
0.61987	0.33041	74.491
0.48502	0.3038	6.0149
0.65481	0.42459	6.0149
0.39805	0.17352	42.132
0.40032	0.17704	40.238
0.28965	0.15354	27.1
0.29758	0.1968	24.199
0.35035	0.25072	19.29
0.37608	0.17316	6.0151
0.41482	0.20611	6.015
0.10508	0.079169	7.502
0.2532	0.16882	13.442
0.4637	0.28567	38.478
0.36164	0.17421	6.0154
0.60841	0.37989	58.234
0.37587	0.17842	6.0149
0.37951	0.1817	6.0161
0.4822	0.31571	43.828
0.35794	0.18607	6.0158
0.0025633	0.022053	2.8531
0.047341	0.050628	2.7343
0.16111	0.082571	2.3813
0.42103	0.23207	6.0156
0.23587	0.10836	1.7275
0.50981	0.2609	6.0151
0.057287	0.01734	3.0183
0.19271	0.17224	11.64
0.298	0.23343	22.882
0.085544	0.1067	5.9797
0.16111	0.05528	0.82258
0.34	0.16129	3.3243
0.47086	0.24484	4.0413
0.14934	0.059871	0.8698
0.34603	0.1674	6.0156
0.26315	0.085792	6.0156
0.28543	0.10989	6.0156
0.28223	0.21567	8.1925
0.21723	0.16365	8.241
0.44185	0.27785	42.398
0.42167	0.24799	48.275
0.35207	0.21046	48.503
0.31406	0.16983	58.519
0.23302	0.12886	32.864
0.17358	0.090715	15.649
0.12264	0.065909	3.6978
0.10984	0.0666	3.8006
0.093342	0.053245	3.3842
0.013914	0.020525	2.7141
0.07227	0.022273	1.0246
0.51993	0.26841	6.0154
0.15903	0.073567	0.74035
0.044717	0.04011	5.6296
0.31372	0.20161	19.077
0.18172	0.11856	13.107
0.31562	0.19391	20.804
0.36319	0.21267	22.953
0.2442	0.14559	11.36
0.33602	0.19691	6.0154
0.019868	0.011794	0.50127
0.082225	0.050919	2.1815
0.23939	0.11379	3.9577
0.45036	0.23125	6.0158
0.2591	0.09055	2.4787
0.46848	0.1921	6.016
0.28903	0.076435	3.4095
0.40194	0.16565	6.0156
0.036162	0.043039	1.1572
0.25886	0.10583	6.0158
0.16767	0.12381	14.058
0.23933	0.14645	21.191
0.32992	0.20139	39.651
0.30911	0.17297	49.12
0.12403	0.074788	23.362
0.20523	0.11041	26.27
0.6769	0.37945	6.0154
0.2696	0.13242	39.644
0.58058	0.32047	6.015
0.1115	0.076604	16.374
0.23871	0.1619	22.168
0.41073	0.26123	30.815
0.11615	0.083385	10.838
0.2609	0.16653	18.373
0.42768	0.22221	6.0154
0.37419	0.22921	31.572
0.37984	0.25087	33.431
0.41972	0.29083	24.058
0.52023	0.34917	30.321
0.38045	0.24468	7.7813
0.32322	0.20851	2.3084
0.20347	0.14295	0.76081
0.10869	0.0971	0.56633
0.19595	0.14197	6.5873
0.0090288	0.028181	2.1569
0.081201	0.018685	2.2434
0.20921	0.10789	0.93375
0.33675	0.19286	3.8398
0.32984	0.19421	3.8398
0.071666	0.036279	10.239
0.39644	0.24588	3.8397
0.10261	0.058892	2.8951
0.45517	0.26153	3.8399
0.39108	0.21324	3.84
0.24579	0.11939	2.0981
0.20946	0.088095	3.8399
0.064254	0.081897	2.2798
0.074413	0.083415	2.3521
0.15531	0.15237	7.2836
0.076138	0.0063069	2.2439
0.1751	0.073842	3.8401
0.21781	0.099836	3.8401
0.053273	0.0048502	2.4021
0.10909	0.033597	3.8399
0.080331	0.093939	5.1499
0.040017	0.071549	11.592
0.12471	0.021804	2.886
0.44034	0.20449	3.8399
0.38869	0.19219	3.8399
0.11407	0.051906	0.39533
0.26399	0.13987	3.8399
0.13098	0.093617	4.3169
0.12154	0.086381	3.4337
0.14665	0.11414	5.3721
0.16025	0.064209	3.8398
0.16908	0.0616	3.8398
0.0045431	0.030693	3.4232
0.020933	0.014313	6.0491
0.29335	0.13851	3.8399
0.2711	0.12697	3.8398
0.20491	0.14186	10.241
0.18486	0.08466	3.8399
0.16188	0.12564	7.0521
0.049933	0.054496	5.3358
0.2304	0.097889	3.8399
0.33639	0.16685	3.8398
0.29394	0.19274	25.965
0.32637	0.21624	21.197
0.51379	0.31077	46.809
0.50342	0.29559	57.481
0.30061	0.16864	22.223
0.23119	0.13758	3.8397
0.34921	0.22298	3.8397
0.075033	0.023557	12.069
0.30847	0.16764	3.8398
0.33737	0.17231	3.8401
0.023441	0.038144	8.767
0.012848	0.0021083	4.4106
0.25046	0.15009	3.8398
0.10507	0.039999	4.6282
0.15764	0.10443	3.84
0.11191	0.067264	2.6472
0.098921	0.077189	2.5827
0.069864	0.013957	0.052447
0.054212	0.018351	0.73791
0.35983	0.21043	3.8398
0.20184	0.12229	0.45914
0.0057267	0.0077608	4.0776
0.07177	0.041137	5.3218
0.14827	0.091197	12.753
0.11505	0.083131	10.032
0.16047	0.099146	9.2766
0.19467	0.12609	8.7863
0.27918	0.14855	3.8397
0.053404	0.0087287	2.2725
0.2148	0.13355	7.0055
0.28081	0.18201	12.505
0.33399	0.21343	12.507
0.26278	0.16149	6.2591
0.051952	0.019238	3.8399
0.21168	0.12977	3.669
0.030107	0.043341	0.35562
0.048542	0.010626	0.068148
0.34896	0.17069	3.8393
0.055755	0.066321	4.6148
0.023642	0.029176	4.3864
0.026657	0.060123	3.5357
0.050667	0.10378	4.6844
0.10284	0.12439	7.8858
0.48617	0.24409	3.8399
0.23375	0.10255	0.030314
0.31381	0.16602	1.1526
0.17371	0.10318	0.57249
0.26152	0.16924	3.8398
0.087356	0.048413	1.6128
0.20098	0.11322	3.0199
0.22642	0.13518	3.3339
0.21413	0.13366	3.646
0.23387	0.17498	5.2424
0.18468	0.14125	4.2775
0.076562	0.094058	0.73021
0.16622	0.16535	3.4376
0.20606	0.076913	3.8396
0.25568	0.10657	3.8397
0.012123	0.046734	2.1835
0.078562	0.01266	3.2814
0.072827	0.022596	0.73104
0.022126	0.021671	1.4629
0.074916	0.0012536	0.062488
0.019053	0.053423	2.0088
0.056363	0.069944	2.808
0.047484	0.008795	1.9104
0.37252	0.18328	3.8396
0.2716	0.14544	3.8397
0.58146	0.30634	10.793
0.097913	0.028698	3.5749
0.058256	0.0040134	1.5782
0.4084	0.21206	10.793
0.14929	0.10954	16.974
0.13915	0.10758	9.8637
0.27869	0.18281	30.408
0.11645	0.084743	4.7293
0.11179	0.045963	4.2043
0.11313	0.047124	6.6345
0.31475	0.16139	10.793
0.15345	0.10909	1.93
0.2069	0.13965	5.9233
0.25315	0.17218	11
0.070679	0.071887	7.9777
0.39695	0.20705	6.5702
0.10325	0.049158	2.1855
0.45864	0.25017	10.793
0.055458	0.032392	2.9907
0.42285	0.22602	10.793
0.28538	0.17891	24.795
0.042908	0.062852	12.058
0.53112	0.27056	10.793
0.30399	0.15644	5.9897
0.57524	0.31771	10.793
0.22208	0.1081	4.9625
0.1152	0.038287	3.3873
0.44859	0.2408	10.793
0.64522	0.41141	103.76
0.47717	0.31784	61.66
0.52481	0.2767	10.793
0.5039	0.27491	10.793
0.5955	0.31757	10.793
0.11654	0.038452	0.64454
0.098942	0.0299	4.7357
0.063515	0.072289	18.042
0.12649	0.042893	5.4633
0.65201	0.34473	10.793
0.038393	0.032453	13.99
0.28583	0.17277	39.834
0.082452	0.06596	17.414
0.62074	0.31649	10.792
0.11756	0.02923	1.3406
0.028127	0.0685	5.3149
0.021761	0.062431	0.67041
0.10395	0.1117	0.016234
0.15827	0.13493	0.91815
0.33154	0.13533	10.793
0.024122	0.027751	4.7337
0.45885	0.23556	10.793
0.062788	0.010721	3.8005
0.35293	0.18851	7.6904
0.22392	0.12793	5.9985
0.12991	0.086495	5.2111
0.14495	0.077642	7.8739
0.55125	0.29452	10.794
0.45144	0.27512	25.206
0.71033	0.42248	74.22
0.46365	0.19624	10.794
0.62356	0.38527	64.144
0.77076	0.45138	125.89
0.81333	0.47743	198.57
0.74062	0.39895	10.793
0.73311	0.41216	123.92
0.41938	0.2508	43
0.13177	0.099462	13.605
0.10905	0.033501	2.193
0.15644	0.04015	4.0084
0.028568	0.050867	2.5166
0.034689	0.018708	0.48992
0.028673	0.036926	2.7153
0.45496	0.20577	10.794
0.04657	0.015151	4.9665
0.19304	0.067038	6.3584
0.16283	0.051452	5.3662
0.1432	0.04632	4.9348
0.66163	0.34595	10.794
0.028234	0.027995	8.3885
0.059627	0.0039654	0.22886
0.27719	0.1202	7.33
0.59838	0.29168	10.792
0.22222	0.085691	6.0078
0.37894	0.19491	7.8825
0.65622	0.35585	10.794
0.14098	0.074932	1.9874
0.35541	0.19529	6.5936
0.18961	0.091282	4.9962
0.54929	0.28123	10.793
0.10812	0.096879	3.6639
0.10523	0.10172	3.4487
0.045353	0.055959	1.4437
0.62214	0.33074	10.793
0.60941	0.32688	10.792
0.13341	0.075275	5.1313
0.064109	0.043753	0.93861
0.18833	0.1094	9.2358
0.17291	0.099869	12.671
0.13492	0.06161	1.4513
0.0083832	0.021235	8.896
0.06803	0.061329	12.361
0.73529	0.3767	10.793
0.76225	0.39937	10.792
0.20343	0.085056	3.2234
0.64201	0.32239	10.793
0.39284	0.17932	8.7368
0.68363	0.33097	10.794
0.48607	0.23268	9.3363
0.35788	0.15908	7.4199
0.35766	0.15391	5.0459
0.92909	0.46511	10.792
0.37891	0.16892	3.8878
0.36939	0.14957	6.8184
0.43108	0.18935	8.7198
0.70637	0.34958	10.794
0.30532	0.12638	5.9133
0.12279	0.025676	6.789
0.034874	0.042754	14.766
0.0048786	0.05524	17.72
0.030392	0.061736	10.411
0.032257	0.014377	5.5674
0.026774	0.034825	11.816
0.15349	0.078765	0.028828
0.54695	0.29865	7.5119
0.051587	0.0094919	21.244
0.037486	0.050217	28.26
0.033483	0.017289	8.9016
0.01627	0.043815	16.106
0.049136	0.051317	14.285
0.092552	0.070172	14.117
0.089761	0.063268	8.4634
0.028447	0.01402	1.9993
0.056743	0.031574	2.8404
0.0052599	0.011602	4.703
0.065426	0.0023471	2.0166
0.20838	0.076443	2.1599
0.32901	0.14676	2.0372
0.13753	0.023536	1.7336
0.022366	0.024157	4.7174
0.067147	0.0046068	0.48816
0.31736	0.16193	7.5121
0.070671	0.077104	1.4698
0.30647	0.14766	7.5119
0.18769	0.059966	3.7753
0.42416	0.21363	7.512
0.14697	0.034281	0.85351
0.088061	0.096819	17.358
0.095638	0.10969	4.791
0.091049	0.10172	5.822
0.28436	0.11543	7.5118
0.29122	0.13247	7.5119
0.028577	0.061212	3.4772
0.020481	0.036386	9.4148
0.038793	0.079514	4.7412
0.0075029	0.042957	3.5061
0.1013	0.020256	0.5523
0.12372	0.047599	0.096586
0.032599	0.011738	3.3596
0.19305	0.1403	29.822
0.36331	0.17724	7.5117
0.073243	0.068704	14.192
0.1194	0.099937	8.6385
0.20856	0.14139	13.667
0.32095	0.1815	7.512
0.22311	0.13063	16.924
0.2107	0.12013	15.715
0.1714	0.098341	25.402
0.1423	0.08185	28.065
0.021126	0.00071177	14.546
0.097457	0.045077	26.242
0.043373	0.016202	9.8469
0.14232	0.083099	13.261
0.42097	0.24247	29.235
0.36712	0.22935	15.164
0.075387	0.068425	1.8651
0.11256	0.089464	9.8876
0.094566	0.10299	10.684
0.16806	0.044601	1.9387
0.021774	0.065293	9.9844
0.012853	0.056299	7.8052
0.10306	0.011284	2.2857
0.098109	0.012965	4.8974
0.38914	0.20296	7.5114
0.50083	0.25716	7.5117
0.23937	0.11196	2.6666
0.41524	0.20464	7.5112
0.13095	0.034081	4.4672
0.28619	0.12753	7.5113
0.10953	0.07723	2.7046
0.29707	0.14538	7.5115
0.66923	0.38555	88.327
0.60742	0.33752	110.96
0.4197	0.24033	7.5114
0.3859	0.19204	7.5117
0.43266	0.21706	7.5125
0.050935	0.012922	1.4347
0.086749	0.093603	5.5701
0.15933	0.11194	15.53
0.20325	0.11964	26.218
0.30801	0.1876	30.227
0.019332	0.042592	3.1461
0.13277	0.02766	0.28357
0.49179	0.2128	7.5116
0.34316	0.14519	7.5122
0.065694	0.104	1.2981
0.030723	0.05624	1.5603
0.041455	0.048981	1.0682
0.1455	0.11363	2.5291
0.019108	0.023913	2.8986
0.099692	0.024429	3.8896
0.11991	0.032109	4.3778
0.35828	0.15837	7.5118
0.15494	0.041873	2.7617
0.27047	0.094138	1.8278
0.33649	0.12078	2.2635
0.81664	0.40345	7.5122
0.25874	0.10017	1.8251
0.1356	0.021144	7.1082
0.080963	0.0015122	3.5678
0.0018139	0.014581	7.6337
0.50658	0.25167	7.5116
0.0501	0.072229	8.6174
0.069238	0.067101	8.6258
0.043089	0.067699	9.0366
0.088325	0.10989	14.501
0.13611	0.032604	5.7768
0.079948	0.073241	17.455
0.0071824	0.01694	5.2571
0.054099	0.024743	3.4151
0.1907	0.10683	1.9523
0.11777	0.053703	1.6131
0.077184	0.011022	6.8253
0.12888	0.035585	2.0931
0.2107	0.072226	1.7727
0.11128	0.001824	0.65086
0.41917	0.19986	7.7052
0.090526	0.0034834	0.22359
0.45588	0.23652	7.7054
0.046607	0.0019505	6.7779
0.00060235	0.0093529	3.9259
0.013384	0.018256	0.86289
0.022567	0.0077937	3.8887
0.017373	0.028274	3.5627
0.0019085	0.016091	2.0347
0.43616	0.22793	7.7053
0.032252	0.0070828	9.6142
0.061409	0.08164	14.185
0.096976	0.10923	15.415
0.1669	0.14718	9.4579
0.019787	0.044071	0.93782
0.11219	0.025995	1.8344
0.32486	0.15109	7.7052
0.082141	0.014902	1.0978
0.17654	0.052209	3.8613
0.10327	0.010374	13.331
0.030132	0.030702	13.782
0.02558	0.058754	18.411
0.081892	0.0011204	9.7913
0.45198	0.24587	7.7054
0.066446	0.03578	2.8904
0.14968	0.10672	11.695
0.43301	0.2169	7.7052
0.081523	0.076529	8.7668
0.22027	0.14108	26.8
0.22966	0.16212	25.059
0.10806	0.11222	18.087
0.2501	0.17854	24.664
0.058445	0.080272	5.6611
0.014495	0.06939	0.77651
0.22338	0.076963	4.1119
0.19679	0.065523	3.958
0.24746	0.10001	4.5271
0.1111	0.013921	0.76587
0.083199	0.0023177	3.0791
0.24765	0.078245	0.42654
0.10044	0.028534	5.4766
0.21974	0.10538	4.0028
0.21704	0.13158	3.7796
0.16802	0.078095	3.6355
0.27464	0.1426	1.6266
0.64803	0.34027	7.7053
0.020029	0.057815	3.3383
0.40685	0.15671	7.7055
0.14721	0.16217	8.7318
0.36009	0.13461	7.7046
0.2918	0.24279	16.099
0.12218	0.023698	0.16973
0.52679	0.26315	7.7055
0.26224	0.13375	4.0023
0.23468	0.11887	2.375
0.068178	0.044127	2.2611
0.2565	0.15852	20.97
0.19343	0.11294	15.716
0.16252	0.089378	11.976
0.13064	0.066995	9.5629
0.052819	0.041551	1.739
0.0084547	0.0030152	3.4441
0.09864	0.06663	11.703
0.21128	0.14258	25.36
0.15692	0.048114	0.5117
0.0086991	0.070952	1.6513
0.49276	0.24739	7.7056
0.55222	0.29134	7.7055
0.15671	0.079443	3.3488
0.31867	0.1814	2.5723
0.29132	0.18179	0.90772
0.17214	0.094566	2.7363
0.0086104	0.011179	9.4025
0.0098808	0.017046	11.38
0.27123	0.17885	26.832
0.018793	0.029868	10.58
0.54562	0.26961	7.7057
0.18574	0.15487	17.682
0.55993	0.28412	7.7058
0.24674	0.1713	31.295
0.30909	0.19646	36.43
0.17485	0.10762	18.626
0.02724	0.021718	8.8272
0.58872	0.31037	7.7044
0.54627	0.29871	7.7052
0.26052	0.1097	3.6565
0.32813	0.1537	4.1035
0.25274	0.10264	4.7226
0.25914	0.1168	4.9933
0.28921	0.13834	3.6952
0.40045	0.21185	5.1341
0.49243	0.27093	5.7875
0.68241	0.36991	7.7053
0.64442	0.334	7.7055
0.58012	0.29485	7.7058
0.014514	0.032696	2.4922
0.1053	0.10832	4.5479
0.14357	0.15038	7.7261
0.28021	0.21947	22.25
0.12103	0.13804	7.4008
0.19563	0.17377	13.887
0.093279	0.14088	11.889
0.07745	0.018497	6.9307
0.20267	0.051473	3.4544
0.74148	0.35952	7.7045
0.1897	0.031593	4.8685
0.20674	0.068941	4.9618
0.1523	0.030582	2.3743
0.017887	0.050837	6.5416
0.053025	0.035866	1.1267
0.10876	0.0086752	1.3136
0.23455	0.15839	10.24
0.39579	0.24117	37.954
0.73075	0.38543	21.507
0.25415	0.16852	23.177
0.60852	0.38192	82.366
0.45253	0.19059	21.507
0.63054	0.39579	49.487
0.67607	0.43163	69.916
0.51706	0.23654	21.507
0.3637	0.24477	27.682
0.45963	0.2946	56.377
0.24531	0.19749	25.472
0.27333	0.20944	24.842
0.038375	0.075717	0.91953
0.63955	0.29366	21.507
0.77551	0.38958	21.506
0.14062	0.061353	8.3452
0.13932	0.067715	7.7283
0.090988	0.041783	6.978
0.086527	0.055659	6.6553
0.76993	0.42686	21.506
0.11762	0.053099	7.3451
0.89279	0.47607	21.508
0.17757	0.103	4.2332
0.93783	0.49659	21.507
0.83013	0.40847	21.506
0.84593	0.40436	21.506
1.0206	0.60181	396.1
1.0287	0.61538	363.4
0.73563	0.4466	161.49
1.1545	0.67021	566.57
0.71615	0.39831	21.506
0.47106	0.28301	51.778
0.39846	0.23748	43.423
0.61053	0.32905	21.506
0.56845	0.32885	54.238
0.2425	0.15696	12.444
0.085628	0.074211	7.3892
0.31322	0.20243	25.347
0.050484	0.047019	0.5675
0.0010382	0.0081112	3.905
0.0053774	0.0099481	1.1302
0.33773	0.17991	30.605
0.64412	0.36858	21.507
0.17361	0.10532	12.506
0.32367	0.18923	30.48
0.63099	0.34854	21.506
0.24924	0.15243	44.045
0.083327	0.068908	25.527
0.87466	0.47384	21.507
0.43221	0.2578	113.09
0.47977	0.28745	110.04
0.37692	0.21604	95.818
0.59072	0.34372	136.66
0.61993	0.33456	21.508
0.72255	0.39689	21.506
0.16803	0.11913	10.741
0.56324	0.34772	21.507
0.65812	0.40296	21.507
0.086326	0.079557	6.7388
0.018047	0.014492	0.64332
0.30022	0.14985	55.593
0.19753	0.12388	28.645
0.016908	0.032727	5.0371
0.54892	0.29205	21.506
0.50122	0.27557	21.506
0.17765	0.070876	13.226
0.23682	0.10922	15.738
0.038958	0.047843	1.3781
0.043984	0.050088	0.43693
0.47624	0.24921	21.506
0.52079	0.29065	46.092
0.33913	0.20104	21.507
0.4692	0.26452	21.506
0.53947	0.28936	21.506
0.16182	0.11308	23.442
0.10193	0.035644	2.9379
0.11641	0.066048	50.128
0.073252	0.047562	36.262
0.13695	0.077088	41.933
0.12238	0.065903	21.369
0.20206	0.10887	24.967
0.37669	0.21095	56.812
0.53506	0.30354	21.507
0.38839	0.23394	43.936
0.31925	0.19641	49.487
0.65857	0.36229	21.506
0.14322	0.083001	19.01
0.13593	0.079014	27.523
0.14665	0.07317	30.16
0.033629	0.0045091	14.12
0.017671	0.014036	7.2177
0.23919	0.11112	9.713
0.48721	0.26835	78.625
0.52682	0.30965	82.524
0.4088	0.24799	56.226
0.16454	0.096388	21.247
0.34866	0.19746	50.089
0.17803	0.11905	26.715
0.13645	0.12316	9.2395
0.49636	0.22963	21.507
0.13771	0.12669	2.9637
0.4842	0.23105	21.507
0.54518	0.27853	21.507
0.10722	0.063607	9.0161
0.29529	0.16791	40.556
0.22044	0.14505	34.287
0.024606	0.017798	9.1503
0.19386	0.13905	44.226
0.049553	0.067294	34.315
0.91099	0.48188	21.507
0.86455	0.44661	21.506
0.81562	0.43442	21.506
0.076189	0.076288	17.242
0.26435	0.18862	42.988
0.00088002	0.032483	14.274
0.06218	0.0654	22.407
0.013334	0.012336	1.9992
0.10787	0.096567	17.715
0.33693	0.22893	46.802
0.16534	0.10773	14.754
0.14406	0.098111	11.74
0.36076	0.24578	71.901
0.4275	0.2721	89.683
0.62676	0.33036	25.219
0.42992	0.29385	115.19
0.35257	0.22642	85.551
0.08208	0.058816	14.055
0.038017	0.040633	2.5672
0.046757	0.0087305	4.9522
0.036397	0.013587	5.4138
0.0094556	0.022079	2.4859
0.084542	0.073831	3.9422
0.063033	0.014941	5.5966
0.033387	0.0025955	0.58029
0.086329	0.016915	4.2353
0.63563	0.31493	25.219
0.13989	0.13622	25.438
0.18277	0.15897	47.442
0.10149	0.102	14.406
0.11017	0.11071	15.11
0.52453	0.27449	25.219
0.16637	0.066459	6.0734
0.59646	0.31751	25.219
0.11085	0.03124	1.1323
0.074511	0.01845	0.73652
0.022321	0.0032461	5.0671
0.54669	0.28715	25.219
0.57279	0.30489	25.219
0.082422	0.097156	1.1181
0.088815	0.012521	14.847
0.13092	0.022119	16.95
0.095969	0.00075754	18.469
0.00046629	0.047665	16.79
0.21476	0.13255	25.219
0.24028	0.14669	9.9314
0.23493	0.14564	9.1537
0.18737	0.12493	8.0587
0.47196	0.30101	11.76
0.1274	0.029985	25.219
0.10432	0.045554	25.219
0.42539	0.25793	12.831
0.51929	0.29131	10.131
0.40219	0.22444	9.623
0.26971	0.16993	25.219
0.39159	0.22507	3.2386
0.28344	0.16349	2.8916
0.33979	0.23351	1.7625
0.54625	0.34308	3.9743
0.53285	0.33513	1.7448
0.35469	0.22527	9.3289
0.32537	0.21134	9.9156
0.26906	0.14527	8.8366
0.19101	0.11075	25.219
0.15081	0.076504	17.001
0.016842	0.021422	14.084
0.033472	0.016714	11.043
0.18304	0.10232	4.8818
0.30267	0.17676	25.219
0.25884	0.15796	9.6853
0.20192	0.12009	4.7358
0.28825	0.15076	25.219
0.41553	0.2061	25.219
0.019776	0.024564	2.7477
0.049127	0.008717	1.3377
0.012848	0.023687	5.3696
0.089022	0.026499	1.5253
0.13431	0.036576	7.8127
0.20487	0.089521	13.509
0.062461	0.0015421	12.355
0.084534	0.0049238	12.81
0.019621	0.039416	4.0235
0.16112	0.11629	2.0956
0.12759	0.092768	2.7314
0.073563	0.063767	10.104
0.29332	0.17791	47.367
0.34287	0.18483	39.139
0.14091	0.071391	19.732
0.24591	0.13499	43.81
0.3073	0.17545	63.943
0.62377	0.35493	25.219
0.65503	0.35433	25.219
0.090148	0.087011	26.268
0.13323	0.11385	26.888
0.23007	0.13505	48.917
0.1421	0.099941	28.201
0.22393	0.13105	52.173
0.21074	0.11192	54.583
0.026205	0.033103	4.8572
0.095986	0.060255	2.8171
0.057619	0.042883	5.4153
0.24876	0.14359	6.8212
0.69352	0.37775	25.219
0.19502	0.064152	6.2489
0.29467	0.11579	10.642
0.26646	0.086354	7.3204
0.6514	0.32053	25.219
0.092704	0.0044611	4.1947
0.055961	0.075049	4.7836
0.016696	0.041595	4.1638
0.44278	0.2256	25.219
0.48717	0.2492	25.219
0.062887	0.01539	12.226
0.073978	0.017106	11.532
0.0071052	0.046823	3.315
0.034095	0.064463	0.97341
0.22345	0.17744	33.788
0.094117	0.10274	24.667
0.6757	0.33628	25.219
0.64032	0.32961	25.219
0.35436	0.19727	6.5122
0.24957	0.14367	21.095
0.37719	0.20802	27.12
0.46496	0.26495	6.5122
0.0932	0.064912	6.4073
0.22513	0.095261	4.4782
0.10476	0.02634	3.2471
0.11654	0.01825	3.7876
0.27655	0.11975	6.5124
0.01605	0.061022	0.13678
0.2457	0.17007	20.064
0.17615	0.12736	12.64
0.4106	0.21901	6.5117
0.12618	0.095467	11.519
0.12426	0.080447	11.457
0.13255	0.092804	2.4127
0.10137	0.079179	1.1588
0.0764	0.07515	1.136
0.2269	0.15599	4.8335
0.26273	0.18528	4.934
0.20364	0.13585	13.221
0.16073	0.10807	15.355
0.2112	0.12866	32.383
0.064253	0.049918	22.995
0.1605	0.073306	4.0004
0.46873	0.23359	6.5122
0.10994	0.021156	2.4633
0.076776	0.0012096	2.3865
0.38953	0.18595	6.5121
0.14011	0.042947	1.8871
0.15355	0.062311	1.2186
0.037903	0.0096623	2.7698
0.11029	0.049317	1.4272
0.35355	0.18678	6.5119
0.2459	0.12779	6.5121
0.26269	0.16097	7.0556
0.19491	0.12557	4.5764
0.39861	0.26901	15.135
0.4659	0.3161	16.614
0.33827	0.2485	15.367
0.18813	0.027513	6.5118
0.21531	0.054005	6.5119
0.097256	0.0045539	2.678
0.12528	0.042436	1.2522
0.45784	0.23347	6.5119
0.52857	0.27475	6.512
0.028689	0.00028152	6.4106
0.22423	0.16169	11.437
0.1483	0.12844	4.2774
0.27319	0.1835	12.193
0.36675	0.22497	17.792
0.17847	0.066152	6.512
0.015054	0.048516	1.5438
0.13087	0.097318	0.936
0.19088	0.10233	6.5126
0.21674	0.12322	6.5117
0.41015	0.22572	26.642
0.68148	0.38687	75.925
0.32712	0.18249	6.512
0.67607	0.40142	120.44
0.31624	0.16459	6.5121
0.51727	0.31691	54.055
0.36796	0.19625	6.5114
0.24544	0.16252	10.727
0.20834	0.09199	6.5117
0.27128	0.19166	5.3919
0.15475	0.12375	1.4525
0.23146	0.16369	4.4158
0.23846	0.12638	11.72
0.041497	0.029616	0.47402
0.058576	0.038676	1.7387
0.02166	0.016504	2.369
0.093052	0.059436	4.7963
0.2196	0.13004	11.848
0.24788	0.14862	17.094
0.33088	0.19343	20.322
0.11755	0.075724	9.4086
0.012791	0.003003	3.465
0.083989	0.034914	3.0914
0.038103	0.021918	0.59591
0.36534	0.20099	6.5121
0.18489	0.089182	2.1381
0.15371	0.067552	2.0874
0.022672	0.046221	3.4973
0.25961	0.17086	22.559
0.37662	0.23813	27.898
0.55873	0.34074	63.008
0.63545	0.4037	71.979
0.46788	0.29169	24.591
0.3512	0.22285	10.735
0.27892	0.17891	4.569
0.16939	0.12037	0.34412
0.16734	0.083599	6.5121
0.077802	0.017559	1.791
0.23878	0.11443	6.5119
0.13759	0.088134	9.0428
0.075378	0.047014	9.2074
0.15406	0.097371	15.823
0.19015	0.13026	11.535
0.2836	0.14578	6.5112
0.32124	0.13633	6.5122
0.084988	0.12023	3.2007
0.097708	0.13051	3.3035
0.19806	0.038818	6.5121
0.16426	0.0014004	4.9703
0.037377	0.097018	3.6283
0.068703	0.022823	4.7704
0.12664	0.013853	6.5124
0.047979	0.069331	2.8116
0.088434	0.080398	0.37046
0.012172	0.023021	0.40484
0.27972	0.1227	6.5122
0.4657	0.2505	6.5121
0.25799	0.14007	3.4947
0.22116	0.10352	2.058
0.10259	0.012372	4.6094
0.086837	0.026183	3.2916
0.0039321	0.025826	1.5373
0.046679	0.027211	2.9158
0.37892	0.22835	9.1818
0.036791	0.010689	1.5455
0.029728	0.026295	1.5967
0.15636	0.097241	4.3066
0.11727	0.053622	2.4981
0.17726	0.071651	3.3169
0.19676	0.077048	3.835
0.21814	0.07526	3.2188
0.2188	0.067368	0.18877
0.29751	0.14179	4.1141
0.387	0.18794	9.1824
0.20627	0.095211	5.812
0.29825	0.16171	9.1825
0.055454	0.038665	4.0491
0.018489	0.01076	0.93856
0.10564	0.029067	15.367
0.13954	0.059484	12.857
0.46376	0.27303	9.1816
0.53721	0.29547	9.1811
0.11975	0.10123	14.154
0.020713	0.066631	0.62195
0.36848	0.16373	9.1819
0.13919	0.044679	4.5095
0.29628	0.1484	9.1819
0.13145	0.065362	5.307
0.32763	0.17361	9.1823
0.017704	0.02909	1.3976
0.040036	0.0401	3.9525
0.58731	0.33839	9.1815
0.62189	0.39335	9.1814
0.70521	0.43958	9.1815
0.59689	0.36476	9.1808
0.063817	0.056349	8.9747
0.029661	0.0082998	1.9234
0.011712	0.033044	0.16215
0.02308	0.068535	1.4172
0.099925	0.01486	4.3571
0.099713	0.018279	4.9602
0.14346	0.054733	3.9267
0.56476	0.3254	9.1824
0.33397	0.1834	5.9217
0.25585	0.13605	3.8436
0.37136	0.22328	4.7886
0.35271	0.20721	4.94
0.57198	0.33242	9.1816
0.082076	0.069709	1.4178
0.0059185	0.034568	2.1212
0.13867	0.068897	9.1201
0.11084	0.06586	7.5737
0.043672	0.0071209	3.7679
0.0883	0.03373	1.9737
0.5857	0.30249	9.181
0.0078908	0.03075	0.14053
0.039285	0.058516	4.5402
0.19582	0.12348	12.626
0.29888	0.16277	30.933
0.48763	0.27732	59.835
0.50135	0.29468	65.311
0.57694	0.34809	60.854
0.35641	0.16551	9.1804
0.39648	0.27506	24.816
0.13983	0.12053	7.6995
0.076647	0.031375	0.052182
0.53038	0.29259	9.1824
0.3517	0.19763	6.6039
0.4834	0.28256	9.1822
0.13748	0.1056	4.7921
0.020566	0.039022	1.8469
0.38292	0.26286	9.1819
0.74263	0.38679	96.598
0.46587	0.29021	9.1807
0.10797	0.07023	8.1571
0.45449	0.23904	9.1809
0.077875	0.02055	2.6453
0.32994	0.18189	5.8523
0.36975	0.22199	6.3554
0.30635	0.19623	5.3576
0.24847	0.13575	5.6777
0.11953	0.057165	4.5435
0.3919	0.21661	9.1808
0.13769	0.091368	4.2935
0.13203	0.077365	7.0186
0.024874	0.0074433	5.9611
0.19141	0.129	2.2599
0.16997	0.11471	2.2074
0.67774	0.39678	9.1808
0.19894	0.12087	0.052176
0.10375	0.035191	15.087
0.37883	0.20532	28.695
0.2352	0.13946	17.786
0.15791	0.092056	5.5295
0.33329	0.18413	9.1808
0.33933	0.21517	12.188
0.21053	0.12269	8.1761
0.34589	0.19287	9.1807
0.46436	0.27049	40.626
0.45847	0.28492	45.397
0.32287	0.19957	34.328
0.24947	0.18701	26.857
0.19217	0.14563	15.601
0.46328	0.32027	43.108
0.45577	0.22782	9.1813
0.28859	0.20412	13.874
0.02396	0.0090208	0.038317
0.090991	0.030229	0.30033
0.34552	0.18997	5.4073
0.21874	0.11046	4.6235
0.58022	0.32279	9.1818
0.033464	0.019088	3.7402
0.084309	0.054278	3.2858
0.27535	0.18372	11.304
0.19494	0.119	32.967
0.372	0.23998	86.263
0.6088	0.37514	168.96
0.45805	0.29663	80.28
0.37716	0.25721	64.147
0.29372	0.21749	39.226
0.20897	0.14519	17.213
0.023489	0.0032403	3.9142
0.025216	0.025275	2.0452
0.16785	0.098004	13.744
0.18264	0.10514	14.438
0.075659	0.032209	6.4504
0.269	0.12997	13.945
0.67203	0.35652	24.425
0.67408	0.37773	24.424
0.15638	0.084867	32.751
0.2216	0.11824	9.8708
0.31915	0.18202	59.107
0.84991	0.49052	24.423
0.7588	0.43206	24.424
0.1217	0.094521	36.325
0.52639	0.30095	177
0.5941	0.32348	223.35
0.73883	0.40915	295
0.67922	0.38105	333.26
0.69	0.37376	408.34
0.39274	0.20976	211.7
0.060021	0.037857	14.704
0.050912	0.02981	11.266
0.046368	0.025668	4.7127
0.53717	0.31479	24.424
0.52451	0.32276	24.423
0.27244	0.14788	47.564
0.27665	0.15784	51.089
0.090385	0.065571	30.915
0.73054	0.39382	24.424
0.34537	0.22359	79.205
0.57318	0.32392	168.95
0.63105	0.36541	24.424
0.43087	0.24567	73.966
0.47773	0.27557	92.455
0.48555	0.2743	24.425
0.27508	0.17177	30.067
0.48585	0.30659	68.208
0.82058	0.47167	235.39
0.69211	0.38819	166.38
0.8723	0.51225	389.71
0.50474	0.2585	24.422
0.60276	0.31634	24.422
0.36362	0.24222	99.343
0.081817	0.090701	17.93
0.24959	0.16847	45.862
0.566	0.32989	226.34
0.52278	0.31353	106.88
0.45709	0.2942	65.689
0.63468	0.38631	190.6
0.58149	0.30803	24.422
0.81573	0.50316	304.12
0.63376	0.3746	194.69
0.38307	0.22027	105.69
0.23187	0.12426	53.216
0.64048	0.37763	24.423
0.095599	0.053765	16.211
0.14072	0.061608	10.049
0.34236	0.17335	45.341
0.28665	0.14968	32.288
0.22404	0.098479	30.804
0.3	0.12844	53.599
0.5524	0.28194	229.61
0.088176	0.047692	46.381
0.31488	0.17815	109.67
0.62817	0.35607	268.16
0.59009	0.33921	191.01
0.78042	0.45252	24.423
0.61928	0.38087	24.424
0.73893	0.43892	24.424
0.10849	0.06375	1.8094
0.73995	0.40884	24.424
0.23555	0.10917	15.903
0.41186	0.20761	18.146
0.4167	0.20556	17.882
0.71386	0.38835	24.425
0.17072	0.098297	10.459
0.80448	0.45763	24.425
0.27589	0.14248	10.897
0.18761	0.095122	7.6561
0.77034	0.4179	24.425
0.26696	0.12662	4.625
0.15479	0.056105	1.4433
0.1054	0.078832	36.707
0.70532	0.36453	24.423
0.31871	0.20416	63.21
0.79169	0.47735	257.3
0.58147	0.36014	131.46
0.35785	0.22377	54.734
0.23063	0.14844	42.1
0.30768	0.20279	48.03
0.14007	0.093243	30.689
0.2484	0.15552	38.703
0.56624	0.28668	24.425
0.01395	0.020905	2.2304
0.026178	0.036567	5.2381
0.081767	0.015632	1.8821
0.068864	0.067645	22.724
0.012819	0.014811	6.7628
0.19194	0.13248	16.714
0.12446	0.093119	15.857
0.16444	0.12284	13.112
0.28741	0.18535	25.16
0.48511	0.24687	24.425
0.52607	0.3416	121.29
0.76075	0.46334	267.41
0.61843	0.32809	24.423
0.61341	0.38444	172.35
0.45991	0.31278	59.584
0.11538	0.10675	6.2617
0.043511	0.03313	7.1111
0.051913	0.024371	1.9239
0.040216	0.0096538	27.353
0.12484	0.064014	29.983
0.050388	0.034702	12.53
0.14221	0.061369	2.2853
0.61308	0.33521	9.0505
0.13121	0.065651	1.4758
0.027528	0.030712	6.9515
0.23831	0.16174	20.114
0.17667	0.11987	22.159
0.035178	0.040629	4.6213
0.087338	0.079904	6.0655
0.094601	0.019857	1.6149
0.24186	0.11435	4.3207
0.49162	0.26607	9.0511
0.02076	0.022646	0.97703
0.084176	0.020049	0.060753
0.13437	0.036547	1.7928
0.10809	0.026355	3.0179
0.010791	0.021064	1.3433
0.040043	0.014676	2.9412
0.1178	0.038985	4.6224
0.3282	0.16382	9.0512
0.12664	0.037743	4.4878
0.27508	0.11234	6.1796
0.17689	0.070015	4.03
0.078926	0.0042436	1.4888
0.014633	0.039787	0.34521
0.48954	0.26038	9.051
0.094947	0.04337	0.39982
0.17442	0.086048	0.34659
0.17866	0.086733	2.8165
0.14392	0.056335	2.659
0.37944	0.18635	9.0511
0.24375	0.17404	3.0317
0.32607	0.22118	7.5359
0.26725	0.18601	7.168
0.26015	0.16837	9.1558
0.2325	0.17126	4.8811
0.34196	0.1732	9.0513
0.28878	0.15962	7.7954
0.36805	0.20889	9.0515
0.37248	0.21312	9.0516
0.15189	0.075822	5.2457
0.11279	0.042732	1.0396
0.17629	0.14417	4.7895
0.047226	0.098141	0.075147
0.092171	0.12989	0.61688
0.17746	0.041303	9.0511
0.2898	0.23452	2.8013
0.18547	0.15752	3.0888
0.10351	0.088067	1.3961
0.10603	0.075899	6.8803
0.062761	0.074199	1.9534
0.049523	0.058219	1.3179
0.021056	0.045346	3.4004
0.052662	0.0071928	0.58622
0.15941	0.11859	9.3333
0.32443	0.2007	30.709
0.30767	0.19886	30.095
0.25912	0.17987	23.317
0.24507	0.17175	16.281
0.19487	0.12839	9.4071
0.32528	0.17555	9.0509
0.3365	0.17868	9.0512
0.046474	0.016687	0.49445
0.40367	0.241	9.0509
0.016217	0.007353	2.4625
0.052595	0.025958	3.1945
0.36246	0.21382	9.0512
0.18532	0.14342	13.562
0.32385	0.23101	17.388
0.17147	0.14132	8.7215
0.167	0.14937	3.6954
0.15362	0.12064	3.9523
0.22948	0.14309	5.4995
0.2872	0.18513	10.467
0.19419	0.14973	3.9539
0.29368	0.21396	15.469
0.23272	0.092681	9.051
0.13246	0.14149	8.7817
0.088385	0.0014984	2.0264
0.395	0.20267	9.05
0.031148	0.023896	0.74717
0.047637	0.025671	0.51259
0.45043	0.27185	9.0512
0.13458	0.061095	1.0149
0.16782	0.067224	1.8891
0.51954	0.25968	9.0511
0.050054	0.081976	8.3058
0.16083	0.13664	20.558
0.18916	0.13475	20.631
0.083951	0.063602	18.455
0.00037401	0.011774	17.791
0.13617	0.083916	30.488
0.054271	0.056509	27.15
0.041793	0.054565	16.823
0.00033141	0.027763	0.0026507
0.029216	0.020975	2.7651
0.3901	0.18692	9.0511
0.3288	0.15745	9.051
0.16011	0.051262	4.5056
0.016414	0.027032	8.9393
0.033084	0.013674	0.99187
0.0065242	0.035192	3.0168
0.47819	0.24297	9.0511
0.39751	0.19722	9.0512
0.070588	0.0043899	3.8429
0.016697	0.028367	0.1689
0.30218	0.21294	10.35
0.38473	0.26528	15.339
0.3727	0.24391	16.047
0.21427	0.14746	9.6939
0.55282	0.27827	2.6801
0.63713	0.32587	2.6801
0.44491	0.2155	0.071914
0.40626	0.20009	0.35742
0.23785	0.099995	0.56272
0.020721	0.056501	3.9487
0.19246	0.072026	2.6798
0.18006	0.16172	2.1818
0.31701	0.24968	4.392
0.0014858	0.062055	2.68
0.044313	0.030686	2.68
0.034813	0.094393	2.6801
0.32938	0.2521	14.419
0.18509	0.15192	20.231
0.28199	0.2025	22.536
0.19241	0.074815	2.6798
0.18343	0.071423	2.6798
0.24697	0.09931	2.6801
0.19545	0.073658	2.6801
0.031474	0.023952	1.3409
0.068009	0.012631	0.37884
0.058626	0.02236	0.23092
0.21068	0.1107	2.6801
0.14727	0.11322	6.4562
0.14478	0.11381	5.6647
0.20635	0.10931	2.6799
0.020983	0.023227	2.782
0.0898	0.045069	2.6798
0.19614	0.11528	2.6798
0.095686	0.052768	3.2766
0.22944	0.12945	7.6095
0.32844	0.19033	21.454
0.13513	0.062993	10.322
0.2206	0.13499	13.192
0.19319	0.11488	16.581
0.24948	0.11402	2.6799
0.16458	0.049984	0.055115
0.1324	0.033945	2.541
0.14944	0.052105	2.781
0.072822	0.056936	4.2867
0.15688	0.10341	5.8747
0.087583	0.020125	4.3462
0.15549	0.11896	2.6799
0.096084	0.027442	0.94488
0.089526	0.068872	2.6801
0.11567	0.047826	0.31664
0.21661	0.1521	1.4803
0.18981	0.14058	1.5028
0.23172	0.1715	4.3793
0.20999	0.14589	11.604
0.22208	0.15005	9.6793
0.053369	0.032463	2.6797
0.093677	0.054163	1.8134
0.078072	0.044323	0.47688
0.11049	0.075142	0.66788
0.045033	0.00074163	2.6802
0.037033	0.0060643	2.6797
6.9081e-05	0.02385	2.68
0.15097	0.097108	1.9026
0.049381	0.013318	2.68
0.032598	0.01314	0.82345
0.16616	0.094953	1.0575
0.27765	0.17057	4.3713
0.34436	0.21886	6.1804
0.37404	0.21733	11.445
0.41291	0.24774	11.48
0.12997	0.072611	4.3793
0.25858	0.16235	2.6799
0.012929	0.015059	2.1009
0.06624	0.037633	5.3826
0.01771	0.0020344	6.4902
0.22644	0.12826	2.6799
0.19043	0.11047	11.428
0.15338	0.10297	8.4954
0.034262	0.04687	3.5317
0.14575	0.10526	7.4494
0.11063	0.095478	5.5675
0.12121	0.10197	9.245
0.12759	0.088316	9.7246
0.24044	0.16515	21.325
0.12154	0.097919	10.247
0.053151	0.064125	8.0824
0.045545	0.059592	8.412
0.042785	0.028703	4.2582
0.072245	0.00069548	1.8317
0.30248	0.13468	2.68
0.021622	0.052492	5.9612
0.30183	0.122	2.6799
0.028795	0.025886	4.6398
0.2794	0.13416	2.6799
0.19203	0.092697	2.6799
0.17813	0.077698	2.6798
0.26217	0.17872	14.215
0.018038	0.039338	2.68
0.17992	0.1234	4.1304
0.11455	0.09488	2.6176
0.1183	0.045064	2.6799
0.18321	0.089174	2.6797
0.22918	0.12645	0.15618
0.25113	0.12743	0.96755
0.28302	0.15044	2.1164
0.38262	0.21884	0.11093
0.34394	0.19651	0.54981
0.12504	0.04461	1.2274
0.1452	0.03586	0.88634
0.010021	0.039663	3.7651
0.16442	0.16256	10.172
0.2376	0.19866	18.655
0.20165	0.16234	26.563
0.13993	0.11298	8.6888
0.20283	0.079062	2.68
0.26895	0.12043	2.6801
0.045057	0.0036565	2.3367
0.29247	0.12551	2.6801
0.045578	0.00022351	3.1214
0.74937	0.36525	19.577
0.57845	0.33632	65.921
0.11145	0.096763	6.8703
0.16391	0.059814	8.3388
0.043257	0.063774	2.3766
0.052891	0.013246	3.056
0.8493	0.42975	19.579
0.35447	0.2279	31.168
0.68632	0.41933	98.586
0.78122	0.46176	144.24
0.88975	0.51378	216.44
0.71982	0.46032	123.78
0.62983	0.40428	93.205
0.91688	0.42388	19.576
0.97158	0.45442	19.576
0.18743	0.043194	7.4038
0.23678	0.096031	4.1182
0.1661	0.069692	0.6635
1.0451	0.52804	19.575
0.35232	0.21445	52.127
1.161	0.64665	612.44
1.1559	0.63463	577.28
1.0938	0.60322	473.82
1.1105	0.56167	19.579
0.97436	0.49149	393.12
1.0532	0.53952	19.576
0.34873	0.16813	47.801
1.0775	0.56934	19.577
0.33813	0.18641	40.299
0.95194	0.47767	19.577
0.033069	0.0233	7.7264
1.1066	0.57746	19.579
0.4929	0.28061	14.01
0.74774	0.40988	16.391
0.6255	0.35865	15.585
0.13235	0.053271	3.467
0.16093	0.037497	9.4025
0.055805	0.094398	1.1012
0.16974	0.14758	0.80443
0.02917	0.070257	6.4948
0.1928	0.14526	0.042004
0.19964	0.13203	1.4745
0.66787	0.34964	19.578
0.14865	0.13396	0.33735
0.33242	0.24286	13.613
0.34914	0.2322	22.832
0.7998	0.47223	153.91
1.1137	0.64875	373.91
0.87038	0.50929	161
0.91489	0.49392	19.575
0.84067	0.40507	19.579
0.9142	0.45387	19.577
1.0107	0.53328	19.576
1.0138	0.54106	19.58
0.78309	0.40857	18.54
0.85866	0.43155	19.577
0.57354	0.34355	57.784
0.79189	0.4607	120.71
0.70531	0.35134	19.579
1.3041	0.73356	500.98
0.76004	0.36573	19.578
1.4777	0.79696	1097.5
1.1967	0.67045	538.24
1.2628	0.70576	658.49
0.90023	0.47125	286.28
1.1199	0.57333	19.576
0.29629	0.18997	28.983
0.20339	0.11305	24.566
0.14547	0.051071	2.675
0.35863	0.16037	11.541
0.321	0.14632	10.415
0.95047	0.47501	19.579
0.10923	0.070831	5.8539
0.063202	0.070189	0.28654
0.10273	0.10142	0.89658
0.68272	0.31463	19.577
0.26819	0.17082	12.73
0.84256	0.40692	19.579
0.88191	0.4403	19.577
0.38572	0.20063	52.986
0.16836	0.099518	22.493
0.035601	0.045171	9.205
1.0145	0.50745	19.579
0.10344	0.041921	1.2638
1.0161	0.49974	19.577
0.88215	0.41814	19.577
0.018901	0.018178	3.0737
1.059	0.51155	19.577
0.24493	0.1783	27.964
1.3335	0.73583	734.91
1.0752	0.52296	19.575
1.3737	0.74812	836.75
0.95364	0.45942	19.576
0.50188	0.28776	63.169
0.13353	0.050429	5.404
0.11633	0.069522	5.2026
0.82996	0.41881	19.578
0.067121	0.036862	5.1254
0.12558	0.070407	8.9
0.97073	0.4898	19.578
0.079877	0.017047	5.0472
0.13105	0.094035	10.735
0.52728	0.31438	70.341
0.35949	0.22334	33.329
0.46561	0.29235	49.688
1.0164	0.47696	19.575
1.2202	0.6868	595.26
1.0603	0.51425	19.578
1.6204	0.89218	1575.1
1.8293	1.0101	2381.6
0.99979	0.49055	19.579
1.4483	0.81161	847.46
0.89083	0.42766	19.577
1.8122	0.9922	2143.2
0.92259	0.4465	19.577
0.47797	0.23817	8.7484
0.38426	0.20058	6.3541
0.57006	0.30747	8.7477
0.25168	0.11325	2.3593
0.33368	0.16121	3.7341
0.25637	0.11354	0.5461
0.25362	0.095639	1.9733
0.11945	0.037046	1.5547
0.26665	0.11882	3.2293
0.17857	0.059701	2.4296
0.18574	0.057049	3.5832
0.06578	0.01389	0.14608
0.1205	0.133	8.0743
0.23038	0.20128	13.344
0.45714	0.20981	8.7475
0.14252	0.10562	18.415
0.19931	0.14714	23.541
0.065342	0.069719	7.145
0.011148	0.033695	1.9472
0.034847	0.025029	0.27736
0.14844	0.15912	4.6261
0.1946	0.17435	5.8961
0.037163	0.068134	0.36134
0.12708	0.11034	8.4418
0.37093	0.17989	8.7471
0.20342	0.12367	19.714
0.16184	0.097689	15.757
0.3405	0.20433	40.579
0.49526	0.27321	8.7482
0.44813	0.25601	8.748
0.33474	0.17735	8.7476
0.41104	0.21125	8.7477
0.12171	0.087618	18.82
0.39761	0.26419	43.641
0.42672	0.19887	8.7472
0.039944	0.061433	5.9545
0.011878	0.05119	0.93084
0.04008	0.061002	0.86409
0.076788	0.0093004	2.6576
0.37847	0.16073	8.7479
0.43663	0.20274	8.7482
0.36218	0.23926	37.246
0.19412	0.14992	15.629
0.27711	0.1946	22.342
0.29528	0.18127	13.921
0.25276	0.12153	8.7482
0.61386	0.36895	43.753
0.82415	0.48315	93.697
0.73584	0.44912	73.286
0.26938	0.12426	8.7478
1.0753	0.63138	318.62
0.76625	0.4542	190.15
0.98185	0.58227	282.85
0.69432	0.41436	108.87
0.3989	0.25196	27.954
0.38529	0.23557	21.655
0.50089	0.31169	27.307
0.46462	0.28671	17.898
0.24837	0.11475	8.7474
0.35932	0.23848	19.896
0.44065	0.27456	32.898
0.20644	0.14045	14.512
0.38547	0.23482	40.535
0.59751	0.32276	8.7463
0.84777	0.47571	151.92
0.84187	0.49602	129.87
0.8167	0.48975	112.94
0.6207	0.39425	67.577
0.11293	0.02334	8.7482
0.11162	0.041179	8.7486
0.10583	0.025127	8.7475
0.9565	0.58328	69.415
0.70824	0.42445	23.675
0.67159	0.40052	47.359
1.0298	0.60236	142.81
0.1684	0.084797	8.747
0.99839	0.58841	121.32
0.95322	0.53307	120.72
0.31202	0.18337	8.7468
0.31736	0.18221	13.769
0.46379	0.28195	51.551
0.23859	0.15869	28.997
0.071062	0.072839	15.045
0.17099	0.15781	20.915
0.063023	0.078783	12.885
0.21771	0.12125	0.16193
0.25019	0.10671	3.0387
0.063363	0.0060853	2.0908
0.12798	0.12019	8.244
0.24758	0.1982	9.4602
0.33246	0.25813	16.952
0.39597	0.1619	8.7463
0.38587	0.17719	8.7477
0.42915	0.27678	34.659
0.23714	0.16441	21.141
0.017227	0.034537	0.86493
0.11108	0.021111	2.848
0.12671	0.042971	3.8388
0.16818	0.065767	4.1154
0.47506	0.23938	8.7476
0.0074293	0.023275	1.57
0.018748	0.0013997	0.053604
0.14833	0.085036	14.914
0.59691	0.32158	8.7479
0.020364	0.012283	2.4869
0.18769	0.10185	15.837
0.31051	0.18943	22.729
0.44107	0.21441	8.7471
0.47816	0.25307	8.7483
0.41133	0.20318	8.7483
0.082253	0.011151	4.0924
0.4909	0.2376	8.7483
0.33419	0.15674	5.9985
0.66953	0.33376	8.7486
0.014051	0.035855	5.5494
0.59714	0.325	155.81
1.8	0.94792	3859.1
2.0174	1.0698	6075.7
1.0373	0.53788	29.613
1.2457	0.6938	842.17
0.8738	0.48573	375.11
0.096016	0.079521	22.044
1.2218	0.62846	29.612
0.44992	0.22977	16.381
0.16683	0.08431	4.0983
0.024205	0.017551	8.0476
0.19525	0.058918	9.3763
0.058778	0.029312	8.6004
0.39895	0.28411	45.113
0.53401	0.3912	65.178
0.10162	0.12717	4.0711
0.046696	0.012248	11.313
0.2543	0.16884	21.122
0.016127	0.023687	6.9688
0.36087	0.17144	20.856
0.30257	0.17806	38.718
0.26543	0.16725	26.69
0.30227	0.16917	20.916
0.36734	0.21365	34.286
0.92187	0.47844	29.615
0.99272	0.50646	29.612
0.15365	0.066385	9.2668
1.0984	0.53292	29.613
0.48703	0.25279	21.271
0.36277	0.18949	19.82
1.011	0.5346	29.614
0.35226	0.19177	48.269
0.96572	0.50461	29.615
0.95683	0.47928	29.615
0.73844	0.42947	159.43
0.55238	0.35757	70.246
0.82138	0.38877	29.615
0.59679	0.35552	93.865
0.68419	0.40928	103.2
1.1417	0.66109	425.45
0.9738	0.48701	29.613
0.42827	0.27715	48.404
0.26259	0.20668	21.871
0.10436	0.10781	9.3408
0.067297	0.073205	5.9363
0.023345	0.064194	7.0706
0.14085	0.11747	27.846
0.18757	0.090336	1.6569
0.26067	0.15165	2.9247
0.27106	0.1304	4.1289
0.11451	0.026236	36.512
0.18984	0.078275	35.86
0.352	0.20657	56.714
1.0566	0.50213	29.614
1.0531	0.5143	29.613
1.099	0.52875	29.613
1.2966	0.74586	728.94
1.7073	0.92312	2156.6
1.2377	0.64409	29.611
1.2264	0.64627	29.613
1.1295	0.57935	29.613
0.9348	0.52777	289.19
1.1065	0.53697	29.613
1.1124	0.52875	29.613
1.1659	0.54024	29.615
0.73002	0.44083	208.3
1.3236	0.66225	29.613
0.83887	0.44202	301.36
1.5148	0.80283	1559.4
1.8527	0.98374	3693.6
2.6183	1.3411	26003
0.46086	0.27036	70.358
1.1712	0.57611	29.613
1.1752	0.58397	29.613
1.1502	0.5622	29.612
1.8138	1.0014	3118.3
1.2911	0.63024	29.612
1.2086	0.5963	29.614
1.2037	0.59062	29.615
1.0925	0.55352	29.611
1.0534	0.52986	29.611
0.97846	0.48943	29.611
0.93284	0.45639	29.611
0.03871	0.017489	11.463
0.99693	0.45382	29.615
0.11058	0.11305	6.4268
0.69128	0.40406	167.72
1.1813	0.56268	29.614
0.39412	0.19287	88.444
1.2252	0.62106	29.614
0.20507	0.097805	11.509
1.1068	0.54331	29.613
1.0371	0.49819	29.612
0.8824	0.41383	29.614
2.2547	1.2444	7520.2
1.9323	1.0774	3614.3
1.1302	0.52134	29.614
2.3686	1.276	14847
3.2314	1.7177	1.0842e+05
1.0608	0.5746	580.76
0.03678	0.031146	12.217
0.44188	0.24134	82.988
1.1677	0.57841	29.612
0.42088	0.18959	18.344
0.11672	0.028358	3.8637
1.1784	0.55867	29.613
1.1862	0.5585	29.615
0.056293	0.031838	1.6123
0.039426	0.063297	5.4989
1.1032	0.51079	29.614
1.1912	0.55024	29.613
1.3286	0.75438	1024.3
1.2167	0.57013	29.612
1.2326	0.58033	29.612
1.3198	0.64338	29.613
0.84667	0.46076	15.995
0.92464	0.5041	15.995
0.66304	0.35372	13.926
1.0049	0.52288	15.994
0.0067831	0.036944	4.9084
0.83311	0.42558	15.995
0.19531	0.13784	16.319
0.79447	0.40553	15.993
0.4468	0.23833	54.24
0.82301	0.4363	191
0.38845	0.1789	53.159
0.1584	0.063796	19.212
0.90494	0.49668	15.995
0.83282	0.44405	15.995
0.84847	0.4498	15.995
0.73764	0.36393	15.996
0.28207	0.12743	9.4963
0.07692	0.079756	6.4032
0.77685	0.36358	15.994
0.47708	0.32791	58.42
0.90646	0.45507	15.994
0.28855	0.12574	5.72
0.060781	0.065594	7.59
0.08417	0.028029	2.2346
0.2044	0.097969	2.088
0.9094	0.45288	15.994
0.13472	0.077253	11.65
0.82773	0.4406	15.995
0.30903	0.17536	9.7473
0.14885	0.094319	5.4596
0.28275	0.16509	9.5332
0.45242	0.22877	12.608
0.886	0.46129	15.993
0.22848	0.1254	21.331
0.137	0.083143	7.6351
0.10972	0.049101	6.6257
0.24633	0.12596	14.162
0.021581	0.0047811	0.60135
0.12581	0.07708	2.0255
0.78022	0.40155	15.994
1.0015	0.54248	15.993
1.4701	0.74964	1091.9
1.6664	0.866	1759.1
0.75007	0.38393	152.34
0.96378	0.50618	250.48
[truncated: 110,750 more rows]
