# Supplementary material for: Time-resolved parameterization of aperiodic and periodic brain activity
Source: eLife. 2022 Sep 12;11:e77348. doi: 10.7554/eLife.77348 (PMC9467511; doi:10.7554/eLife.77348)
Supplement: Figure 3—source data 1. [file elife-77348-fig3-data1.zip › figure3_sourcedata/figure3_figuresupplement3_sourcedata/figure3_figuresupplement3_sourcedatadescription.txt]

Source files for violin plots of absolute error by spectral parameter, scatter plots for peak detection rate, and model fits (mean absolute error) by number of simulated peaks, derived from simulation challenge II using SPRiNT without outlier peak removal (related to Figure 3 - figure supplement 3).

This zip archive contains all samples used to generate panels B, C, and E within Fig. 3 - figure supplement 1. The file named “err_ap2” contains the data relating to error by aperiodic parameter (aperiodic exponent, offset) across all 10,000 simulations. The file named “err_pk2” contains the data relating to error by periodic parameter (peak centre frequency, amplitude, standard deviation) across all 10,000 simulations. The file named “pkdet2” contains the data relating to oscillatory peak detection rate by simulated peak amplitude and centre frequency (columns organized as peak centre frequency, amplitude, detection rate). The file named “err_byNpeak2” contains the data relating to model fit error by number of simulated peaks present in the spectrum (columns organized as number of peaks, model fit error). All data files are saved with the extension “.csv”.
