# Supplementary material for: Time-resolved parameterization of aperiodic and periodic brain activity
Source: eLife. 2022 Sep 12;11:e77348. doi: 10.7554/eLife.77348 (PMC9467511; doi:10.7554/eLife.77348)
Supplement: Figure 4—source data 1. [file elife-77348-fig4-data1.zip]

Archive with 7 entries (6 files):
- figure4_sourcedata/
- __MACOSX/._figure4_sourcedata
- figure4_sourcedata/figure4_sourcedatadescription.txt
- __MACOSX/figure4_sourcedata/._figure4_sourcedatadescription.txt
- figure4_sourcedata/.DS_Store
- __MACOSX/figure4_sourcedata/._.DS_Store
- figure4_sourcedata/figure4_sourcedata.csv
