# Supplementary material for: Time-resolved parameterization of aperiodic and periodic brain activity
Source: eLife. 2022 Sep 12;11:e77348. doi: 10.7554/eLife.77348 (PMC9467511; doi:10.7554/eLife.77348)
Supplement: Figure 4—source data 1. [file elife-77348-fig4-data1.zip › figure4_sourcedata/figure4_sourcedatadescription.txt]

Source file for logistical regressions of spectral parameter for predicting age group and behavioural condition (eyes-closed/eyes-open) related to Study 2 and Figure 4.

"figure4_sourcedata.csv" contains all samples needed to generate plots and perform logistical regressions, formatted in a table. Each row represents a subject. Both the mean and standard deviation (std) of SPRiNT parameters are reported in this table (columns 2-25). specparam estimates for aperiodic exponent and alpha centre frequency & amplitude are also provided (columns 26-31). See Methods for details. 

Legend:
Ec: eyes-closed condition
Eo: eyes-open
Age2: dummy coded age group (where 1 = older age group) 
ap: aperiodic (where slope = exponent in Hz^-1; off = offset in a.u.)
cf: centre frequency (Hz)
pow: peak amplitude (in a.u.)
