# Supplementary material for: Time-resolved parameterization of aperiodic and periodic brain activity
Source: eLife. 2022 Sep 12;11:e77348. doi: 10.7554/eLife.77348 (PMC9467511; doi:10.7554/eLife.77348)
Supplement: Figure 4—source data 1. [file elife-77348-fig4-data1.zip › figure4_sourcedata/figure4_sourcedata.csv]

subject	eo_ap_slope_mean	eo_ap_slope_std	eo_ap_off_mean	eo_ap_off_std	eo_alpha_cf_mean	eo_alpha_cf_std	eo_alpha_pow_mean	eo_alpha_pow_std	ec_ap_slope_mean	ec_ap_slope_std	ec_ap_off_mean	ec_ap_off_std	ec_alpha_cf_mean	ec_alpha_cf_std	ec_alpha_pow_mean	ec_alpha_pow_std	eo_alpha_pkdet	ec_alpha_pkdet	eo_alpha_maxpowfreq_mean	eo_alpha_maxpowfreq_std	ec_alpha_maxpowfreq_mean	ec_alpha_maxpowfreq_std	eo_mean_MAE	ec_mean_MAE	ap_exp_eo	pk_cfr_eo	pk_amp_eo	ap_exp_ec	pk_cfr_ec	pk_amp_ec	Age2
sub-010004	1.31610673814212	0.193580138501514	-11.3092913062771	0.224807917845917	10.1167877444621	1.84285323291144	0.841958392747745	0.226872609050322	1.37537788944149	0.310878245964936	-11.2855639893819	0.421994541707156	9.59641605211448	1.30451213448376	1.06588715991904	0.225741625051285	0.71304347826087	0.870689655172414	8.51739130434783	2.02541756413199	8.39942528735632	1.73411263844565	0.0343341577447805	0.0368010312533627	1.36064778459647	8.85088551050142	0.574969034447824	1.31335950500393	9.27414907671142	0.753034799412641	1
sub-010007	1.00310424085187	0.21296805014362	-11.7404504490601	0.266199833552498	9.85738565662209	2.29249273915318	0.756083094605242	0.364008789009358	1.05095054002955	0.157150938431069	-11.8691553686825	0.210368029916542	9.47969683352766	0.629205218529555	1.19431264082476	0.345162438552473	0.204347826086957	0.92816091954023	7.18260869565217	1.73120655452256	9.00287356321839	1.07230948266765	0.0317020244126436	0.0305692290454111	1.06729270975867	8.23043851414105	0.2323356798398	0.974413287852952	9.4461014849697	1.19979874848728	1
sub-010016	1.31868540525634	0.148735384163253	-11.3140085980972	0.219840442816093	13.1243291263357	1.26580292752407	1.0036515159649	0.315590083441783	1.23033862123793	0.140502096382412	-11.5134627645436	0.189740882986797	12.5800226882281	0.902353073340971	1.06436750342839	0.330033488928281	0.208695652173913	0.439655172413793	11.7173913043478	3.12381361569491	10.9971264367816	2.57845044637836	0.0313749160532521	0.0310584827507147	1.23383498758362	NaN	NaN	1.32286786637548	11.9661704037761	0.773858669556881	0
sub-010017	1.69016176801054	0.175900082106438	-10.96079480981	0.263290491719044	12.3202148352244	1.27152149677992	0.73733765596231	0.159681681653031	1.63171793510809	0.168890718003602	-11.0234331147743	0.22973869597095	11.330294168868	1.20551507392867	1.18161817019928	0.222643843623621	0.495652173913044	0.92816091954023	9.07391304347826	2.63644550166227	9.98275862068965	1.23107758580025	0.0318162694926793	0.0321040480981301	1.66952849698426	13.1752569153372	0.495206708493851	1.74817384640282	9.80192623204762	0.998878282532248	0
sub-010019	1.37911159429817	0.185165877361549	-11.3221930377842	0.250496896501127	10.3078962227606	1.46917641802384	0.734072692977093	0.313708353087079	1.37681702095082	0.147714776401109	-11.311477673088	0.200944263505307	10.9802667857832	0.842897553974291	1.39030286826072	0.327556614125372	0.278260869565217	0.968390804597701	7.86521739130435	2.08007992281204	10.7701149425287	1.01517193132529	0.0295037560323074	0.0337022692892568	1.42437056650994	10.561147500921	0.322087966221175	1.39609848174405	11.0984063626499	1.39423671589239	0
sub-010020	1.43010486220636	0.153019936831634	-11.4597851042408	0.22369049902758	9.37734216491921	0.931065029921674	0.967511060695507	0.251122637378071	1.41347929671474	0.162917180492359	-11.4342395721097	0.211412343857766	9.61020703238818	0.480718839627045	1.67826250160855	0.316949403050504	0.965217391304348	1	8.86086956521739	1.34057900885488	9.69827586206897	0.619842327997261	0.0293802559509939	0.0300352227414642	1.45855879164809	9.59493457882997	0.587381333109669	1.45640805578912	9.69109744431395	1.63473065019146	0
sub-010021	1.65928325884865	0.356103081384621	-11.0359008803665	0.506368304226956	11.2384479101591	1.68389698236094	0.818303560331447	0.162335343735035	1.80551023138529	0.377035586492524	-10.7767467084894	0.544661172156586	10.4825866276154	1.39347261086411	1.35065611371305	0.249390447650263	0.691304347826087	0.977011494252874	9.65217391304348	2.1312541288551	9.17528735632184	1.03860285124115	0.0343600177185921	0.0420642355580199	2.19512408449174	10.1624594210902	0.498523658544784	2.00582070454087	9.47101397086117	1.07697322344023	0
sub-010022	1.54215468200677	0.184423850725848	-10.6616560367768	0.262546897690553	9.87109079485348	1.74297340408027	0.597575864793562	0.128858508781556	1.50167412510756	0.165454745526267	-10.7210204427442	0.218392617925053	10.6013413484924	1.27936472507123	0.836458405538751	0.301242836306644	0.595652173913043	0.927745664739884	7.0304347826087	1.55648657725033	8.84104046242775	2.21866732778971	0.0309842928135996	0.0304081080137954	1.51527665707336	9.54675952576522	0.367910161635901	1.50425375589883	10.9471426540178	0.836274461203978	0
sub-010023	1.32714376414878	0.234183153734678	-11.3947084260237	0.242477311302664	10.8161693808269	1.3168744202073	0.991304746285485	0.255732259965084	1.32994317288594	0.24093069892255	-11.3258165157836	0.23897643023882	9.93519189416578	1.65712338088196	1.0886446658315	0.383771663733108	0.860869565217391	0.752873563218391	9.26521739130435	2.01828079714281	8.16091954022989	1.91985568152608	0.0317191050976629	0.0346792235377665	1.24445989235267	10.7778415155778	0.746720648326548	1.30915082720607	9.85876511173524	0.943574419172859	0
sub-010024	2.05013112588375	0.151189427285251	-10.386112029082	0.199143244153819	10.1963448979916	0.77612804196499	1.45352680360966	0.464232673407952	1.97790950006474	0.130697618487947	-10.3549059469881	0.162433594284079	9.69246207197978	0.376751857831046	2.02680224692588	0.34902341451108	0.973913043478261	1	9.5695652173913	0.930762368938053	9.64367816091954	0.514392543324948	0.0310638213087351	0.0354775456996448	1.98745785695393	9.70415725037243	1.5225350041042	2.12038983265567	9.73172549807149	2.05208612862316	0
sub-010026	1.073407717114	0.199459499264795	-11.2679599136473	0.270520354283052	9.43523726835413	0.986921006280883	0.81001278216863	0.252740567492818	1.07786112547163	0.1642020724434	-11.2359854072312	0.190477344196252	9.68899155103003	0.564156620258338	1.54684281048327	0.449102071935335	0.895652173913044	0.974137931034483	8.45652173913044	1.40346610451134	9.38793103448276	0.958248447663272	0.0315108928169546	0.0323242804346977	1.09739061700133	9.32238165448116	0.645783432853586	1.11458344748188	9.58879869466667	1.60416307483892	1
sub-010027	1.64525310760678	0.152450733355805	-11.0763010608509	0.223526182043012	9.92794920558882	1.73339505501561	0.779693044078422	0.319429533282635	1.6145818576288	0.113204917818617	-11.0935888449585	0.142876986785141	9.76571086628821	0.619948646575137	1.44586905741611	0.316252293539734	0.647826086956522	0.985632183908046	7.40869565217391	1.32754264349086	9.19540229885057	0.853392355274413	0.0309095840313886	0.0293255758459491	1.63625019872294	8.74284292924644	0.556233524731021	1.62307394126115	9.11792250275116	1.35675813350923	0
sub-010028	1.43831850915497	0.151343488919696	-11.4274495470292	0.22297317839231	10.4284248925776	1.46843967176032	0.76240946814021	0.203508996453586	1.39315410314321	0.157785085883558	-11.5512713267281	0.235039827452993	10.5484994817702	0.543685701270355	1.31067600650905	0.401491420991958	0.81304347826087	0.994252873563218	8.36521739130435	2.13447654641768	10.2385057471264	0.94091135995202	0.0318548125188729	0.0300211360662778	1.43675704870547	10.4190812323416	0.583631209030097	1.45723726079627	10.6356006733664	1.37373036419413	0
sub-010029	1.21778083202134	0.157878640608574	-11.3665731312912	0.250530362125903	10.7942540414852	1.17563953451666	0.997690535340121	0.376853797401752	1.12958031548483	0.160170123663442	-11.4100968028142	0.22939529042152	10.4231927548363	0.610742314101977	1.91318905256258	0.415778137918865	0.973913043478261	0.997126436781609	9.60434782608696	1.92319291029053	10.3390804597701	0.648626360003087	0.0324988464572894	0.0345452771807869	1.1027587434159	10.3049382842584	1.40866605879555	1.24891164581532	10.2942993153295	2.10852402637479	0
sub-010030	0.826427742252938	0.151046018137241	-12.1460615461726	0.240493609356541	10.0892883943471	0.687575030469433	0.815621356635655	0.261376912468865	0.840297173390222	0.169751150222342	-12.1313200981296	0.200584475285506	9.63291453876181	0.586444210353183	1.53106699218299	0.297516018141414	0.734782608695652	0.991379310344828	9.1304347826087	1.57225807147757	9.44540229885057	0.724146409317387	0.0326687878858798	0.0293921167388936	0.866218171709579	9.78374464012673	0.623133317440542	0.872416906779551	9.54344288906947	1.44722364311377	0
sub-010031	0.90776505882348	0.194322925837322	-11.7200583486327	0.264583669871101	12.3201268877553	1.66411902232403	0.677290087806704	0.157925322429845	0.805766872111361	0.159970403005848	-11.847797951061	0.182021980451551	11.4085576484092	0.853354718459267	1.33426590294675	0.366195151296486	0.556521739130435	0.96264367816092	10.7739130434783	2.68445588500148	10.8764367816092	1.02937655176767	0.0301999063637835	0.0330279516988966	0.780062066153809	13.6809357427012	0.42348215444326	0.921017186017348	11.4351606410955	1.25878633250718	0
sub-010032	1.39858373279971	0.156953868566869	-11.2364841713965	0.218279310516926	12.6854338655092	1.14227297204583	0.748577489804032	0.157681716414211	1.27148773327979	0.19297068142617	-11.5310350718548	0.265082742200827	11.046014996161	1.41002184146426	1.09441842829302	0.265698252817451	0.504347826086956	0.945402298850575	10.3130434782609	2.81407944069425	10.1494252873563	1.52049389543154	0.03176667635825	0.0328534180993468	1.35468012107073	NaN	NaN	1.40883008335869	11.6188938334895	0.698126527711959	0
sub-010033	1.15544935953734	0.209534992938839	-11.2514031754998	0.24997414883317	10.5560451638545	1.64645397848615	0.652543312642633	0.237413500609806	1.16772428459834	0.174389708355717	-11.2915472403006	0.225095936871715	9.97381628703219	0.540749769027415	1.33988327603883	0.284495893046656	0.308695652173913	0.977011494252874	7.77391304347826	1.84821816499531	9.70114942528736	0.906142249251536	0.0320660165777541	0.0278977389614327	1.18090307728186	9.46424956634247	0.189797398781911	1.06651886448814	10.0385903375565	1.28640556395379	0
sub-010034	0.878314649187471	0.155586132033354	-11.6846779406997	0.213596702438401	11.5528264766856	1.34715473201896	0.607159724267912	0.106459561162139	0.862947758954154	0.178950036737926	-11.6716877144175	0.224772370351718	11.8569572140977	1.3751075343388	0.594806574198051	0.109003301562534	0.195652173913043	0.21264367816092	9.71739130434783	2.4942120201921	9.95977011494253	2.24919888498861	0.0337004020930511	0.0330704562993494	0.873568777500336	NaN	NaN	0.867894274818213	NaN	NaN	0
sub-010035	1.6606114290343	0.179980653254724	-10.8901467291234	0.244626325609146	11.885224916827	1.03533162614234	1.21811035403744	0.406451129523475	1.45982489505238	0.149355883840491	-10.9317293694041	0.18891502247641	11.183983700976	0.422738745829587	2.55718466558767	0.359971866464455	0.9	0.991379310344828	10.1130434782609	2.10329422382791	11.0488505747126	0.732469551117171	0.0362648671182123	0.0375105786490851	1.46431424693907	10.9148940554241	1.4391591480702	1.73032480723877	11.0233717459405	2.68147680847006	0
sub-010036	0.986241631463742	0.151577648427515	-12.0301224356713	0.218695868768063	12.3006476949202	1.25850804547763	0.670124017017923	0.174603417321889	0.90532148333651	0.183351388178016	-12.1322669948863	0.225086391604755	11.9458550234737	0.938640588762816	0.949099488383886	0.281208594963002	0.317391304347826	0.807471264367816	9.92173913043478	2.80251859928449	11.0086206896552	1.39469366755364	0.0307635254644141	0.0316273649891411	0.947380331173182	NaN	NaN	1.00788916484427	10.9985234891762	0.737443839615577	0
sub-010037	0.258368781305455	0.182316762815589	-11.8786539970003	0.277991297761227	11.8859197754686	1.42569505979247	0.616516259332393	0.162309664712276	0.36272766140904	0.257484830717592	-11.7908484200023	0.363816563863019	10.8406081076118	0.855861136566205	1.08834621853606	0.422980591129231	0.247826086956522	0.824712643678161	12.0521739130435	1.91907673517077	10.4971264367816	1.21825349363167	0.039873594016397	0.0372251025958825	0.479865103170174	NaN	NaN	0.312583341890532	10.4079296773724	1.08385670801785	1
sub-010038	1.18591741039208	0.189204321564722	-11.3564280834175	0.238387011005278	10.5128753503922	0.839014329922833	1.11858814504725	0.31404681990219	1.16654121678577	0.285417589306701	-11.2844883887862	0.307733629736865	10.3079781858332	1.72207602230738	1.3256999894335	0.36940054715518	0.995652173913044	0.931034482758621	10.2521739130435	1.26659105293949	9.67528735632184	2.61469328118086	0.0297856685214864	0.035760345506152	1.15862214742086	10.6419360772698	1.11213841765159	1.22427205131362	11.5898030362371	1.38282345245272	0
sub-010040	1.59146517229139	0.203964526267186	-10.7628099532583	0.327894675420446	10.3584904339274	0.621596285424749	1.53320416978446	0.341711020131232	1.61360829501975	0.181717541331604	-10.5451339117854	0.234487564754561	9.76115793501516	0.469546008928976	1.93714314322426	0.311121031591449	1	1	9.87826086956522	0.89294005419374	9.72701149425287	0.555470805199932	0.0337565186289052	0.0362746733460927	1.64990444191544	9.97980514646723	1.5614888891737	1.70350420653415	9.63790458399848	2.00726022245224	0
sub-010041	1.57511918452226	0.147872417303617	-10.9637956581855	0.240448276422917	11.3910204275868	0.833576214648325	0.947865658770235	0.248855485621043	1.46116620236857	0.178867386381168	-11.1404914782202	0.205980970098812	10.5207615435709	0.73419859361432	1.45779952699109	0.380832849071852	0.852173913043478	0.974137931034483	10.2478260869565	1.67550280929198	10.0086206896552	0.925112561000937	0.0309916494448019	0.0308331256701429	1.46614226573206	10.9812672925592	0.813732639970441	1.64637425334204	10.2438641669282	1.46670933044701	1
sub-010044	1.23135046069505	0.196454643533336	-10.8683195179651	0.284878217616437	10.40438142728	2.47080111912	0.768333411286115	0.281138922730603	0.841788498214127	0.168972226362835	-11.5780086313131	0.233549661261018	11.0559564645235	0.973846665805939	1.32280969734364	0.229428115612747	0.3	0.905172413793103	9.04347826086956	3.1356279309509	10.5172413793103	0.863770555582928	0.0317423556901684	0.032768775469753	0.867155994767004	13.8692512936055	0.4128552653709	1.21855450579824	10.4218042353764	1.22038840173738	1
sub-010045	0.261070258337154	0.165698673564931	-12.012982983975	0.276341405518915	9.46355694458839	1.86011965650002	0.708456774058094	0.217110659837129	0.152848529008413	0.12242396189662	-12.3102469094123	0.233727402889259	10.2669481896991	0.729368166168311	1.02568946999825	0.227591034275064	0.165217391304348	0.948275862068966	9.12608695652174	2.01668095852453	10.2040229885057	0.949008838044275	0.0327521336628603	0.0337788705584159	0.0333883965598369	NaN	NaN	0.269832925542354	10.060096076744	0.894892998338807	1
sub-010046	0.83055823550909	0.150599974991738	-11.7407904198776	0.200498939923639	8.13155428125063	0.964885681842757	0.498916114654468	0.163400142748204	0.811902456765601	0.252223226863816	-11.8784549121259	0.267077645180099	8.62113216989201	0.998173312261633	0.706531613550188	0.173518836531217	0.0260869565217391	0.442528735632184	7.06086956521739	1.51145238877175	7.83045977011494	1.40501071861191	0.0332201614222468	0.0317659436725215	0.797994363126117	NaN	NaN	0.525819590791588	8.22760033954345	0.327471653345268	1
sub-010047	1.31434333077167	0.160122886716836	-11.0599917287485	0.212472080078455	11.76635697137	1.44449999294073	0.784833483614779	0.303932694563798	1.14255480123199	0.171576682602162	-11.2426604319573	0.202868585568339	9.76773702162783	0.731303280658025	1.98562518719226	0.351485270082344	0.547826086956522	0.96264367816092	10.0608695652174	2.44694607461684	9.54310344827586	0.835718207881816	0.0329923930745554	0.0382527928582475	1.16787328127963	9.38105556950122	0.639711531732511	1.33926427035277	9.56493686225806	2.03287657904181	1
sub-010048	1.0025133886857	0.200086063028497	-11.3299419573743	0.218096857760964	11.4747167382045	1.50062933458477	0.640673452254557	0.163192974073012	0.871710058434561	0.196923270339443	-11.5447556979693	0.241843005923457	10.7005819864977	1.84286934718733	0.808621537594202	0.214760074171774	0.395652173913043	0.545977011494253	9.02608695652174	2.71486565749708	9.72701149425287	2.15873408039033	0.0341955147837269	0.0353206511793218	0.842079332849317	13.1451039569036	0.41014623295328	1.01801339956231	9.91666144756102	0.51622233983777	1
sub-010049	1.21564786059932	0.17231397717687	-11.5278551267847	0.205861439209926	9.04463102995119	1.83381810707647	0.541722340609502	0.1037572856325	0.976919135170784	0.185524665636786	-12.0228133010249	0.261943666375759	10.0647063509884	1.10401443715982	0.755174030577914	0.207619981050301	0.295652173913043	0.609195402298851	7.08260869565217	1.59342321176823	9.4683908045977	1.46097387563072	0.0334147254009154	0.0302189822569796	1.0157448396131	6.7511957990994	0.34537326076306	1.04682851260571	9.72214273477117	0.49367266790596	1
sub-010052	1.39033531446471	0.162319425331742	-11.2648069673844	0.230191614537952	11.027775434157	2.10616761671705	0.613824311424694	0.122209478606915	1.36467592582277	0.169011428209238	-11.3045334542786	0.240210778466989	11.1654890616608	1.51227355832027	0.668946190861501	0.157396043051308	0.547826086956522	0.683908045977011	7.29565217391304	2.03022537541901	8.09770114942529	2.48492756776917	0.0315341612511697	0.0320678900685958	1.34214906956313	12.6619280704713	0.393551518398553	1.355815521005	12.033688359447	0.459721446190972	0
sub-010053	1.51579334679056	0.168402344879729	-10.8594461046199	0.256744905572034	9.72599218807692	2.02719820737958	0.730669099178393	0.270244548523103	1.49463879249924	0.266221800762521	-10.8155395590343	0.39051275388887	10.2398441106738	1.86439964117205	0.910270086536505	0.260471610022163	0.204347826086957	0.557471264367816	7.72608695652174	2.11848124541271	8.79597701149425	2.76480263759102	0.0341637022295828	0.0353836476322163	1.51219087216028	NaN	NaN	1.59521132214545	9.46462927932864	0.489902541160944	0
sub-010056	1.67757347079622	0.147111268442159	-11.3739578628903	0.215102542944614	12.5757834216393	1.3372609432415	0.819183544423192	0.170758831413352	1.61604393735586	0.139882812946913	-11.4822423220449	0.21331783403472	11.952644587352	1.48522307107596	0.929605371731976	0.23205640250591	0.378260869565217	0.663793103448276	8.94782608695652	2.92510135907947	9.59195402298851	2.54756337858528	0.0331290003013291	0.0339419431036264	1.63163744478973	12.500739997079	0.445707926336703	1.63239195361658	11.9071198499522	0.663050729838662	0
sub-010059	0.825804227653637	0.239616351629447	-12.4108265489699	0.314720702818767	11.6187814503023	1.49409517867755	0.809636004610191	0.244548181867432	0.810986356913808	0.200839180356715	-12.4130787799994	0.267739091630214	10.6292985674913	1.02319873622314	1.26057390289477	0.401288378783812	0.51304347826087	0.933908045977011	10.5173913043478	2.27328363661477	10.2011494252874	0.948105254784259	0.0316176309153309	0.0313048683441731	0.924343274759139	10.5770396200209	0.47021851432051	1.09921895658527	9.97650561427307	1.31597215721562	1
sub-010060	1.46048454179874	0.263587830631537	-11.0337854785881	0.381342982959475	9.78190580642456	0.943274096269253	1.07741276361751	0.30656492519846	1.62548235090667	0.219172227229269	-10.727327796392	0.313681314002846	9.36430388942869	0.610782876239732	1.74437690842077	0.344800974467454	0.978260869565217	0.988505747126437	8.90434782608696	0.861337571013708	9.05747126436782	0.672323543614742	0.0317318224013674	0.03671374783438	1.74675316239329	9.24574621685265	1.11307751171728	1.58491289698916	9.15299751831029	1.84287466882994	0
sub-010061	1.32752495866879	0.16505659934362	-11.3301632604733	0.221922708446947	11.1177083437359	0.856293534694941	1.17605126426419	0.301213279730856	1.24798528916681	0.190445418063746	-11.4201284260011	0.249573181718404	11.1776125014593	0.68160804843089	1.60965880954742	0.229368890634258	0.960869565217391	0.997126436781609	10.595652173913	0.960794004281551	11.1206896551724	0.628183040384704	0.0337965114200694	0.0381127309913569	1.34259498536225	10.5275486720048	1.14044727098633	1.38399023936685	10.8486099086391	1.55984304943105	0
sub-010062	1.56256038053987	0.148034080450622	-11.1472981875691	0.202055598999543	10.1636543572775	1.0005070628762	1.06994202992397	0.229480729564551	1.61848375088327	0.159443867510143	-11.0537842086525	0.238285065669895	10.169514987214	0.641530281419466	1.36306425164363	0.222507683200677	0.991304347826087	0.988505747126437	9.61739130434783	1.37401085466783	10.1091954022988	1.34726810220888	0.0322120401328744	0.0323611684706013	1.58657494504394	9.93381521720122	0.953068651398084	1.58253229103941	10.3319201506312	1.24786313779445	0
sub-010063	0.888260056569198	0.258044336693165	-11.9096420597587	0.29920154785594	10.6035620566063	0.7038954652519	1.01884497692697	0.413373763719081	0.882758575979312	0.20007653982398	-11.850279753685	0.203371730199817	9.80897872578877	0.366474349573284	2.07951270395726	0.415710370141222	0.943478260869565	1	9.91304347826087	1.40532497844613	9.9051724137931	0.485735099516716	0.0301665280132567	0.0288446160803114	0.875995340060171	10.1220009587553	1.10387410948636	0.914633010544412	9.7892022628626	2.10324634142995	0
sub-010065	1.9791678473871	0.420627552865717	-10.3731668510368	0.616961953943744	9.54277553074781	0.989145934896402	1.07530909984778	0.264251293946916	1.67224656295513	0.336913502748441	-10.6610437529256	0.52848361319244	9.02623383797773	0.382390365875892	1.75695070762055	0.260530447500543	0.947826086956522	1	8.61739130434783	0.994154168108611	8.95689655172414	0.504599730878903	0.0377715025245901	0.0362141056568809	2.15818487552203	9.36155884197891	0.882895590256931	2.35781602373203	9.08647089822695	1.5426742355786	0
sub-010066	1.36039324712165	0.207722378499444	-11.5434623855929	0.269211119179485	9.44428537880248	1.590895158499	0.670266466574414	0.227470285487399	1.29025971000104	0.221666191644673	-11.5971907093945	0.311653362128707	9.69150266109036	0.622022306164646	1.50659134480631	0.318298009846219	0.4	0.948275862068966	7.63478260869565	1.77724793277229	9.53735632183908	0.993515528866181	0.0344738388724374	0.0329432745470886	1.44450760222437	9.50478199812262	0.354599084028442	1.44716153925346	9.69756143924349	1.39504960337995	0
sub-010067	1.70222031755973	0.202309450753488	-10.9088565108489	0.281593342230427	10.6112246322448	0.888975999603551	1.38437114462787	0.280957893782599	1.54500785281537	0.204827304238558	-11.0345777455004	0.254729756697733	10.2481968963565	0.544792584917359	1.88182313414865	0.327942500679465	0.995652173913044	0.985632183908046	9.89130434782609	0.693962134475518	10.0833333333333	0.608734060637493	0.0339623219967945	0.033430138604732	1.56733673133111	9.9367424344449	1.43367718074032	1.79465084559607	10.0613011413541	1.88161577240375	0
sub-010068	1.51235473684067	0.196022975197155	-11.0531147788276	0.271518118574422	11.8873000385164	1.39141645507565	0.883255654683787	0.311258566360544	1.36575226358849	0.181585616072333	-11.2271413282093	0.230513541240116	10.4833848364663	0.618825924182242	1.88006976463993	0.348911265350119	0.760869565217391	0.979885057471264	9.22608695652174	2.47100520381815	10.0948275862069	0.792382119079793	0.0305515267823667	0.0314862466125545	1.42056504339012	11.3706341012923	0.726280015837522	1.54155609450971	9.95930682225919	1.80661228105079	0
sub-010069	1.35048440295935	0.200766058669652	-11.5492320349398	0.296996672351211	8.76933662513866	1.25842317252805	0.914229109545334	0.233139152289905	1.57492116333291	0.186778660922295	-11.0999594616817	0.265785594398484	8.678327170814	0.610954708270654	1.27951442668522	0.214561458300281	0.934782608695652	0.988505747126437	7.5304347826087	0.987447321068483	8.8735632183908	0.963956755832873	0.0321963043451536	0.0346076826959913	1.64405283473918	7.87774583033447	0.844459790801112	1.40290918939842	8.74202631121993	1.20143816808269	0
sub-010070	1.56751013909523	0.185706591034474	-11.0833940976086	0.256742882558204	8.25113811817715	1.68004232975533	0.565685107510297	0.097468434064217	1.35490522099949	0.218413422013397	-11.416409401018	0.309832528454587	9.23821590518803	2.05317971585144	0.67033690632942	0.150229048168506	0.0956521739130435	0.396551724137931	6.73913043478261	1.24743899411869	7.39080459770115	1.84160262144422	0.0339995666302698	0.0325757355442426	1.31705866649737	NaN	NaN	1.42194608224156	7.1463007455032	0.302274750087445	0
sub-010071	1.52552088076385	0.151910681180634	-11.5381328335841	0.226734795766122	10.2556060635758	1.06002782534501	1.09008404871102	0.261334799542343	1.51907279235176	0.190341233128336	-11.33459999653	0.238504873326318	9.95244734549816	0.411393888533665	2.00166165433342	0.244396876207314	0.969565217391304	1	9.3304347826087	1.27947682492094	9.96551724137931	0.508107770956605	0.0319688633221237	0.0340147573459533	1.54854366079485	9.82352471594526	1.09740114570575	1.56108825954545	9.90817866354236	1.95304467436772	0
sub-010072	1.56603202589149	0.175422298495259	-11.156766079177	0.262276112509453	10.5074466492799	1.31069997453738	0.915136083262679	0.379069285772129	1.53749895227196	0.169832516800837	-11.1398884802339	0.23574703494469	10.694003809585	0.520650924168707	1.63335091600988	0.41672819673612	0.956521739130435	1	8.59565217391304	1.91454516720447	10.514367816092	0.768486219090748	0.0312686998252792	0.0316482011079355	1.60927623599802	10.5929402603787	0.978286606519224	1.60410511966827	10.6613987802775	1.67080462190267	0
sub-010073	1.52847815819655	0.189960413655855	-11.4832519140315	0.273802600951252	10.7814468218069	1.4328074527086	0.844820256697054	0.228616343949322	1.47574002537087	0.165307957915351	-11.597173105824	0.219453089222565	10.66560383123	0.742009654817426	1.5247162191625	0.350644600411367	0.804347826086957	0.994252873563218	9.61304347826087	1.86739534359504	10.1494252873563	0.855950328923058	0.0302230893875135	0.0315175997318377	1.52906897143987	10.3261539819666	0.640029915781917	1.57664023462449	10.2988446762624	1.57666470985337	0
sub-010074	1.47744450475246	0.157901759096941	-11.3062609527277	0.225120993283987	10.0616900312879	1.10311810970029	0.860109493970405	0.345697772821657	1.33906455229088	0.172693707799921	-11.463749234155	0.248989060488677	10.320532740541	0.503810388011644	2.15739138733319	0.495553750500419	0.926086956521739	0.982758620689655	8.56521739130435	1.7909546369148	9.83045977011494	0.97666893508063	0.0297446999799362	0.0333527865133152	1.33322741208293	10.2395580670957	0.860668273799165	1.47010997907275	10.2793510988138	2.23699795332071	0
sub-010075	1.30117000587918	0.194105972087704	-11.14170379538	0.255364892324149	11.9432035966989	0.846456642282715	1.0714173074856	0.306555592393629	1.34141884502659	0.190066772432224	-11.060982029318	0.278835503391233	10.2412249794756	0.983453318178894	1.78788290129182	0.470787464964518	0.965217391304348	0.974137931034483	11.2260869565217	1.31209269539688	9.79022988505747	1.53694819212342	0.0308030093767929	0.0343635412278755	1.4105148547424	11.200350021188	1.07547138556076	1.32666189663087	10.206393810569	1.83950074581867	0
sub-010076	1.76902546716772	0.170476345100767	-10.6706099190604	0.247098707591743	13.2207299078046	0.751307163405528	0.951469063014388	0.251233417265875	1.57986072544664	0.177079459616322	-11.051729429832	0.244032693835728	12.8372162902575	1.02861452531105	1.207351987837	0.258633200588132	0.182608695652174	0.649425287356322	7.87826086956522	2.95275114432222	11.4683908045977	2.43689951524637	0.0371135802588934	0.0345454322711231	1.62550615357194	13.9087931471849	0.668750475937448	1.67773994486415	13.4250354754371	1.00109771829079	0
sub-010077	0.885919948265375	0.20460084424508	-11.778205088621	0.268240809906814	11.924581883091	1.15916857722505	0.889347187124916	0.289549381259006	1.05163448934547	0.151872089685328	-11.4782578272368	0.206716778204866	11.1153799619366	0.743336510546694	1.43455212273621	0.205778130095647	0.839130434782609	0.988505747126437	10.5521739130435	1.87941493386629	10.7241379310345	0.707141914308631	0.0289752767086623	0.031372758618101	1.10185446801489	10.9340388529173	0.731911122583835	0.937815984941733	10.78466604816	1.42821156849292	0
sub-010078	1.48633635123378	0.198228989999329	-11.0503706603747	0.307399686973259	10.9072664167931	1.8050249776679	0.852705378432753	0.240310756993614	1.54285643933615	0.171589509677644	-10.9816511123335	0.238322007283977	9.9656547946522	1.48240606181653	1.27557947790754	0.273764232778014	0.626086956521739	0.925287356321839	8.66521739130435	2.18891783908086	9.01724137931035	1.55577991943155	0.0345786533063785	0.0361667069475116	1.59746456068238	9.69544282346597	0.527041776211204	1.51127700472783	9.46257841583365	1.11067677179959	0
sub-010079	0.977091186015813	0.165591467031347	-11.5608317699292	0.19511075023496	11.314932424778	2.14258946428753	0.669253444631123	0.145864821347253	1.00863817982207	0.193021245075923	-11.5026143469944	0.24059502707016	11.1591871617287	1.84701835395544	0.80749475290022	0.188531352061154	0.504347826086956	0.790229885057471	8.58695652173913	2.93582068569217	9.49137931034483	2.416903810378	0.030723090709912	0.0327315949091248	0.992811666698324	13.2092120412559	0.374686470548388	0.933141561101466	10.4754268146755	0.563008691560902	0
sub-010080	1.13199257029748	0.155130281095876	-11.7578550849429	0.207218227399627	11.0868714184442	1.69707087302737	0.771197398282737	0.262165229408844	1.2031913477154	0.167221576184838	-11.6147904787665	0.258080413868944	9.38632355236157	0.998316179820807	1.52075416136176	0.319907989919786	0.656521739130435	0.971264367816092	9.46521739130435	2.28649131399047	9.2183908045977	0.776829993104086	0.0311397189888945	0.0308601830148208	1.2497187037313	9.72629361038009	0.479878406180831	1.13650084628778	8.93611140610301	1.32250857071083	0
sub-010081	1.27106398058147	0.156865698471381	-11.4846795943154	0.190536350872786	12.0440220518636	1.20872404092443	0.786712952840974	0.222322332326909	1.31691406677426	0.153813055614594	-11.5166540407073	0.234723112960943	11.3200589375738	0.792780383969283	1.29659582193852	0.470639913528108	0.61304347826087	0.939655172413793	10.4217391304348	2.29494537076463	10.5890804597701	1.08465655562102	0.0319152735883511	0.0342009089249776	1.3640972888455	12.6528607996208	0.55140018840564	1.27936982890984	10.6335949688395	1.54499055398296	1
sub-010083	1.25026743150666	0.168448721249411	-11.5598876575651	0.218660883470225	11.8294517012597	1.00382762071529	1.03562301584159	0.25134244819941	1.21774644423868	0.171943241214909	-11.4785181322134	0.213242771912173	10.5383343678136	0.760720647377217	1.53963116678964	0.262839325050363	0.969565217391304	1	10.9217391304348	1.53074931610888	10.2385057471264	0.619575068168949	0.0318186490837351	0.0333058746795312	1.2152577694687	11.5539484645887	0.948338564312506	1.29040205613497	10.2099569898957	1.54903620615839	0
sub-010086	1.1611506163016	0.245916992153605	-11.7862487019099	0.202732362577406	12.1649884553513	1.30852330033667	1.04559748702742	0.335126027615811	1.09173269117308	0.265380126595245	-11.7850476980793	0.257231025014695	9.71959792467409	0.670714617247928	1.99500224238303	0.32993782843814	0.669565217391304	0.985632183908046	11.0826086956522	1.93725871553812	9.26149425287356	0.681589985070097	0.0334234453023119	0.0345322328645747	0.899793655124264	9.61669436119204	0.741884434933277	0.929560114405144	9.5167580044516	1.83488462236818	1
sub-010087	0.965983919768669	0.242066709047425	-11.5139867764859	0.289836508401333	11.9953476366594	1.73724036447398	0.664936558368265	0.163426764516096	0.911986882214924	0.197777722082317	-11.9620437567903	0.262251065400839	11.0446118955181	0.909377128248414	1.58746483994733	0.404510129701984	0.126086956521739	0.859195402298851	7.35217391304348	2.19415053346589	10.7988505747126	1.37696104874797	0.0343202823235075	0.0343595422347883	0.920718812968778	NaN	NaN	0.83740070330502	10.628593293409	1.52413611261906	1
sub-010089	1.04201366540641	0.139907546618611	-11.6916435423686	0.185379107538192	11.0532810065555	1.84210955597349	0.778504977312082	0.443938521147705	1.0121835350993	0.166479272251515	-11.7436379098488	0.219206757669361	10.753092442294	0.942854353464128	1.38075446811007	0.430033725669464	0.282608695652174	0.922413793103448	9.6304347826087	2.32283796881155	10.2902298850575	1.14343985501809	0.0304523095539861	0.0322500265666916	1.03571885439334	10.5137126215426	0.657253115258469	1.03389068439574	10.5559291792258	1.47393977838955	1
sub-010090	1.5665625308098	0.143319381186105	-10.5444734122909	0.20779831205728	12.8969236751884	1.07350874905444	1.05418209040961	0.200138897140487	1.44197493790013	0.182476238333633	-10.7834451953784	0.279037717970389	12.2769232157749	1.49670352934897	1.24742764418043	0.219830068987822	0.430434782608696	0.732758620689655	11.604347826087	2.57888271072842	11.1580459770115	2.12593933892949	0.0350129161147626	0.0369033151399345	1.45240139510812	NaN	NaN	1.57608894142174	9.22563835990527	0.684773343276563	1
sub-010091	1.16831936788845	0.186971151109423	-11.9214273033944	0.269343475475219	10.7735246591154	1.26491341003702	1.09521664724408	0.306560303948715	1.24208659454518	0.181852916398961	-11.7405504772189	0.281748211801433	9.81457164379059	0.607170349945165	2.09000477130853	0.316407045087769	0.969565217391304	1	9.7	1.37713708475894	9.72701149425287	0.730295609394532	0.0319229259707716	0.0349224187156979	1.30558791120457	9.9566602582149	1.10980454662734	1.23208747375196	9.69818853743904	2.09682233155915	1
sub-010092	1.67813028138614	0.283015890682118	-10.9996274047649	0.379328948056253	10.790255938944	1.63530611212193	0.644288740855575	0.244594163704211	1.40358283421004	0.270784304942819	-11.387164221646	0.394577154958625	9.71761460281718	1.24092296295648	1.02441147641608	0.329661154840753	0.478260869565217	0.795977011494253	7.47826086956522	1.49144767799322	8.8764367816092	1.41999592239663	0.0338735699513152	0.0321245186367453	1.61269830395889	9.1492352902969	0.390804755149705	1.83003797654556	9.53367749821201	0.895168881727106	1
sub-010093	1.42540652949451	0.209863807060519	-11.1113570666686	0.332865956224029	10.3569936806598	1.68431051173278	0.887747099021329	0.254344237084361	1.33608856389311	0.261478851606463	-11.2381560538211	0.380327950682303	10.5091781098957	1.20681837968446	1.05686391299652	0.282427559891114	0.7	0.954022988505747	8.59130434782609	2.31341503430355	9.05747126436782	1.72692741981038	0.0326030637565661	0.0348991942277615	1.5196652500038	10.4678225248029	0.63923807196144	1.51680211128171	10.0108226426271	0.816357961672657	1
sub-010100	1.42654675009419	0.184664352339858	-11.0550495330316	0.262600180582266	10.2080246026318	1.01057177200681	1.02490841604863	0.242943248026745	1.45442156682475	0.229276056038148	-10.8954536628859	0.331607868053194	10.0034837295829	0.707614416287054	1.73353911456348	0.256379787421036	0.995652173913044	1	9.01739130434783	1.78779270945388	9.5632183908046	1.13066912351289	0.0309327848079721	0.0318301628574886	1.54851574780399	10.5428000708803	0.901900442382821	1.51221693081869	9.81799916442852	1.66422025524597	0
sub-010104	1.20628864326776	0.206521608872021	-11.4097147276319	0.278487222093336	10.9694659942506	1.72854879435283	0.820799245919189	0.239764754148238	1.07765724453328	0.216033104041508	-11.5593080604843	0.310714645833974	10.8300975820361	1.01551096551944	1.19517286726174	0.396812032026641	0.543478260869565	0.876436781609195	9.69565217391304	2.18039663489825	10.1264367816092	1.53013606372555	0.0329564528896067	0.03428995507492	1.16565615213238	10.8710462196302	0.582948314854475	1.24041531704826	10.2267137350486	1.18989886259368	1
sub-010126	1.32664041991392	0.167941946680195	-11.1462831864927	0.247807965640117	9.71382141637746	0.376809815474698	1.59643512513598	0.264466642431806	1.44720486705428	0.218604796051891	-10.9326794629781	0.326259403542813	9.66917034165313	0.331864356405753	1.7737318010351	0.193983996922724	1	1	9.64347826086957	0.489029059384743	9.68390804597701	0.540119223303302	0.0308768313888257	0.03146626125511	1.48884285598679	9.60784466567832	1.57304851786721	1.38641626101182	9.73792724647733	1.76604411945569	0
sub-010134	1.45931638579273	0.169395326491851	-11.3026308543377	0.234655374115814	11.8971786586614	1.62708529053198	0.762271460940639	0.264549617176622	1.30402423513359	0.160886744946892	-11.5435317387798	0.217262835325786	11.707523205021	0.909039070670032	1.21232263272349	0.229195367370911	0.252173913043478	0.96551724137931	8.52608695652174	3.07926115327159	10.6695402298851	1.09623027939673	0.0304421785679865	0.0315415676946808	1.35144015310447	12.0252186629296	0.303825633721318	1.48088558405997	10.5134939142711	0.850398597644999	0
sub-010136	1.17411679449009	0.187901813646686	-11.5240533868372	0.245863600171716	7.66830798809405	1.36050605969976	0.605536824812192	0.128402979936735	1.09392437417021	0.177244143040541	-11.5818874187017	0.239090628833933	8.84494155813305	1.03736589278947	0.803597901664866	0.226272164652708	0.11304347826087	0.623563218390805	6.57391304347826	0.793652433087231	8	1.57977125984409	0.0346620759130729	0.0309146267887391	1.12408352102023	NaN	NaN	1.02824643052147	9.16072769824074	0.459426276300548	0
sub-010137	1.32126070906515	0.156819558240515	-11.4095592388075	0.208448489657752	10.6870627179623	1.00089082479568	1.00085978861665	0.364473036924196	1.44540049444551	0.14478396041812	-11.0150901346923	0.204457610606813	9.35501498068399	0.612241582718847	1.95939700559984	0.338667257226735	0.978260869565217	1	9.85217391304348	1.53698780021393	9.5	0.555299332525414	0.0295837754615389	0.0396240026011683	1.4497803988462	9.74001886136301	1.20717815338114	1.37026123795065	9.53133134211541	2.09870383523031	0
sub-010138	1.43615036602418	0.241178564013436	-11.1728878480829	0.33802259937419	10.7295780601034	1.29555918148382	0.744808430219701	0.214132932616019	1.31054067025051	0.173589329075993	-11.3314813216855	0.234889606317133	10.4431563448911	1.06486954930333	1.1746103716409	0.49454562122237	0.795652173913043	0.905172413793103	8.56521739130435	2.36100206237963	9.54310344827586	1.58191640269572	0.0316409999500803	0.0314643726213895	1.33328234339301	10.9216576530116	0.491596283894932	1.54715290108595	11.1519157239441	0.742729017902848	0
sub-010141	1.4218758178498	0.161799067939495	-11.3553623561254	0.219342287802598	11.5690265664312	1.18813988215859	0.761167230965417	0.238686652464562	1.23342007852213	0.175711045355543	-11.4802694309222	0.216082434818043	11.2542527461671	0.526045617204358	1.85258893627408	0.387841506903181	0.730434782608696	0.979885057471264	9.3695652173913	2.15510661599277	10.9712643678161	0.962873706302466	0.0317870373652929	0.0349497328997622	1.26080961569035	11.3583300560088	0.630000874899236	1.43680463271059	11.1993988499373	1.87609585979605	0
sub-010142	1.39852360573295	0.130779080073257	-11.5135350350986	0.196379956121757	10.9571245771245	1.77272988773947	0.645346212316377	0.205467564553705	1.22551904864993	0.171354869353202	-11.778003456116	0.220234941625215	12.366074741719	0.735133492542997	1.13995124122232	0.407204553461893	0.51304347826087	0.896551724137931	7.41304347826087	2.12261771891081	11.367816091954	2.38445949640577	0.0313744774185513	0.0301855569069779	1.24480851077313	12.1006335095928	0.374598459259233	1.3387873760398	12.4230700435755	1.16533413479135	0
sub-010146	1.06812012815275	0.192263857068702	-11.5234006978562	0.268304290082456	9.5343756633892	1.27340772739296	0.614912396687014	0.157435565181997	1.00941214010821	0.150293006450811	-11.6290260410176	0.236680631174371	9.85696667598022	0.927625168793092	1.18730544085595	0.352812836586517	0.391304347826087	0.899425287356322	8.12173913043478	1.86743092837761	9.4367816091954	1.35766496803316	0.0311527108017788	0.0324135287571799	1.00969556440994	9.49540633266045	0.309148511780978	1.07178820259086	9.94123494326663	1.15049753033341	1
sub-010148	1.27445821785876	0.227621539564407	-11.418133887111	0.304463896105078	9.95866171917744	1.34421751310318	0.675172942898762	0.141439048255009	1.10350901328006	0.19687350152946	-11.6595319718646	0.268804992124478	9.59692362184206	1.06498443120977	1.05285148798088	0.311604570099512	0.68695652173913	0.913793103448276	8.18260869565217	1.64320811310705	8.64655172413793	1.2833739103857	0.0320234341835652	0.0341861118825194	1.08015986972399	10.3512475829394	0.374202045751725	1.27507162867609	9.60695844169749	0.867941657037974	1
sub-010150	1.37867958620631	0.196445513448336	-11.1505056368138	0.274678671779115	12.1427742260197	1.07955425246077	0.907860912584895	0.240704461246512	1.27347559369541	0.144280938870816	-11.3230883028679	0.197973247880351	11.3678388126249	0.804904524861097	1.53840117064652	0.287470697181825	0.439130434782609	0.916666666666667	10.9217391304348	2.29732263414647	11.066091954023	0.731111595059709	0.0333990330952528	0.0342786447913791	1.2810892889253	11.7250072024331	0.631202199133027	1.418622608481	11.031923535954	1.50403176593015	0
sub-010152	1.14078995636648	0.173310580098301	-11.2365426651444	0.237890666110777	11.8329602298321	1.27419777658169	1.11242643807145	0.333840892518768	1.17538510144401	0.168410856470777	-11.1287455239522	0.234069065570152	9.65049758806548	0.778396332048791	2.17994997606821	0.404111100278317	0.760869565217391	0.974137931034483	10.9565217391304	1.64219101882823	9.30747126436782	0.763166040591391	0.0365999351811785	0.0413619394419364	1.17100729322164	9.53231560741869	1.0593475849545	1.1878318764728	9.37937674408416	2.20766763383721	1
sub-010155	0.854262065709231	0.190755084966863	-11.3568854219386	0.285379497779429	10.2162197724055	1.10248024931704	0.725687387783005	0.213053455507105	0.809805447225413	0.141849703979136	-11.441864517776	0.198330870382228	9.7155552746527	0.516919091120644	1.33253517551169	0.253363302775361	0.760869565217391	1	9.40434782608696	1.7045990348921	9.75574712643678	0.666701860676257	0.0300922500631083	0.030039192839774	0.844227362222786	9.94556075648567	0.496160006235386	0.90001864214445	9.70747482468013	1.21940632907331	0
sub-010157	1.41893444525092	0.146885839488473	-11.3521655799137	0.194846052201675	10.3652475124419	0.812045380864977	1.27756761550513	0.270978960531037	1.19694471199201	0.135444767089016	-11.5742258231533	0.17800985939676	10.4652767513855	0.557482318916967	1.73010510026801	0.235470267967904	0.991304347826087	0.997126436781609	9.81739130434783	1.02016873932336	10.2068965517241	0.672865283363467	0.0319951620691334	0.0324930047653425	1.20237360927972	10.1305079806878	1.24031326833201	1.42500543377573	10.4473455953022	1.67952575295106	0
sub-010162	1.56787567264183	0.170522123886501	-11.2251544821076	0.21451851384099	10.1043458100423	1.22875619416779	0.985538375968009	0.222278888905299	1.56850951464986	0.181344535216782	-11.2349084587582	0.237182803793068	9.41223287125485	0.746944471263149	1.50391152978977	0.286359363803506	0.956521739130435	0.997126436781609	9.08695652173913	1.18995223852855	9.24712643678161	0.544151843628635	0.0319002060544215	0.0305592818612775	1.58674286544654	9.33433123667167	0.850789894100271	1.53450089547174	9.16531581312237	1.48033203103965	0
sub-010163	1.13254564467796	0.209332590404485	-11.263591140191	0.283637722096746	10.3479012887091	1.66448562002098	0.797347873050709	0.359989639534262	1.14664507503225	0.179960651615977	-11.270810203747	0.228692614214935	10.7692841437625	0.524139568967787	1.60559738560459	0.426546057505942	0.134782608695652	0.933908045977011	7.73478260869565	2.3778653036529	10.3132183908046	1.20620298257181	0.0327449553756986	0.0304629744190787	1.1741745019973	NaN	NaN	1.16286498046192	10.7543428999892	1.53749882158302	0
sub-010164	0.821883595365789	0.187960071231508	-11.5994830691013	0.224844495207676	11.7730284324365	1.0965352729716	0.753111424642466	0.324129811112815	0.802072998651994	0.260127483123773	-11.6023001339373	0.366333546647951	11.3152208667109	1.29822771981579	0.922444930351071	0.338190813200299	0.395652173913043	0.781609195402299	9.87391304347826	2.57917718020755	10.0316091954023	2.37582219886229	0.0304610965691994	0.0318026630955981	0.860238981894236	11.5577153875723	0.496256027292141	0.822219425332216	11.4871090056192	0.764764902927959	0
sub-010165	1.6061012027572	0.168744781513209	-10.8676394293829	0.218270111709783	11.2745631963738	1.33714346755032	0.99207576273984	0.253674144105136	1.56663598039984	0.181479383548158	-10.8032754558191	0.232867512792782	9.39708729188684	1.13540212306016	1.60769286478453	0.286005003058817	0.904347826086957	0.985632183908046	9.01304347826087	1.92768937590555	8.78735632183908	1.34984721925118	0.03320816314429	0.0374483216007241	1.57546735908204	9.31782755204048	0.675137999357586	1.65167597393527	8.88938099530536	1.56721580577574	0
sub-010166	1.05657590778237	0.17924048261307	-11.4023525140796	0.245957851758255	11.0666019827842	1.10250947721439	0.668632662259829	0.155095876887482	1.21745844046142	0.203827137541252	-11.4155564956389	0.242832404515523	11.4457501330475	1.04766691600239	1.04632207975343	0.371736645050188	0.4	0.85632183908046	9.57391304347826	2.35889423271565	10.2327586206897	2.22647584167369	0.0319461533547286	0.0302950526288245	1.21031727786538	11.4237589222866	0.282518397294557	1.06115064673881	11.4262122260117	0.931225899516182	0
sub-010168	1.18982617491131	0.155278705552251	-11.4989150739002	0.208233991575691	9.77603350317231	1.298033630221	0.721951070946784	0.237471235565893	1.10525104434592	0.175485835423273	-11.608248771172	0.244918636325311	10.0574181449152	0.834475247512627	1.06391319886988	0.309972653040226	0.71304347826087	0.971264367816092	8.39130434782609	1.80099755072301	9.75	1.31851151776478	0.0308320554155458	0.0311039553073005	1.14559687045905	9.77468485406095	0.553228672542896	1.18202741671444	10.4518876334062	1.05035774917082	0
sub-010170	1.46222633830825	0.205254348200235	-11.0634656044633	0.298139212523296	9.64675533557226	1.49611545798679	0.842511065203415	0.206245532803747	1.41565084264148	0.211726956245555	-11.1190194298294	0.263759267986651	9.93562698260372	1.65623935321329	0.850437557158463	0.270894532780612	0.865217391304348	0.824712643678161	8.16086956521739	1.49094475790422	7.91666666666667	1.83982781218304	0.032665832489782	0.0325978342281596	1.44741288228795	8.05379110711702	0.604074763054748	1.52648582621966	13.1056603845189	0.562442222514478	0
sub-010176	0.727346653604567	0.166060733065146	-11.3866199378988	0.221387726357336	11.5591602182939	1.10098433585516	0.730552894273153	0.231522489996428	0.908587842334248	0.222765849519908	-11.1549655615333	0.261843455999692	10.3774231434899	0.922928769163673	1.11602087721513	0.332143678315828	0.673913043478261	0.836206896551724	10.9260869565217	1.72541176436168	9.58908045977011	1.67214723796633	0.0337356145646329	0.0309608167036554	0.960180495526952	11.1236872145695	0.471636411109338	0.752604442755149	10.4946563983957	0.958815407100747	0
sub-010183	1.37571873613457	0.176804380306102	-11.4463752378701	0.230746887296987	11.3696404931967	1.3329960883361	0.806273129690587	0.190128349985059	1.37327437806421	0.183135393819577	-11.419810824893	0.262912100381727	10.1477152755636	0.82684363081311	1.27352970627042	0.264988273953588	0.608695652173913	0.96551724137931	9.41739130434783	2.28334623324733	9.76436781609195	1.08789271079477	0.032378586775154	0.0312578614346609	1.41535645453504	10.705833976317	0.555869332120971	1.37797585601366	10.2563252696762	1.18996381977907	0
sub-010191	1.07282278938897	0.158185996424219	-11.8511458096137	0.206551318044326	10.6230152856095	1.39552011854009	0.831771540264316	0.447067802255555	0.919241298151126	0.177777660452666	-11.9285584066215	0.202135855386896	10.1270366915082	0.468158755625854	1.90783810474356	0.42889068661699	0.443478260869565	0.974137931034483	8.57391304347826	1.96724651658971	9.93965517241379	0.795761029217682	0.0299334023846829	0.02903988998967	0.907677071043131	9.74854322883003	0.868173497249189	1.0732292638548	10.0988998447771	1.93839456049374	0
sub-010193	1.19946332334843	0.203507595303147	-11.4834241675665	0.362686187600042	9.48162332656549	1.33639317784981	0.816209125550072	0.194457080767255	1.19254224132164	0.174126063496786	-11.6413257290915	0.275239467072062	10.8202378865173	0.786014099918091	1.22148388518208	0.307571779996225	0.747826086956522	0.971264367816092	7.8695652173913	1.57225807147757	10.0948275862069	1.01270131190448	0.0324021170804347	0.0326189199750725	1.13545830317893	9.51004179379427	0.422377269890304	1.18025684318181	10.5941764130826	1.03779252386847	0
sub-010194	1.47086891684319	0.217183345693861	-11.2421668326379	0.316379258687115	11.4444021838639	1.38344957532887	0.913269844430088	0.390873953195571	1.4924672140062	0.184911409168853	-11.2372384626745	0.230839855378391	11.2524826176339	0.514866297886895	1.76774170997688	0.420244695329792	0.856521739130435	0.991379310344828	9.45652173913044	2.08033547994845	10.8994252873563	0.834210674669982	0.0299163768864221	0.0306535963458438	1.49361080885113	10.5367274386492	0.919271336607285	1.53678693231998	10.9921422437444	1.81655528735433	0
sub-010195	1.25272009069399	0.139767131949281	-12.056467471179	0.207984288192741	10.5423951475312	0.993621374072811	0.649220954111244	0.261279836183776	1.25745623131373	0.134001351769927	-12.0685258667271	0.170394119223812	10.5770518291383	0.575379065971102	1.4853282673269	0.445180579767149	0.630434782608696	0.974137931034483	9.05217391304348	1.82818056049229	10.2844827586207	0.970510734694475	0.0293095339836082	0.028916594836211	1.2674611935011	10.4590274893271	0.506879214203791	1.25763917255439	10.5418630369343	1.48645984621525	0
sub-010196	1.36650886340318	0.172459106280395	-11.698115931511	0.239294516084136	10.2975844052287	1.05785585649717	0.806721296511941	0.290301777146481	1.38817187645903	0.164683241357063	-11.6026377864307	0.231668499255929	9.17320635604216	0.796330373318656	1.2556024506309	0.364124192114275	0.821739130434783	0.951149425287356	8.58260869565217	1.83599435213168	8.88793103448276	1.25281160491921	0.0304164246323206	0.0304404185327609	1.42538917566072	10.370098936239	0.61253590856571	1.40431150989976	9.66097871481481	1.2398866947302	0
sub-010197	1.37718511957246	0.194801524771914	-11.2910329954447	0.27233714589313	7.69940180474921	1.55458065149646	0.639762148976657	0.131885825851571	1.39535025128309	0.15770604108337	-11.301522095864	0.218949654675321	9.13594568525213	1.60321837500751	0.664797613785006	0.144493760432716	0.31304347826087	0.675287356321839	6.4695652173913	0.85979320282456	7.10057471264368	1.46572747039028	0.0323964238738819	0.0322765686743005	1.36034670120101	6.48949794937258	0.392617344103459	1.2755347704021	8.57285465247044	0.471697896789026	0
sub-010199	1.07204142116678	0.14725040332854	-11.6007566033513	0.169690672903778	10.1096562997447	1.80702998138539	0.66632879986369	0.158439840372773	0.98775224388179	0.172338818397254	-11.7854276722757	0.217010761917675	9.41727588628312	0.614997298413079	1.04983288970692	0.260878650159138	0.156521739130435	0.922413793103448	7.70869565217391	1.77744555520774	9.01149425287356	0.781548789298103	0.0305988546980144	0.0305818727849595	1.01847553757475	NaN	NaN	1.07325702143109	9.23946142620745	0.94126495116738	1
sub-010200	1.42025123296488	0.212736783130778	-11.0349662893728	0.271805290592189	10.1000371669508	1.1416843368866	1.16491030282349	0.46228279454167	1.36205370812516	0.157049581862522	-10.899288757055	0.226190385769442	9.70964006970813	0.452756563585631	2.1249635408082	0.407828797270698	0.9	0.991379310344828	9.24347826086957	1.30562307130689	9.62068965517241	0.625885043635464	0.0295052182895149	0.0352819954508714	1.41205001436324	9.51933419575737	1.30290910021361	1.46244460693136	9.68516569349395	2.10761268484979	0
sub-010201	1.52558491244753	0.18483767503736	-11.2266324909597	0.257267172857196	11.4042661151101	1.20170901456284	0.653789179467493	0.149845319300998	1.48119871494382	0.160959004645355	-11.2710452999836	0.204841869509229	9.7899169418095	0.713947287507075	1.13789302182218	0.279568084926622	0.526086956521739	0.977011494252874	8.46086956521739	2.25178030109449	9.14942528735632	0.744296052655445	0.0310117367898686	0.0310287550197907	1.5036710316281	11.5705373125069	0.307529745006583	1.53944167169297	9.66483822486765	1.05183637653555	0
sub-010202	1.35219419799739	0.317919664391664	-11.7398338708723	0.420884992104959	12.6429029912355	0.92741557984471	0.608861375159068	0.130235522945759	1.15196881070521	0.191644659514441	-12.105682385166	0.251623544202789	12.2923071967296	1.01134153984999	0.74406961625852	0.236768689268013	0.473913043478261	0.755747126436782	8.12608695652174	2.79217831278678	10.1867816091954	2.54575376550615	0.0318782368948042	0.0297203911939266	1.18017104024898	13.3039758363568	0.275264788598574	1.25780362299838	12.5082349425852	0.539067813376901	0
sub-010204	1.37245523603158	0.414952633663762	-10.6543070839548	0.576519571277785	10.1718656095577	0.906475137175753	0.804934389890806	0.235048140298211	1.16267296302313	0.294458239515301	-10.8991059310918	0.354600405831049	10.3273919274032	1.25800172947198	1.07907924683197	0.34120364934868	0.68695652173913	0.75	8.97826086956522	1.74697655771964	9.0632183908046	1.84922228017758	0.035294073514414	0.0354707727474258	1.21275194067995	NaN	NaN	2.1851604756454	10.2494027490219	0.785050350590837	0
sub-010207	1.33897358029277	0.153850150182635	-11.8012668203064	0.219359073648442	10.5053994477259	1.73822815653408	0.66775946268946	0.165002520945519	1.29422086756214	0.162236603855152	-11.8902615441601	0.223518537540458	10.8977301336844	1.29475326817214	0.776999329904948	0.187172975923014	0.6	0.795977011494253	8.0695652173913	1.94788762142082	9.12068965517241	2.25527306185389	0.0316661274980808	0.0307340968831183	1.3043902050158	10.2221511648169	0.434383514551777	1.33099614702804	10.9012048214111	0.589024857381418	0
sub-010210	0.332617563717303	0.176352258938542	-12.3221986448597	0.23508409049893	10.406232479579	0.703001174297727	0.748075376132253	0.221291997207693	0.313023604839086	0.14712302982366	-12.3972952582612	0.196236996006798	10.6989782962886	0.730259695833952	1.25973041453963	0.340913742223741	0.665217391304348	0.968390804597701	10.1434782608696	1.01573906104703	10.801724137931	0.791378189951527	0.0346878513048835	0.0327133146833352	0.344321622984503	10.4231946699988	0.514182977743462	0.323715690776462	10.8292262956354	1.20836345258815	0
sub-010213	1.28498890851272	0.230066656957022	-11.8252300613509	0.299426763187628	9.65656889185825	0.956936989548499	1.07419412706992	0.351727358761165	1.24028957466934	0.202396842125104	-11.8002604707484	0.276678274486637	9.67447271746563	0.36415272026693	1.76313421936696	0.476808978438296	0.952173913043478	1	9.08260869565217	1.04365505432261	9.63793103448276	0.588994430393094	0.0312711141212918	0.0329849212179392	1.28275543143337	9.4600279687618	1.19109236198274	1.33823246653547	9.66713684600683	1.93647168892598	0
sub-010215	0.879952439301278	0.280233686448711	-11.5229528836521	0.21724151737599	11.4020942441366	1.85793720878906	0.499687023821215	0.114905205714269	0.834021373901033	0.268374199289492	-11.6444477242712	0.241840783072277	11.4969982818812	1.32670187598367	0.717270681915998	0.172181203164022	0.091304347826087	0.442528735632184	8.04347826086956	2.32469673787919	9.99712643678161	2.24378560727241	0.0296249096776759	0.0316067101253805	0.799821568789027	NaN	NaN	0.80249926830109	10.8385256389012	0.387155682999921	0
sub-010216	1.47522529008076	0.255935082075349	-10.9863108907102	0.347266446840158	11.1174646998423	1.55629782372184	0.76431662077628	0.189720364312538	1.39039922038296	0.200277237321868	-11.0946089648049	0.276288171372645	10.0830801380368	0.98401735530757	1.1545170859498	0.25247727250743	0.882608695652174	0.997126436781609	8.6	2.2959999391385	9.27298850574713	1.36977047652844	0.0309920020516602	0.0304655821650866	1.45779547923551	11.5236699985558	0.546318581334509	1.57540979555225	9.96376078743107	1.07547890204717	0
sub-010218	1.31788461981264	0.224805151608516	-11.6550693917389	0.251368771202047	10.24369828811	0.93999437593164	0.823090565974542	0.204819211651795	1.3002390599986	0.182845162951346	-11.7744566001611	0.222890190735321	10.3288303601502	1.54460745395835	0.924454441880965	0.195544680581516	0.930434782608696	0.959770114942529	9.67391304347826	1.65672307466195	8.78448275862069	1.86027499973252	0.0313503260037209	0.0325243672891093	1.2828957586701	10.4695270797559	0.674676618662605	1.34096622825021	9.74227552899158	0.710970301988514	0
sub-010219	1.0616841266603	0.217839617170605	-11.3033343709381	0.217220435297146	10.0999202792092	2.61737423693993	0.505187727595098	0.0887879679495781	0.905970397743262	0.167962405003984	-11.788522362673	0.237959929490243	11.8094105656334	1.20760071247115	0.631939830932295	0.166622607955069	0.165217391304348	0.511494252873563	6.9304347826087	1.69366525427686	9.8764367816092	2.48667154921724	0.0314419727697933	0.0303028600681846	0.926206316913674	NaN	NaN	0.99644937353843	11.8747548815526	0.278796935929367	1
sub-010220	1.50331020858718	0.221468354126981	-10.8754226181551	0.304537994242503	12.0770762325108	0.984274479056082	1.28015418779322	0.296276452346463	1.57401494341545	0.216536878001342	-10.5735665917788	0.297635727365822	10.150577073043	0.589984477825745	1.94676550011564	0.235518890650654	0.908695652173913	1	10.8869565217391	1.58742447410372	10.0402298850575	0.586684086961573	0.0363209560124277	0.0405761370294771	1.68626461154249	11.5480226358379	1.16488120907537	1.55780189125172	9.9837753628812	1.95090317779749	0
sub-010222	0.92975338358676	0.186988057800552	-11.1903667844836	0.246066786434652	13.9000870010688	0.0784443878544567	0.591662251803482	0.060291647657849	0.705376015911663	0.19814081202533	-11.4970431492377	0.311882020416971	11.4052873566349	1.20439125058434	0.748917552984915	0.220662628226576	0.00869565217391304	0.350574712643678	9.0304347826087	2.72525545176732	10.6522988505747	2.03494553872811	0.0313364173727232	0.0339059496837096	0.885183330033793	NaN	NaN	0.927390234802795	11.4552078949866	0.359450314963754	1
sub-010223	1.17395334410605	0.150055998380783	-11.5311658082703	0.170835226731259	12.4361091273086	1.03225132635434	0.652421688202039	0.141692218764625	0.971533517511732	0.178426206561463	-11.777703138068	0.233306493630517	11.6091574891945	0.85566427328966	0.596191384019201	0.118222644152501	0.0652173913043478	0.252873563218391	7.42608695652174	2.11487090489481	9.64080459770115	2.44719481511972	0.0305212169649208	0.0331401294763134	0.973967197418137	NaN	NaN	1.13091996020611	NaN	NaN	1
sub-010226	1.32342870585045	0.174092576924164	-11.6735754377114	0.24073811444783	11.7541856749657	1.47872874871507	0.676471708319687	0.180339224893525	1.23476385022956	0.162417998611693	-11.8067394095122	0.22144297110824	12.2809102337425	0.660302146536744	1.03924895241361	0.360550085215498	0.691304347826087	0.902298850574713	9.72173913043478	2.45678039067023	11.566091954023	1.40550572913542	0.0299265546541728	0.0289993996535659	1.26578350864502	11.971141239794	0.419123466224301	1.36137680835775	12.1770538726189	1.02362236645373	0
sub-010227	1.80122649400117	0.266851857962393	-10.9360347579317	0.415280985096321	11.1717227934596	2.14869037894686	0.76394899064424	0.229738505805424	1.61790823041977	0.24023421642072	-11.1555025874516	0.3643891281104	9.73705814245844	0.857248473779222	1.52064039841649	0.374692033462838	0.495652173913044	0.956896551724138	8.21739130434783	2.16677011431955	9.48563218390805	0.921920312808381	0.0332082290950601	0.0330795585068621	1.76613538196394	10.9283245557979	0.315186375998648	1.97514396445318	9.49338132162549	1.45590359826155	0
sub-010228	1.23652694310365	0.188582607482082	-11.3837096622946	0.233272621291968	9.2431923691299	1.71047297411362	0.607277654456985	0.141943268440354	1.17659056268008	0.190789007114241	-11.4862872011646	0.209311129973646	10.4347379993651	1.2605142777361	0.798784036229821	0.255879001991622	0.369565217391304	0.738505747126437	6.98260869565217	1.34769807754593	8.84770114942529	2.23215185519876	0.0316446915712511	0.0313367994611588	1.10711535657716	10.9604941388099	0.180972377660593	1.17222385588618	10.6728383275548	0.580345224594196	0
sub-010230	1.48266858644312	0.161477964561303	-11.2080807545271	0.227875391052262	10.881172185567	0.860529502235428	1.47190376025793	0.255642492236418	1.71274682799923	0.168269501063047	-10.7966310278139	0.278260122749263	10.1186861231635	0.670400673393453	1.64927269246614	0.283441195243748	1	0.997126436781609	10.7478260869565	1.50018035748818	9.44540229885057	0.942072403830035	0.0368004658031595	0.0386123046570797	1.75323570713201	9.28265804183875	1.2458359899401	1.50474008851843	10.1921518555319	1.62514883704845	0
sub-010232	1.30164513662102	0.221020092211983	-11.0939454461446	0.32809834255473	10.5191707279498	1.73432722757371	0.769815049817414	0.327237143954134	1.33259661099589	0.287584281074011	-11.0104597934427	0.385594887979023	9.32363582607497	1.32926389725367	1.23535745577645	0.514541724067199	0.717391304347826	0.704022988505747	8.31304347826087	2.22084297851498	8.14655172413793	1.783308667683	0.0307324043693461	0.0370006358418347	1.23624906183829	10.3001879961056	0.807002338103097	1.32465861093702	10.0602893081179	1.352015336335	0
sub-010233	1.21218885601899	0.180550729533092	-11.8349995269165	0.231282908233017	11.0151605626363	1.19128911005094	0.699732348842811	0.318313647140432	1.18250215194385	0.17633266701842	-11.8804875896044	0.235149421693446	10.6459915091339	0.519426073270344	1.60911942471094	0.414668437516481	0.673913043478261	0.951149425287356	8.86086956521739	2.11827958750965	10.2672413793103	1.13643680936663	0.0303782782305496	0.0287700421266272	1.21340147183621	10.8513064147833	0.628352399757298	1.22506683179344	10.5917513652413	1.57579017290534	0
sub-010234	0.4553369620583	0.172480805136231	-11.6268161467912	0.217649349459799	NaN	NaN	NaN	NaN	0.226648551804742	0.176301664297029	-12.0650989711256	0.256634113254127	10.2938157575777	1.15489931971906	0.686156407480416	0.141414723266104	0	0.344827586206897	8.92173913043478	2.17226594142987	10.1436781609195	1.55106739481819	0.0375505629058551	0.0376385361953066	0.202837495895005	NaN	NaN	0.423153995943942	9.92711118388806	0.323307045710992	1
sub-010236	1.2209304827168	0.157179203557768	-11.5005117872441	0.21570334207789	10.5190387953216	1.50058905243352	0.685641219440658	0.260719579232379	1.32796692515935	0.129825660120362	-11.350782548052	0.181276077955278	9.68333498691316	0.544550658716254	1.38670363058629	0.270236756917138	0.582608695652174	0.977011494252874	8.39565217391304	1.95024984646623	9.23850574712644	0.742307375121626	0.029939615169914	0.0303166893289923	1.35071391389164	10.2009239019832	0.433693560445325	1.19295800938848	9.50554612261046	1.36513521208109	0
sub-010238	1.5884212231484	0.252501766135021	-11.0415504386377	0.336719642026987	9.81760157051549	1.4962703508879	0.612222081687405	0.190334484381935	1.39878891770976	0.187156463435517	-11.2087028288596	0.248349881593611	10.1380338228355	0.611189750603165	1.42353971652305	0.340241018905514	0.58695652173913	0.985632183908046	7.5695652173913	1.63529167106052	9.80459770114943	1.01956741077988	0.0324324199346247	0.0299390576077775	1.54279010678173	9.88967381277487	0.294256589281364	1.70702604322766	10.1813307085851	1.34343650548194	0
sub-010239	1.07863375491957	0.197391063781444	-11.8245725097903	0.273507535839982	10.0240589566092	1.38771742263318	0.795900609995026	0.281259201847428	0.902307366032945	0.181268764375852	-12.1034902932538	0.251039641104614	10.2755176311413	0.815954437949832	1.05323776123981	0.359352879569085	0.0782608695652174	0.870689655172414	7.13478260869565	1.8179379593788	9.67528735632184	1.44276738491922	0.0336739350860313	0.0308666638330016	0.998097886081474	NaN	NaN	0.97547749540833	10.2145444700502	0.918144137151783	1
sub-010240	1.64985008549644	0.171427755988199	-11.2130281712193	0.238958908979497	9.42184209080212	1.57426103064802	0.805390897582465	0.466240311310103	1.45534159186948	0.158889000614554	-11.5006260865655	0.219903975567093	10.0020241105948	0.710102921806132	1.6541572279969	0.472989927672471	0.269565217391304	0.956896551724138	6.98695652173913	1.32980753370704	9.70977011494253	1.11795250991968	0.0330705214817397	0.0302708235131354	1.48074040007	10.0458796607983	0.468154675416111	1.51994873940748	10.096102970547	1.67446949756269	0
sub-010241	1.22642996994766	0.188478629574764	-11.4664620882473	0.223228500034222	12.7119445233874	1.00397499959109	0.65579794562685	0.16658516724169	1.16032063497213	0.22483791487361	-11.530413939566	0.269147322055063	12.1964992353806	1.00649596320038	0.889337264687152	0.376358016705436	0.247826086956522	0.649425287356322	8.43913043478261	2.93350456318271	9.63505747126437	2.80625705719186	0.0314351741722372	0.0324605101403361	1.10590334538725	NaN	NaN	1.20008784084998	12.4184694072055	0.811685042366338	0
sub-010242	1.15864534151584	0.178614247651093	-11.7363722481341	0.24260901770742	12.1860982152173	1.25799156160107	0.683419807465845	0.139594263925775	1.07241652724795	0.169051882177308	-11.9305566351103	0.231919881612557	11.8419434830338	1.29826084901174	0.878163553934723	0.229723899933623	0.38695652173913	0.827586206896552	9.49130434782609	2.92518249249367	10.5833333333333	2.03470135551828	0.0306270316858987	0.0298774423327854	1.10463985397032	NaN	NaN	1.1900028437569	11.2242631810089	0.655364270391753	1
sub-010243	0.868248909977	0.159991620163644	-12.0023810742757	0.196136609731412	10.0201927711665	1.02070892770699	0.651730124652527	0.229328782533503	0.564833970728672	0.164988527780423	-12.4051266288085	0.210930881328888	9.58275258679442	0.494898782905523	1.3467728155291	0.272057620295492	0.543478260869565	0.994252873563218	8.6695652173913	1.71671331725249	9.20402298850575	0.564344938707388	0.0304081589339336	0.0314354285451685	0.608229767110006	9.74515334381114	0.376499140281458	0.852399062432677	9.38008949215309	1.27359609452274	1
sub-010244	1.05640565792219	0.201009737633522	-11.3755066854283	0.2634998254338	12.1675350530014	0.770585480329459	0.713860186543126	0.160804741608577	1.01041912614822	0.192319998752063	-11.5628335237158	0.288917858597207	11.1405262572579	1.61186488319654	0.847852894667126	0.249492468159433	0.430434782608696	0.778735632183908	10.7608695652174	2.4061854662923	9.6235632183908	2.29376223527142	0.0316799944497489	0.0316770843188631	1.04662687544686	12.0613369510116	0.44414118773644	1.06207732953528	11.1588478403042	0.678912908260598	1
sub-010245	1.44579176469503	0.268074595832236	-11.4744360227208	0.393401922045488	9.66782546750419	1.46679315736677	0.886294520983662	0.256874858899836	1.46811624745119	0.228943867744638	-11.3752602045307	0.252208439139065	9.49038753292119	0.981465823767994	1.63114876451068	0.316507716570343	0.808695652173913	0.985632183908046	8.16086956521739	1.84916814306877	9.14367816091954	0.988137263029769	0.0306646515588097	0.0324647683092863	1.51606088311834	9.30257840912427	0.626874500767276	1.53173685078128	9.43278300245414	1.5978687704682	1
sub-010246	1.34060075792592	0.158391331409581	-11.4385982645859	0.214667623575741	10.1831188781394	1.18016332303873	0.886401996167182	0.357838107073134	1.14104003731602	0.17834927093796	-11.5895521568422	0.242746875553434	10.4499718219252	0.547497073526344	1.91254136488447	0.354004481333862	0.652173913043478	0.982758620689655	9.41304347826087	1.91951693973879	10.1408045977012	0.77812412927191	0.0334554772206608	0.0364776642261429	1.22203278231121	10.2771915474493	0.843417782255156	1.36531498658113	10.3234170511506	1.94767821574097	1
sub-010247	0.95340838664714	0.178245345906413	-11.897078258723	0.223912329981932	10.8726573465502	1.09736380005458	0.972233434413384	0.318366126208498	1.20003135001055	0.198435303446121	-11.5819232408569	0.280421175209647	9.75739603621736	0.537089364168604	1.95405606822467	0.348281234095769	0.98695652173913	0.997126436781609	10.3	2.110795706667	9.53735632183908	0.713222923742131	0.0311004464923558	0.0338705155530449	1.25569642649217	10.3597925515292	0.979909013712413	0.966665318712449	9.57711447939499	1.95771716214992	1
sub-010249	1.3271608736361	0.242275229439173	-11.0871058369191	0.337709123155071	10.8426858070035	1.53686063198799	0.853007091585168	0.278737259393586	1.28142802184547	0.250238720953798	-11.2034967848955	0.383679735071654	10.0285411316466	0.8275313804238	1.41211764023057	0.269855118892416	0.817391304347826	0.988505747126437	8.98260869565217	1.94007431854971	9.4683908045977	0.764207032562754	0.0317841791941045	0.0331949971389399	1.38298617623973	9.74684973800657	0.663168521765679	1.40168625027149	9.69593309623608	1.3448743386158	1
sub-010250	0.858400520941903	0.189191998987778	-11.8059843739552	0.217381456713646	11.1684791504744	1.5589131869139	0.794897065571841	0.265322316746525	0.900866884956766	0.16811563664502	-11.8430523001946	0.299605915058629	10.622213584506	0.988115737906259	1.41384578111842	0.612750507089545	0.617391304347826	0.910919540229885	9.85652173913043	2.13339553181273	10.0718390804598	1.31627369309174	0.0307416255909548	0.0323695736848007	0.956834773082337	10.757357537554	0.568630799026497	0.834925703088797	10.1356527380269	1.9714751807911	1
sub-010251	1.10910382934476	0.185981263289921	-11.7260376110555	0.232291777780066	11.8039808285381	1.52075111796154	0.680028858883839	0.222402041193295	1.17552784013971	0.224836169068037	-11.6010544821811	0.379879939088851	10.4041654979993	1.42037414586166	1.00665391603036	0.42990634505575	0.182608695652174	0.658045977011494	8.72608695652174	2.45460397846486	9.14080459770115	1.97250595796695	0.0304986595354103	0.0311425508273207	1.25852883769139	12.5342797176451	0.19122131361443	1.13398014718264	10.8727593070011	0.934332279658913	1
sub-010252	1.45391333915984	0.161334005918857	-11.3727923132549	0.250840499696899	11.382821488367	0.931937120042264	1.03189623972893	0.220893875055354	1.49470325072522	0.183824827846863	-11.008892825652	0.283921184777215	10.1723934921968	0.765296764194654	1.39341356053578	0.221537375123968	0.947826086956522	0.997126436781609	10.4347826086957	1.73899752672323	10.0402298850575	0.690480310647953	0.0330556322722796	0.0400208589990141	1.45440873871361	11.0456001481897	0.993179161294898	1.44366621339419	10.2136861978921	1.46790638258278	0
sub-010254	1.05988932405922	0.168477248600035	-11.7734522853937	0.224287839237622	10.2602806108305	1.48535481499706	0.723845745847445	0.219097773101797	0.995601953103146	0.15462715130243	-11.8844350181259	0.216543723897763	9.26460052246993	0.818897707787108	1.2183009399457	0.291358028389372	0.756521739130435	0.959770114942529	9	1.91523426001687	8.84770114942529	0.672489805627585	0.0299097609101733	0.0299779896985613	1.04248142908277	9.57796954002439	0.465003666228998	1.08008776953688	8.9771452595859	1.14024961613354	1
sub-010255	0.850891781194367	0.180137280328623	-11.8746876365945	0.23453412132815	8.51882753241392	1.94894304450106	0.50008895506212	0.071793715443845	0.815504467057285	0.222299135296569	-11.9981680638338	0.258834804003867	10.7673111929275	0.977216535779914	0.654478814248385	0.153760187586638	0.0434782608695652	0.396551724137931	7.71739130434783	1.86279411063435	9.34770114942529	2.14659314617717	0.0310921878907917	0.0303684346033543	0.772553995070135	NaN	NaN	0.835910944111101	10.5843568849256	0.326586504686299	1
sub-010257	1.62123201468735	0.335385069097186	-10.9357580069449	0.542264078956433	8.35840934123474	1.25000531148718	0.644752313782356	0.166211440191492	1.42588686166366	0.217700330208986	-11.3307523613356	0.309533694514567	10.0643081961541	1.14101611054052	0.659667037435511	0.178522513515898	0.152173913043478	0.379310344827586	7.17391304347826	1.50840943768821	8.15229885057471	1.54745134045144	0.0343526137006802	0.0331268212525553	1.29016611471494	NaN	NaN	2.21151864471271	9.53737155551763	0.236834345340318	1
sub-010258	1.05867771644271	0.205369034267656	-11.2608123267155	0.259112805723839	9.48627649410052	1.95771335410537	0.544523218978072	0.0569136084178476	1.0526354760975	0.175410998612875	-11.5144164980746	0.254533120175105	10.2400172280325	1.83351274232245	0.617222919357603	0.164676897371312	0.0869565217391304	0.324712643678161	6.96521739130435	1.26027954743679	8.68965517241379	2.06136601600318	0.0320968973128772	0.0303766609483989	1.06088077958458	6.46974162631426	0.221122951574573	0.975061282167441	9.69861599704015	0.174751167510021	1
sub-010260	1.19992080816753	0.169102519589483	-11.5645994183579	0.250684105804107	10.668396215859	1.47637438740382	0.840330817915723	0.234508866190022	1.16780142057427	0.218894958901259	-11.5467809875713	0.246976511608318	10.0611245812591	1.20285742673118	1.50917936012203	0.519459775374963	0.830434782608696	0.977011494252874	9.32173913043478	1.84815652793188	9.89655172413793	1.68761880748937	0.0307072122855902	0.0310453402247161	1.1867864253819	10.2989278630297	0.59774656604053	1.21437550826556	10.7450272182948	1.67780985724276	0
sub-010261	1.51836901935434	0.159363837576444	-11.4469710673052	0.218016157132462	10.7354692415787	1.09366206573505	0.720542326224934	0.168876487703315	1.47128556502666	0.14587962412006	-11.5069365892768	0.207967081108708	10.5516529865514	1.16462373325403	0.747913075711365	0.160734754609177	0.847826086956522	0.887931034482759	8.80434782608696	1.74860599771854	8.98275862068965	1.78683671656214	0.0292464543166836	0.0295591799468553	1.48626360814357	10.4588478295436	0.549479015539535	1.535096729783	10.4437035780344	0.588631581452311	0
sub-010262	1.5158076069404	0.178758463516542	-10.8958888659101	0.25702281508164	10.4000393511243	0.828191587625335	1.58109065537409	0.448249852037261	1.59117270805341	0.158390399052297	-10.5723901167002	0.207619925723572	9.87377945780914	0.446669217514883	1.96283614851199	0.225261628675392	0.973913043478261	1	10.0782608695652	0.66276944540574	10.0229885057471	0.293130239046219	0.0326439962696925	0.0407332646256024	1.61679502438772	9.93831330239328	1.74673833951811	1.56122936213173	9.84764855082678	1.96375634870987	0
sub-010263	1.4022604313785	0.156143392373662	-11.4382986869352	0.224878447971658	10.0011764196847	0.647071134912359	1.08322069603898	0.315053852365062	1.39276672471549	0.22938018337276	-11.2351257850687	0.260573829656182	9.30609933039636	0.597988382132471	1.98546064230659	0.370811320517708	0.969565217391304	0.997126436781609	9.47391304347826	0.818304451785311	9.2816091954023	0.763735508879396	0.0306077744198772	0.0339185816428513	1.42688255285844	9.76700803996182	1.149222534777	1.45032878693751	9.22760500728063	1.85170850249589	0
sub-010265	1.32859743231428	0.217783992031235	-11.2891632176835	0.324646536490596	10.900990049431	1.32467552898156	0.89599496012407	0.303926591244546	1.20175498269411	0.182038533577662	-11.2943027565591	0.251544151210111	10.7925623608328	0.778440211717535	1.69605900257958	0.445979886833603	0.908695652173913	0.974137931034483	9.47391304347826	2.13449878376815	10.7959770114943	0.876386292217983	0.0323008766796711	0.0337510621510236	1.25249848525503	11.0360691343243	1.0190426317748	1.38688522978575	10.8855877562302	1.79847978043768	0
sub-010266	0.817864479850555	0.169263950405453	-11.8124066603007	0.220962659840948	11.067157317057	0.815327367098543	0.683698163622803	0.188753091834613	0.831682461666971	0.192593310622679	-11.78310030273	0.267438002971053	11.5464686615976	0.878086465520446	0.991139999764442	0.226674634080241	0.656521739130435	0.982758620689655	10.2608695652174	2.03286085554857	11.2183908045977	1.22109496246212	0.0298288433036587	0.0307267870921033	0.893066768263785	11.1302658195512	0.452058676113404	0.848586655966093	11.6131204735208	0.858951158366692	0
sub-010267	0.957054218004005	0.248521250972827	-11.8425988689442	0.378093605806794	10.6383431872765	1.21542547744069	1.16750443471407	0.318452060203229	1.10669750719199	0.17838986093431	-11.699606190347	0.295179011539971	8.97492183479978	0.544070274163944	1.72146183711874	0.422092788456791	0.982608695652174	1	9.8304347826087	1.17169484328121	8.55172413793103	0.568300376995732	0.0330242866993849	0.0307772546114031	1.17733071119395	8.39497715604545	0.918471025457064	1.07377339745739	8.35626139584073	1.7324651208836	1
sub-010268	0.714257504229612	0.260699998232877	-11.8213605059469	0.356073062602679	11.7144179206406	1.57414378945485	0.858543930081507	0.432455093578749	0.537552965546364	0.185192950528815	-12.0490753660673	0.259100026975453	9.64886787772752	0.633135994365417	1.56226482726256	0.409899244599153	0.239130434782609	0.951149425287356	10.3869565217391	2.53065128711287	9.51724137931035	0.772168158441579	0.0337900074397241	0.0325996105375661	0.631689537995265	9.69788794131696	0.395138961866888	0.746383581619829	9.51750971405818	1.5158508043832	1
sub-010269	1.37567229985759	0.170576388929547	-11.6849114964385	0.206633625093956	10.5070326818301	0.856585197213941	1.02788734545297	0.252488348236819	1.26801455993742	0.152572711356506	-11.7932921834817	0.196286351692787	11.0262633242642	0.561707334608759	1.5407845834914	0.381322933358678	1	0.991379310344828	9.87391304347826	1.0925381654938	10.8247126436782	0.821728464487973	0.0288624554175374	0.03057696928185	1.30040186607523	10.2350645125759	0.973845635872803	1.39595296455245	10.8857096372659	1.57569007014208	0
sub-010270	1.02326218519707	0.17752820740627	-11.3476208970965	0.250589879259742	11.0927190904256	1.80193951067725	0.720430206436173	0.176491157811534	1.18129768686549	0.20914943634308	-11.0986125354713	0.284743665188887	10.92480944579	1.12514634470647	1.00252849556726	0.33069314954991	0.743478260869565	0.879310344827586	9.42173913043478	2.30064667607967	9.76149425287356	2.12111928950559	0.0300940224198479	0.0313372666654034	1.20426663292853	11.0839388566188	0.513940602049885	1.08704651232923	11.3360541756321	0.961166825118556	0
sub-010271	1.3944553444436	0.223670751665706	-11.8266306845368	0.315092196401979	11.5040515457676	1.06424578417155	1.03199419933653	0.393493886710891	1.47363930073853	0.252678762514532	-11.6460983734766	0.361618027281113	10.0427603130904	1.41224388048067	1.1792165488962	0.51920733688222	0.860869565217391	0.839080459770115	9.88695652173913	2.30346318873492	9.08045977011494	1.86562034435473	0.0313916202051902	0.0312821487036867	1.58865912252032	11.4156254087366	0.924066764712008	1.48271361336113	10.4130974777837	1.24041019429767	0
sub-010274	0.927791753128986	0.16354445217926	-11.8493909456554	0.205833793904963	12.7039202314114	1.11056607177472	0.909513790036105	0.482189453949285	0.941163034170632	0.168136876009158	-11.7691882124043	0.247700626238253	10.5034049674057	1.14871813244191	1.60335106874365	0.428290756426738	0.273913043478261	0.864942528735632	11.2913043478261	2.37663536773314	10.3103448275862	1.15945276595734	0.0321037231208861	0.0356747556771997	0.984863879633739	10.8515204754278	0.78900013805782	0.926402915938527	9.95482062913963	1.73190486749937	0
sub-010275	1.28241228781747	0.177545567015	-11.5640501164561	0.251831592144802	10.8676306551036	2.62835417359897	0.512338800136638	0.10142829533922	1.15794654943468	0.152318757969355	-11.8075923825364	0.208369206595256	9.86117562646202	1.53071933532044	0.646592067195241	0.146945853727401	0.130434782608696	0.221264367816092	7.08695652173913	1.96948430459574	9.09195402298851	2.52083963830107	0.0311975300810636	0.0318438175238366	1.1662745493158	NaN	NaN	1.29314457451514	9.79917904262398	0.222863174547065	1
sub-010276	0.575074348323417	0.175990097384931	-12.3667892752163	0.185395360072272	9.91421714341978	0.944624368283844	0.630197698606762	0.0997654139412939	0.730466316054603	0.149682379136638	-12.2933802391197	0.182357689580504	10.8382500370296	1.0556977054873	0.653245010419794	0.148851140792772	0.0652173913043478	0.39367816091954	9.65217391304348	2.12304254878354	10.0086206896552	1.69672861871454	0.0349804635197243	0.033757234630074	0.730928231334254	NaN	NaN	0.559734167304587	10.493208340708	0.273562693943556	1
sub-010277	1.47907552126714	0.203165863093426	-10.613397400584	0.265665121961126	9.22268566164353	1.71939703613008	0.632407087611617	0.114803157851105	1.33553030699393	0.159715271547607	-10.9334581207906	0.220547461618955	9.96795789565716	1.15498966493045	0.782187718424619	0.185035193176071	0.195652173913043	0.218390804597701	7.41739130434783	1.95353272514719	7.79022988505747	2.12958221444857	0.0321389373373339	0.0308632409976752	1.36286220486054	6.98936986710795	0.216158564154883	1.39092749894984	10.7303391230319	0.265488229652943	1
sub-010279	1.28817108141071	0.147315972091237	-11.2432864449453	0.197636748824022	10.6059185637447	2.04483191241234	0.71199706855084	0.181878355224571	1.09329264750614	0.185334653192751	-11.5030447296169	0.261856826383388	10.1894245028654	1.29216561181229	0.796628435976727	0.183442715091739	0.208695652173913	0.46264367816092	9.36086956521739	2.90538411960894	10.5028735632184	2.35776791237735	0.0343399090332071	0.0358454169838617	1.1202375791216	10.3587220701731	0.328625286770701	1.27882941111048	10.5779382558997	0.569632048444352	1
sub-010280	0.991087112437397	0.210048214703969	-11.4696312609886	0.291496606425375	11.6731552997685	1.1524698307947	0.787366835723993	0.285711804416698	0.875774778441102	0.200745114403476	-11.6867412010215	0.304601533326037	11.2498306189861	1.13502374884005	1.10265150053008	0.349645011236843	0.243478260869565	0.382183908045977	10.6913043478261	2.65734757001061	11.3103448275862	2.02753577568275	0.0315917865690981	0.0328249432232329	0.94644847232559	10.4447229863531	0.411638048616844	1.01866393313571	10.5809601128197	0.77596513953332	1
sub-010282	0.999196372723651	0.212509807690824	-12.0024788555382	0.337071588278419	11.7279119573101	1.14925122278831	0.652755849688191	0.179416857929999	0.92558289392341	0.160302993884449	-12.2677680832929	0.232804295650435	10.6532943869511	0.757780787901284	0.916271901618302	0.289180852532928	0.217391304347826	0.882183908045977	8.52173913043478	2.31134595124191	9.9683908045977	1.16462297872165	0.0328145462128335	0.0321230175194049	0.965363719239429	NaN	NaN	1.0527608713073	10.4274174834708	0.759522295875119	1
sub-010283	0.3636528212772	0.166246445347177	-12.3236001999926	0.233247827000786	9.84241971470832	0.520804818324719	0.596516033274803	0.132327456214438	0.577999451955317	0.162496063180603	-12.2451490775519	0.198044224435283	10.2686653787831	1.14260999008771	0.639430950041372	0.150263548070999	0.0608695652173913	0.485632183908046	8.49565217391304	2.42034287167748	9.29885057471264	2.0728237017762	0.0327638967690874	0.0310588337361013	0.52389683450087	NaN	NaN	0.365958318569282	10.4817137279867	0.36943974143059	1
sub-010284	1.35315365286833	0.19684917101588	-11.4863571670468	0.284389968798432	9.89952040350544	2.03483923644764	0.67615650730916	0.129930903392122	1.16873927998777	0.179092862901881	-11.8157756558054	0.26758188066646	10.2118292323544	1.50720060464623	0.75938788750983	0.174140863413575	0.621739130434783	0.836206896551724	7.51304347826087	2.01464167776914	8.48563218390805	1.83539343238482	0.0317936305014164	0.031153383313005	1.17144967381476	13.1270549034302	0.380058169946314	1.35513785705127	10.0035761325492	0.50905181695129	1
sub-010286	1.29855464909338	0.173795434569322	-11.2388371856202	0.294591820779596	10.2646353517147	0.825101963013713	0.917446388048509	0.435176227984171	1.10234769523705	0.170051749507157	-11.4952975480545	0.230731975854967	9.74198492881503	0.41821832804963	2.26903066183784	0.477700097780148	0.908695652173913	1	9.27826086956522	1.33182624781062	9.65804597701149	0.662515230131866	0.0293970676747479	0.0314741472012494	1.11159038996818	9.86203183863594	1.10298773540683	1.28975650134267	9.66931344601356	2.32234280997547	1
sub-010287	0.943216678760415	0.220602543304458	-11.9418919934595	0.314806238369718	9.75064796814393	1.52878657669448	0.645949050481337	0.173939968830027	1.20106822774952	0.240543468450937	-11.8144670808655	0.372013820057464	8.79445436709421	1.32645899428934	0.999226726321478	0.291315404448001	0.573913043478261	0.818965517241379	7.73913043478261	1.70069062016951	7.58908045977012	1.48405405665538	0.0315610626305189	0.0351134792927972	1.17110358101959	9.47162364792611	0.348666830470468	0.944902487405487	8.29741518571804	0.911240450791562	1
sub-010288	0.709646038270261	0.145987792571006	-11.8922817581705	0.203994027410108	9.17409039365327	1.05832603816181	0.653206077440378	0.19885926327914	0.629027688315712	0.179306878234488	-12.0798709055999	0.223553469866235	10.0546699939333	0.915225930537609	0.896760364961803	0.232476639616294	0.404347826086957	0.885057471264368	8.04782608695652	1.6460537871099	9.60344827586207	0.900329529920344	0.0308711738287049	0.0312435898298694	0.642543732579807	9.82675836493195	0.277576983556248	0.695160714906869	9.86635927650264	0.764235318151841	1
sub-010290	1.05761368697523	0.196145765713571	-11.5760532539604	0.274375331989485	11.2581289845046	0.963342684993897	1.06691081627024	0.251608273619957	1.04189863606584	0.176914455172435	-11.6014816943608	0.264463142514288	10.6221833761762	0.558211536526345	1.68821828630664	0.267056379283802	0.978260869565217	0.997126436781609	10.2695652173913	1.32045869448854	10.3189655172414	0.7734700946256	0.0317370233303439	0.030583094348798	1.0941838844041	11.6027527631438	0.968093267857848	1.03448625559287	10.1506643211565	1.50300216094027	1
sub-010292	1.38438369754508	0.159550611937338	-11.7324352137371	0.231166935011006	10.7636274488588	0.892851666203673	0.88770844520744	0.261848867076801	1.36182696653939	0.143958541310474	-11.737892187278	0.203387998905269	10.3605892695009	0.649199696075132	1.42626018603979	0.397998084312457	0.973913043478261	0.994252873563218	9.56521739130435	1.49017413350515	10.1293103448276	1.10953560719748	0.0289383077676226	0.031310202167766	1.38893570847228	10.5294689679722	0.840133406107577	1.4246078504112	10.8845659914669	1.57405813265959	0
sub-010294	1.44220137874245	0.218973993955016	-11.1929855589849	0.334251378163618	10.2444299859913	1.53398359657975	1.01483968610182	0.429072188800738	1.36336750743131	0.217146932769746	-11.1873274116059	0.289213095180006	9.70206058450414	0.723367617374254	1.82030468992552	0.512231158715177	0.817391304347826	0.945402298850575	8.97826086956522	1.47599615440119	9.23563218390805	1.12436746344409	0.0327645042984577	0.0341312958116426	1.39541373130192	9.88351968500788	1.30614497013168	1.51790643885326	9.83563849922576	1.9281181792906	0
sub-010297	1.15032106572639	0.143256839197343	-11.5898692301848	0.180443686346151	11.0578735512055	1.58115886144457	0.706402160176413	0.308666133185676	1.10183004068642	0.200118562378263	-11.6366267085898	0.258566957970267	11.0423663215041	0.875858594967993	1.16815773249168	0.334699203837773	0.382608695652174	0.887931034482759	8.18695652173913	2.37431752507784	10.0775862068966	1.81166980184942	0.0339058668241314	0.0316973286494838	1.14489369427813	11.0267312408942	0.397947687425918	1.14677845033911	11.0897976666391	1.02147174092666	0
sub-010298	1.61566828180797	0.195859279439777	-11.0077177703161	0.269514453181772	10.1494107619316	1.74948644065974	0.836489257459896	0.262577978716435	1.65300713777399	0.218076378895976	-11.0692287511231	0.296867367954509	10.0171220049083	1.54834521304408	0.8538721432802	0.267493926711694	0.517391304347826	0.71264367816092	7.99565217391304	2.1300466938051	8.17528735632184	1.78394009997555	0.0321543463962205	0.031663006368269	1.7861816838083	10.3676941597063	0.343299462517757	1.68680012245731	9.68088289867202	0.579432585150414	0
sub-010299	1.47455561845917	0.284614970696533	-10.8248050934877	0.426973620924963	10.8281568682076	1.22475404050125	1.18909169992618	0.23592413806229	1.40454916491838	0.238232149510615	-10.827052554301	0.35341286572658	11.5227743798817	1.04407133779486	1.57406111339004	0.25213058436817	0.973913043478261	1	9.79565217391304	1.71481554913981	11.3563218390805	1.43023757317365	0.0364830291970927	0.0409522908428784	1.45834247211468	10.614155679824	1.06055283022374	1.59125795449086	12.1089202739924	1.60296587549381	0
sub-010301	0.487096989683152	0.21043410470907	-11.5314198108389	0.310649122013857	10.3546849002862	0.705173609476869	0.867677313720591	0.319192722559362	0.624420505091092	0.156585020436962	-11.2500564569142	0.201596534542176	9.79714017928395	0.310764192947538	1.73066383398517	0.268014645519272	0.71304347826087	0.997126436781609	10.0826086956522	1.30740323108736	9.96551724137931	0.337759215842168	0.0320726724807887	0.0311802854085962	0.682313829158117	10.132759973821	0.775318554759795	0.582179594115528	9.73869677673274	1.68291902353805	0
sub-010302	0.642341420753236	0.215796789562089	-12.2322141775185	0.208556541509312	12.4034791775336	1.26443206729295	0.914845010334189	0.391087292218767	0.622090227415218	0.19317929917047	-12.3286875239153	0.213003825279377	11.4277004467587	0.853870060056593	1.11772284740594	0.349978348059945	0.0869565217391304	0.78735632183908	11.3913043478261	2.60900574069948	10.9568965517241	1.63212830084536	0.0328782798274066	0.031179983919243	0.606538429139517	NaN	NaN	0.607637174596001	11.0593494949199	0.953982978421472	0
sub-010303	1.35213019292257	0.367586572012969	-11.1398218267352	0.530723172731057	11.4847925302317	1.25318746273277	0.684942700304721	0.166809898032048	1.23092455532456	0.456105892608289	-11.2908450668265	0.632383289316083	11.5812399392438	1.06165628837737	0.681390123184857	0.171912999322048	0.639130434782609	0.692528735632184	8.99130434782609	2.4099345048047	9.89942528735632	2.24409560549923	0.0357741202497868	0.0365016635158429	1.6581907085431	11.365786187382	0.353258839790399	1.67670755258548	11.5450722853679	0.39696022848872	0
sub-010305	1.6377198450442	0.242695412082776	-11.090252764176	0.354326481451458	10.316031833583	0.996488292331564	1.14808788320872	0.298390143636956	1.68576381912287	0.181165026220071	-10.8352200322966	0.228783612724214	9.34417850391331	0.588189578777114	1.90827725182025	0.312945170211905	0.947826086956522	0.997126436781609	9.54347826086956	1.09198192754873	9.25	0.651422739098359	0.0325876496234262	0.0355480644134155	1.72075663109307	10.3256129677094	1.0678786738844	1.78981986417446	9.32138189847043	1.85854214583249	0
sub-010306	1.54936515703525	0.212577607911204	-10.9651116912805	0.302820226569175	9.27327685797193	1.51836846611252	0.695207149037136	0.170898378947948	1.38883453527474	0.225845101851395	-11.2311811151316	0.302138275348743	9.31776096901869	1.0745651528265	1.04260231861558	0.323201191979969	0.630434782608696	0.902298850574713	7.17391304347826	1.31674383064803	8.68103448275862	1.41583757716661	0.0331369716969896	0.0309044460739716	1.48471714126298	8.93220173249676	0.279704058999635	1.54060794433812	9.49921664037045	0.867546184980651	0
sub-010307	1.04073093085182	0.132136219829033	-11.9758354866192	0.178589347227967	11.9153821230194	1.10585405020367	0.63878380056057	0.148692054695908	1.03334655629551	0.147128475295657	-11.9683790144175	0.201244490342094	10.7853459885847	1.11176237973208	0.882458671674356	0.260437679659715	0.195652173913043	0.721264367816092	8.86086956521739	2.94457374239417	10.2212643678161	1.49732003020321	0.0292836079105564	0.0310062615058353	1.05868035251676	NaN	NaN	1.05667612621873	10.5557725881101	0.696520273311118	0
sub-010311	1.60056048674387	0.205630177444804	-11.1491097849411	0.413365928915649	11.3375110683691	1.44157976402973	0.702469948867158	0.172972923390068	1.50303904718216	0.222563218301073	-11.181532189585	0.309034130394021	10.1292393063903	0.666566678331686	1.47137257014078	0.346148946968305	0.721739130434783	0.994252873563218	8.65652173913043	2.04091898278329	9.69540229885057	0.79572460530481	0.0299765508010799	0.0312630428521837	1.54481826802956	10.8071482664441	0.397769646864629	1.80868744801565	9.76302563344203	1.38002376778201	0
sub-010314	1.3440364044932	0.193525922516836	-11.656475707387	0.276787231264397	10.6752662149082	1.62373524204659	0.815315677879012	0.286676464589406	1.28407522220806	0.219460117572182	-11.6908538565762	0.296460642480961	11.4876545120671	0.810337038006923	1.39145961603675	0.312275450389273	0.769565217391304	0.985632183908046	9.09565217391304	1.93552815103962	11.25	1.29424574409558	0.0306631613715621	0.0325724310629285	1.36756252145338	10.9468976687163	0.577813156328335	1.39428623038402	11.5473249908638	1.33604041599015	0
sub-010315	1.49628471770717	0.141581055521823	-11.2699722050281	0.208209347661836	12.1934703280859	1.18191744730983	0.936700548009106	0.23009095222691	1.4088268951701	0.141360320300582	-11.3479607391228	0.190349982264329	11.3796485217846	0.678565958443007	1.45092908996885	0.297201008474063	0.695652173913043	0.956896551724138	10.4782608695652	1.69946216042213	10.9885057471264	0.901414231461637	0.0325610125163506	0.0328100837574865	1.43744505951138	12.2219017109752	0.75701268726513	1.50278028298698	11.0041432001546	1.47543634831234	0
sub-010316	1.36092184600594	0.164781412816712	-11.5430681879528	0.219202288963977	9.80466597022749	1.97682738935452	0.690781584799551	0.333411176076051	1.36571388488226	0.201751498215044	-11.5310420343727	0.296208503139487	10.1123626861679	0.371219176759646	1.81356870351894	0.376549734798557	0.18695652173913	0.936781609195402	6.85652173913043	1.21537676763145	9.86206896551724	0.913206515155399	0.0322366357205196	0.0305023092119089	1.88198379526578	9.61115628798738	0.31281230849344	1.22161466875318	10.2176559847291	1.61238785736841	0
sub-010317	1.58501937991253	0.360575070417222	-11.0983028526061	0.520031611842974	10.293344198724	1.32874799280028	0.740779234159503	0.254250690150482	1.65848399459342	0.21196621322661	-10.9825675443974	0.276853784218014	10.0218154402688	0.671028770220408	1.2172392661335	0.300101314392819	0.547826086956522	0.988505747126437	7.8	2.03977907871326	9.59195402298851	0.969353852445938	0.0330291270539661	0.0301096689289022	1.72128060230142	10.368839352468	0.44472605793158	1.74795372157348	9.93690183933352	1.15154325567658	0
sub-010318	1.2103590221672	0.165452647566654	-11.3008212366642	0.196705019259628	12.404219721435	1.18384599350165	0.786763783109514	0.368109855152096	1.17149207262079	0.180107308465982	-11.209091980199	0.253102697728749	10.9971209748886	0.684643801652236	1.76937042624566	0.449405049533967	0.382608695652174	0.977011494252874	9.98695652173913	2.76516135774134	10.6264367816092	0.847843138408506	0.0301486520079604	0.0341607422032838	1.19332592778997	10.7121125343794	0.570929091863803	1.23314552651398	10.8702780444125	1.91126637456242	0
sub-010319	1.49794752116114	0.197950934559413	-10.7255817049991	0.274432876343307	11.3809526672685	1.04412692431962	1.21429669021704	0.244693454967544	1.62231571602587	0.158899318660275	-10.3958866278057	0.24370762152632	10.0666555275471	0.574458600649069	1.66368184847727	0.254403221359749	1	1	10.3347826086957	1.25245913412999	9.58333333333333	0.564520998487168	0.0324067014075126	0.0336512244962265	1.65109681334136	12.7417717722177	0.743009361762022	1.58254318213274	9.90536330936588	1.67861761461207	0
sub-010321	1.18941793732219	0.166106192632542	-11.2317206884534	0.23804632599498	9.78309604546054	1.20447557358253	1.31244041333596	0.32279086789173	1.09995042125708	0.157611490199986	-11.0202815331667	0.226863778620226	9.96513718128188	0.394316851244716	1.81614285686141	0.22926562069672	0.891304347826087	0.991379310344828	9.52608695652174	1.13180205318865	10.014367816092	0.668190728693701	0.0345810975853962	0.0383182299852495	1.10473394092245	9.34259256134955	1.34720294754519	1.26175193423499	9.89206068753317	1.75468996539694	0
