# Supplementary material for: Time-resolved parameterization of aperiodic and periodic brain activity
Source: eLife. 2022 Sep 12;11:e77348. doi: 10.7554/eLife.77348 (PMC9467511; doi:10.7554/eLife.77348)
Supplement: Figure 5—source data 1. [file elife-77348-fig5-data1.zip]

Archive with 10 entries (9 files):
- figure5_sourcedata/
- __MACOSX/._figure5_sourcedata
- figure5_sourcedata/.DS_Store
- __MACOSX/figure5_sourcedata/._.DS_Store
- figure5_sourcedata/ec013_move.csv
- figure5_sourcedata/ec012_move.csv
- figure5_sourcedata/ec012_rest.csv
- figure5_sourcedata/ec013_rest.csv
- figure5_sourcedata/figure5_figuresupplement2_sourcedatadescription.txt
- __MACOSX/figure5_sourcedata/._figure5_figuresupplement2_sourcedatadescription.txt
