# Supplementary material for: Time-resolved parameterization of aperiodic and periodic brain activity
Source: eLife. 2022 Sep 12;11:e77348. doi: 10.7554/eLife.77348 (PMC9467511; doi:10.7554/eLife.77348)
Supplement: Figure 5—source data 1. [file elife-77348-fig5-data1.zip › figure5_sourcedata/ec013_move.csv]

1.8192	-0.94729
1.8219	-0.89151
1.6838	-1.0977
1.5393	-1.3232
1.4684	-1.3881
1.2557	-1.5984
1.1657	-1.7146
1.1045	-1.8274
1.1651	-1.7522
1.3235	-1.5399
1.2182	-1.6864
1.313	-1.6175
1.2754	-1.6454
1.2014	-1.7008
1.0149	-1.9293
1.0011	-1.9503
0.97371	-2.0357
1.1171	-1.8665
1.5728	-1.2311
1.7061	-1.0364
1.7936	-0.91248
1.7826	-0.94732
1.8034	-0.92436
1.8036	-0.84018
1.6461	-1.0798
1.35	-1.5181
1.2916	-1.5437
1.2066	-1.6297
1.3426	-1.4729
1.3085	-1.5391
1.1891	-1.7406
1.2315	-1.703
1.2609	-1.6841
1.251	-1.7091
1.2143	-1.7628
1.1508	-1.8307
1.148	-1.8291
1.0987	-1.9301
1.0127	-2.026
1.1276	-1.8753
1.3543	-1.5593
1.404	-1.496
1.481	-1.386
1.5933	-1.2479
1.0516	-1.876
1.0658	-1.8694
1.0377	-1.9064
1.0918	-1.8477
1.0304	-1.923
1.0196	-1.9388
0.90926	-2.0637
0.78939	-2.2161
0.69295	-2.3745
0.80734	-2.2178
0.95638	-2.0108
1.1529	-1.7799
1.3661	-1.4576
1.3927	-1.404
1.7888	-0.88188
1.6942	-1.0159
1.8194	-0.88748
1.9829	-0.65288
1.9641	-0.60614
1.8518	-0.7455
1.842	-0.76768
1.8426	-0.74157
1.7681	-0.88642
1.6045	-1.1098
1.4355	-1.3217
1.326	-1.4548
1.282	-1.5243
1.2719	-1.5217
1.1926	-1.6642
1.1579	-1.7506
1.1708	-1.7498
1.1871	-1.7197
1.1498	-1.754
1.1092	-1.8089
0.95871	-1.9168
1.2425	-1.5212
1.3536	-1.3886
1.4823	-1.2445
1.5439	-1.1123
1.6037	-1.0705
1.4236	-1.3705
1.1715	-1.7553
1.0853	-1.8673
1.0625	-1.9393
1.0044	-2.023
1.1817	-1.7805
1.2653	-1.648
1.3391	-1.6573
1.3936	-1.5521
1.4211	-1.5027
1.4345	-1.4379
1.4548	-1.3915
1.4785	-1.3827
1.3988	-1.4442
1.4303	-1.4086
1.4045	-1.4071
1.2622	-1.5743
1.0595	-1.8682
0.93336	-2.0725
0.81472	-2.2076
0.89332	-2.1204
1.0011	-1.978
1.2087	-1.698
1.4059	-1.5095
1.2482	-1.5913
1.314	-1.4857
1.3405	-1.4442
1.3551	-1.449
1.3558	-1.4792
1.2766	-1.6199
1.1596	-1.7704
1.0008	-1.9935
0.75419	-2.3194
0.75281	-2.3037
0.99021	-1.9627
1.1806	-1.7329
1.255	-1.6284
1.6478	-1.0585
1.5541	-1.171
1.4869	-1.2401
1.468	-1.2629
1.4515	-1.2686
1.3882	-1.3609
1.3252	-1.4396
1.4248	-1.3042
1.447	-1.2698
1.5306	-1.131
1.4375	-1.2288
1.4273	-1.2616
1.3351	-1.4641
1.3082	-1.5585
1.2687	-1.6512
1.3409	-1.5309
1.2048	-1.7026
1.0574	-1.903
1.118	-1.7768
1.1845	-1.6687
1.1873	-1.6781
1.2403	-1.5931
1.243	-1.5307
1.0708	-1.7306
0.99615	-1.8056
1.0015	-1.8443
0.89866	-2.0011
0.8053	-2.1147
0.89281	-2.0639
0.9685	-2.0399
1.0279	-1.9618
1.0989	-1.8801
1.3312	-1.6614
1.3215	-1.6911
1.4045	-1.5537
1.4067	-1.5073
1.1983	-1.6412
1.2579	-1.4972
1.3149	-1.3926
1.2539	-1.5177
1.013	-1.9395
0.89889	-2.1295
0.94354	-2.0434
0.97446	-2.0457
1.1996	-1.7737
1.2765	-1.5902
1.3376	-1.4816
1.4541	-1.2911
1.4782	-1.2291
1.5397	-1.1669
1.5621	-1.1765
1.5626	-1.1983
1.5336	-1.285
1.6184	-1.2163
1.6616	-1.159
1.5975	-1.2118
1.5601	-1.2265
1.4221	-1.3419
1.1885	-1.6169
1.0985	-1.7429
1.1519	-1.6997
1.2876	-1.5186
1.3236	-1.5068
1.4754	-1.3404
1.5979	-1.1711
1.5197	-1.2044
1.6359	-1.156
1.5924	-1.126
1.5115	-1.1913
1.4437	-1.3174
1.4769	-1.3137
1.6206	-1.1346
1.6622	-1.1173
1.6554	-1.1475
1.5571	-1.294
1.4027	-1.4775
1.1303	-1.8055
1.0707	-1.8704
1.207	-1.7114
1.28	-1.6134
1.3826	-1.5075
1.4521	-1.3994
1.4576	-1.3638
1.9874	-0.46119
1.879	-0.63737
1.2473	-1.6023
1.3305	-1.4615
1.4223	-1.3714
1.6361	-1.1527
1.6499	-1.1006
1.7147	-1.0704
1.6516	-1.1603
1.5871	-1.2783
1.4204	-1.5147
1.4886	-1.3899
1.4003	-1.4633
1.4114	-1.4487
1.4684	-1.3861
1.4553	-1.3825
1.2462	-1.5449
1.3054	-1.4841
1.2243	-1.6117
1.1815	-1.6849
1.107	-1.7588
0.98514	-1.9449
1.0698	-1.8557
1.1924	-1.7499
1.3268	-1.5674
1.3349	-1.598
1.3585	-1.5896
1.3571	-1.6085
1.2608	-1.5207
1.0874	-1.7195
1.1574	-1.6835
0.89285	-2.0774
0.83889	-2.1566
1.0931	-1.818
1.1795	-1.6967
1.1352	-1.7453
1.1933	-1.6549
1.2333	-1.6475
1.0838	-1.8761
1.0538	-1.868
1.1681	-1.7154
1.2074	-1.6175
1.4765	-1.2805
1.4352	-1.3667
1.3858	-1.421
1.3179	-1.5125
1.3982	-1.3411
1.5219	-1.1271
1.5241	-1.1626
1.1316	-1.7787
1.1888	-1.7466
1.3185	-1.5466
1.3034	-1.5295
1.2826	-1.5355
1.2343	-1.6187
1.184	-1.7009
1.1021	-1.8057
1.1294	-1.7708
1.1232	-1.8168
1.3526	-1.5507
1.2122	-1.6819
1.1346	-1.7518
1.1867	-1.63
1.2765	-1.5026
1.2834	-1.4947
1.3401	-1.3841
1.2173	-1.5261
1.1292	-1.6663
1.1279	-1.7022
1.2431	-1.5403
1.2367	-1.5832
1.3494	-1.4326
1.4466	-1.2739
0.89316	-2.0698
0.84277	-2.1337
0.94832	-1.9658
1.0619	-1.789
1.2204	-1.5984
1.3856	-1.3492
1.4267	-1.2898
1.3942	-1.3433
1.3795	-1.395
1.4298	-1.3214
1.3625	-1.4169
1.2323	-1.6029
1.2472	-1.5817
1.3039	-1.5393
1.2439	-1.6226
1.2658	-1.5837
1.22	-1.6893
1.5613	-1.2327
1.5255	-1.303
1.496	-1.3145
1.2997	-1.5193
1.2556	-1.5623
1.3	-1.4882
1.3678	-1.3667
1.3119	-1.4467
1.3434	-1.4223
1.3309	-1.4577
1.2689	-1.5163
1.2319	-1.5957
1.2865	-1.5745
1.3172	-1.5728
1.2982	-1.5971
1.4536	-1.4181
1.6311	-1.2366
1.7146	-1.1188
1.6831	-1.1511
1.2344	-1.6809
1.2657	-1.6477
1.3728	-1.4715
1.519	-1.2527
1.6448	-0.97697
1.8878	-0.64744
1.9235	-0.61381
1.9124	-0.64379
1.9349	-0.62798
1.9281	-0.70559
1.7417	-0.96003
1.5546	-1.1805
1.4003	-1.3833
1.6185	-1.0607
1.5923	-1.0571
1.5796	-1.0585
1.5823	-1.1033
1.5847	-1.0938
1.3175	-1.3853
1.3023	-1.3831
1.3628	-1.2919
1.3225	-1.3189
1.399	-1.2211
1.4923	-1.1748
1.4573	-1.4161
1.3411	-1.6
1.2655	-1.7749
1.2669	-1.8377
1.294	-1.7591
1.2305	-1.7363
1.0736	-1.829
1.1393	-1.6993
1.3283	-1.4431
1.2591	-1.5647
1.2806	-1.5731
1.3049	-1.524
1.2297	-1.6083
1.0982	-1.789
0.99627	-1.9581
0.84997	-2.115
0.87112	-2.0725
1.0077	-1.9041
1.3965	-1.3236
1.3367	-1.4106
1.1687	-1.6179
1.1821	-1.6388
1.1941	-1.6212
1.2163	-1.5968
1.3322	-1.4657
1.5177	-1.2141
1.5151	-1.1792
1.4912	-1.2331
1.4484	-1.302
1.3853	-1.3777
1.1613	-1.6983
1.0784	-1.8518
1.1798	-1.692
1.2725	-1.578
1.3436	-1.4939
1.4352	-1.4994
1.4132	-1.5256
1.2932	-1.7522
1.2675	-1.7524
1.3306	-1.4512
1.2685	-1.4957
1.3329	-1.427
1.2719	-1.5397
1.2784	-1.5354
1.2469	-1.5416
1.2508	-1.5083
1.0814	-1.7199
0.95874	-1.8862
1.0168	-1.8296
1.2272	-1.5431
1.4661	-1.2689
1.4066	-1.4339
1.4086	-1.3946
1.2826	-1.4045
1.4785	-1.1267
1.2961	-1.5336
1.3554	-1.4655
1.5219	-1.2284
1.4811	-1.271
1.3177	-1.4245
1.4292	-1.331
1.465	-1.4251
1.417	-1.521
1.3015	-1.6559
1.3612	-1.5214
1.4564	-1.3564
1.5096	-1.2659
1.5053	-1.2766
1.4711	-1.3043
1.3728	-1.3877
1.281	-1.5136
1.2915	-1.5106
1.284	-1.5468
1.3036	-1.5151
1.3471	-1.486
1.3538	-1.5131
1.349	-1.4991
1.3087	-1.5018
1.362	-1.4541
1.3838	-1.4627
1.4094	-1.4063
1.4202	-1.4348
1.2946	-1.6334
1.2227	-1.7834
1.1494	-1.9044
1.2339	-1.7624
1.3188	-1.5828
1.308	-1.5874
1.549	-1.2369
1.5673	-1.228
1.5474	-1.2589
1.5318	-1.2682
1.5754	-1.1687
1.5806	-1.1269
1.4844	-1.2586
1.4233	-1.3601
1.3861	-1.4038
1.2672	-1.5448
1.1132	-1.7291
1.1725	-1.6658
1.2744	-1.5883
1.3348	-1.531
1.7348	-1.0671
1.7898	-1.0126
1.4408	-1.3574
1.4638	-1.3137
1.6136	-1.087
1.5824	-1.1246
1.4768	-1.2585
1.2537	-1.5253
1.2281	-1.5393
1.3865	-1.2778
1.4435	-1.2028
1.5001	-1.1707
1.5532	-1.1725
1.5584	-1.2227
1.5153	-1.3238
1.4629	-1.3789
1.4773	-1.3455
1.4564	-1.377
1.3764	-1.467
1.2896	-1.5813
1.1911	-1.6982
1.1813	-1.7009
1.3049	-1.5775
1.407	-1.4413
1.3814	-1.4411
1.3529	-1.5093
1.5496	-1.3193
1.4559	-1.4459
1.2596	-1.4905
1.2547	-1.474
1.2681	-1.4496
1.2409	-1.4691
1.203	-1.5401
1.2895	-1.4717
1.2719	-1.5704
1.1418	-1.7248
1.0789	-1.8157
1.0456	-1.8771
1.1301	-1.7944
1.1897	-1.7099
1.3591	-1.5117
1.3187	-1.4862
1.3222	-1.5029
1.2392	-1.6327
1.2028	-1.6727
1.1883	-1.6706
1.1662	-1.6927
1.1844	-1.6948
1.23	-1.6465
1.0714	-1.8836
1.188	-1.8064
1.3029	-1.617
1.432	-1.4583
1.3013	-1.5533
1.4141	-1.4413
1.4167	-1.4004
1.3702	-1.5208
1.3686	-1.4947
1.0663	-1.8705
0.82939	-2.1727
0.81746	-2.2039
0.82892	-2.1839
0.98291	-1.9662
1.2155	-1.6722
1.3596	-1.4902
1.4017	-1.4999
1.4867	-1.3672
1.781	-0.96167
1.7384	-1.0329
1.7461	-1.0607
1.7907	-1.003
1.3861	-1.5162
1.3583	-1.4832
1.2361	-1.6166
0.98435	-1.9745
0.89138	-2.1288
1.0127	-1.8945
1.0224	-1.8856
1.0543	-1.8433
1.0663	-1.8468
1.124	-1.8086
1.0859	-1.946
1.1055	-1.8421
1.3077	-1.5013
1.3042	-1.5282
1.3187	-1.5228
1.3827	-1.5243
1.3821	-1.4643
1.3195	-1.5151
1.1107	-1.7588
0.95342	-1.9551
0.89847	-2.0245
0.88499	-2.0741
0.90446	-2.116
1.0659	-1.9348
1.24	-1.7021
1.4121	-1.4606
1.4327	-1.3435
1.4832	-1.2474
1.578	-1.0954
1.6419	-1.0112
1.7171	-0.99656
1.739	-1.0131
1.7583	-1.0186
1.726	-1.0751
1.7637	-1.029
1.8853	-0.88623
1.8586	-0.89181
1.7511	-1.0135
1.6565	-1.1465
1.5521	-1.2933
1.4065	-1.5101
1.2844	-1.6472
1.1857	-1.7465
1.149	-1.8011
1.1284	-1.8472
1.0957	-1.8833
1.1604	-1.8088
1.185	-1.808
1.1701	-1.878
1.1198	-1.9272
1.0268	-2.0723
1.1098	-1.9363
1.5187	-1.4472
1.5155	-1.3868
1.0941	-1.8558
1.2092	-1.6779
1.2121	-1.6515
1.2017	-1.6372
1.2499	-1.5163
1.312	-1.447
1.2429	-1.5515
1.1421	-1.6916
1.1177	-1.7293
1.0459	-1.841
0.9492	-1.9749
0.91097	-2.0461
0.98969	-1.9495
1.1441	-1.7532
1.1718	-1.7501
1.2171	-1.6304
1.1747	-1.6806
0.92968	-2.0154
0.82996	-2.1259
1.0986	-1.7695
1.1714	-1.7001
1.2082	-1.6789
1.2549	-1.5908
1.2678	-1.6049
1.0685	-1.873
0.9501	-2.0198
1.027	-1.9293
1.1509	-1.797
1.289	-1.4539
1.2411	-1.5414
1.2881	-1.4925
1.2678	-1.5325
1.3356	-1.4642
1.3567	-1.483
1.2726	-1.6184
1.2911	-1.5751
1.2896	-1.5723
1.2555	-1.6248
1.1356	-1.7864
1.1152	-1.8724
1.0085	-2.0351
1.0331	-1.9825
1.0803	-1.8652
1.017	-1.921
1.0128	-1.9473
1.466	-1.3348
1.5387	-1.1817
1.4623	-1.2472
1.3847	-1.3021
1.4299	-1.2506
1.389	-1.3076
1.2816	-1.5182
1.3827	-1.4143
1.4189	-1.3587
1.3924	-1.4017
1.345	-1.5069
1.3739	-1.4949
1.2625	-1.6377
1.2509	-1.5832
1.2601	-1.5623
1.2076	-1.6605
1.0974	-1.7988
1.0406	-1.8863
1.0892	-1.8474
1.4389	-1.4472
1.6092	-1.2177
1.1863	-1.6643
1.3146	-1.4737
1.1394	-1.7439
1.1186	-1.7554
1.2501	-1.5516
1.1811	-1.6558
1.1832	-1.6721
1.3258	-1.4594
1.4642	-1.236
1.5978	-1.0602
1.6772	-0.91257
1.682	-0.9292
1.6986	-0.93728
1.574	-1.1089
1.4155	-1.3288
1.1992	-1.616
1.0569	-1.803
0.79478	-2.1386
0.67017	-2.3122
0.81553	-2.1321
1.0481	-1.8494
1.23	-1.6467
1.4072	-1.4665
1.2634	-1.6081
1.2198	-1.6035
1.3372	-1.481
1.3873	-1.3977
1.3388	-1.4084
1.3265	-1.4457
1.2047	-1.6494
1.3287	-1.4316
1.2938	-1.4623
1.3415	-1.4643
1.5747	-1.2752
1.5163	-1.346
1.5764	-1.2803
1.6591	-1.1529
1.588	-1.2937
0.99851	-1.8891
1.0873	-1.7326
1.1858	-1.6003
1.2561	-1.5439
1.3629	-1.4245
1.3481	-1.5019
1.2634	-1.6424
1.2043	-1.7175
1.1244	-1.8196
0.97845	-2.0363
0.96427	-2.0622
1.0915	-1.8621
1.2563	-1.6656
1.4007	-1.4999
1.4539	-1.4099
1.3629	-1.422
1.3092	-1.4826
1.235	-1.5743
1.2838	-1.5258
1.3555	-1.4029
1.3535	-1.4251
1.446	-1.316
1.3381	-1.4166
1.2786	-1.5348
1.0793	-1.7925
1.0105	-1.9107
0.86451	-2.1486
0.98954	-2.0108
1.1474	-1.8058
1.197	-1.782
1.222	-1.7992
1.2998	-1.7215
1.3036	-1.6145
1.421	-1.4068
1.4478	-1.3382
1.4607	-1.295
1.503	-1.2381
1.4297	-1.3338
1.2617	-1.5504
1.3575	-1.3768
1.3175	-1.4843
1.2044	-1.6474
1.1512	-1.7233
1.1444	-1.7795
1.1007	-1.8275
1.2868	-1.582
1.3363	-1.5278
1.6722	-1.0777
1.6876	-1.0703
1.7702	-1.0074
1.7862	-0.92898
1.8431	-0.75226
1.9337	-0.65155
1.9318	-0.67379
1.924	-0.74521
1.8578	-0.88311
1.5437	-1.2787
1.4395	-1.4233
1.373	-1.4902
1.4784	-1.3221
1.5077	-1.2435
1.4648	-1.2602
1.4282	-1.2913
1.4228	-1.3504
1.354	-1.4664
1.1568	-1.8096
1.2521	-1.7329
1.3021	-1.6735
1.3991	-1.483
1.5147	-1.314
1.589	-1.2033
1.6249	-1.1898
1.5676	-1.2775
1.5176	-1.3622
1.3892	-1.548
1.1665	-1.8395
1.0248	-1.9836
1.0986	-1.8644
1.2988	-1.5687
1.3861	-1.4275
1.414	-1.3496
1.1002	-1.7764
1.0866	-1.7722
1.1182	-1.7403
1.1368	-1.7166
1.0237	-1.8816
1.0451	-1.8831
0.97556	-1.9842
0.83651	-2.2087
0.9014	-2.1189
0.91379	-2.1313
1.0018	-1.9747
1.1698	-1.7599
1.2841	-1.5929
1.506	-1.279
1.6537	-1.1015
1.6558	-1.04
1.6777	-1.0208
1.6547	-1.0593
1.4891	-1.3065
1.2242	-1.6977
1.1871	-1.7488
1.1713	-1.7508
1.2016	-1.6769
1.1932	-1.6782
1.1831	-1.7199
1.1757	-1.7373
1.0837	-1.8864
1.2378	-1.6429
1.7819	-0.92572
1.6344	-1.2175
2.4344	0.2356
2.3326	0.082577
1.7132	-1.0143
1.877	-0.80084
1.9843	-0.67967
1.9776	-0.71061
1.9852	-0.7261
1.8759	-0.86521
1.6271	-1.1687
1.4125	-1.4437
1.6218	-1.1371
1.7178	-1.0044
1.6929	-1.005
1.829	-0.78399
1.9421	-0.65929
1.9657	-0.68212
1.808	-0.88436
1.589	-1.1953
1.1253	-1.8897
1.0332	-2.0524
1.0408	-2.0448
0.94791	-2.1787
1.0839	-1.9952
1.1955	-1.8907
1.2479	-1.7824
1.2298	-1.8041
1.2718	-1.7255
1.3018	-1.6726
1.3601	-1.5541
1.4243	-1.3964
1.4027	-1.4365
1.3424	-1.5577
1.5225	-1.3367
1.5786	-1.2844
1.4264	-1.4944
1.4409	-1.5047
1.4433	-1.5142
1.4798	-1.5055
1.4063	-1.6008
1.2925	-1.7436
1.1548	-1.888
1.1221	-1.8672
1.1741	-1.7977
1.2074	-1.7888
1.268	-1.7488
1.2938	-1.6993
1.4712	-1.5827
1.3126	-1.7388
1.5176	-1.3093
1.5525	-1.297
1.3896	-1.4654
1.44	-1.4197
1.4075	-1.3919
1.5147	-1.2492
1.5237	-1.2374
1.4123	-1.4072
1.4448	-1.4259
1.4182	-1.5032
1.2818	-1.6382
1.0715	-1.9404
1.024	-1.997
0.91073	-2.1382
0.91052	-2.1596
0.87089	-2.243
0.94934	-2.1709
1.1343	-1.9333
1.4405	-1.5239
1.5587	-1.3486
1.4581	-1.3191
1.5009	-1.2967
1.4955	-1.2901
1.3941	-1.4079
1.3401	-1.4926
1.2418	-1.6259
1.1874	-1.6768
1.0958	-1.8435
1.1494	-1.8033
1.1903	-1.7743
1.3153	-1.6906
1.4368	-1.4881
1.693	-1.0545
1.288	-1.6201
1.2608	-1.6846
1.2091	-1.7807
1.1991	-1.7746
1.2162	-1.739
1.2133	-1.7161
1.1769	-1.7911
1.0362	-1.9706
1.0521	-1.9173
1.1644	-1.7965
1.3194	-1.6404
1.4528	-1.4315
1.4	-1.5506
1.5427	-1.397
1.6172	-1.2793
1.1984	-1.7412
1.1846	-1.7376
1.3143	-1.535
1.3061	-1.581
1.2751	-1.6226
1.2804	-1.6233
1.3434	-1.4769
1.2424	-1.6202
1.0735	-1.8417
1.1241	-1.7587
1.2025	-1.6578
1.0904	-1.8743
1.1288	-1.8897
1.5407	-1.203
1.5631	-1.189
1.5286	-1.2361
1.3333	-1.4859
1.067	-1.8906
0.90805	-2.1068
0.97947	-2.0335
1.0515	-1.9865
1.1831	-1.7755
1.2382	-1.7091
1.3044	-1.637
1.2192	-1.7221
1.1754	-1.7803
1.1435	-1.8355
1.4791	-1.307
1.2588	-1.6601
1.1398	-1.7973
0.99973	-1.9592
1.0279	-1.9003
0.97644	-1.9687
0.84599	-2.1765
0.85193	-2.1844
0.87252	-2.1596
1.0944	-1.8908
1.268	-1.6693
1.6019	-1.2296
1.7108	-1.0827
1.4457	-1.4938
1.5715	-1.3063
1.7284	-1.0229
1.7079	-0.98658
1.3032	-1.6352
1.3197	-1.6151
1.358	-1.5431
1.3264	-1.572
1.0541	-1.8697
1.0699	-1.8989
1.1174	-1.8436
1.227	-1.7238
1.2197	-1.7046
1.2428	-1.6492
1.2557	-1.5982
1.2158	-1.6328
1.287	-1.5865
1.3665	-1.536
1.4049	-1.5335
1.3318	-1.6357
1.4617	-1.5695
1.5751	-1.4307
1.6421	-1.1821
1.403	-1.4545
1.4241	-1.427
1.4261	-1.4616
1.2709	-1.6569
1.1036	-1.9068
1.1577	-1.8123
1.1022	-1.8552
1.2131	-1.7397
1.3424	-1.5344
1.47	-1.4196
1.5549	-1.3499
1.5114	-1.3794
1.6086	-1.2102
1.3764	-1.4826
1.3334	-1.5241
1.4086	-1.3709
1.5021	-1.2112
1.6602	-1.0251
1.5947	-1.1396
1.568	-1.1871
1.5386	-1.2003
1.6079	-1.0851
1.4159	-1.3593
1.3735	-1.44
1.3511	-1.5204
1.3122	-1.648
1.3058	-1.6492
1.1159	-1.8269
1.1	-1.8143
1.1226	-1.7929
1.2959	-1.5346
1.5658	-1.1946
1.6385	-1.148
1.8175	-0.95511
1.3483	-1.4504
1.3254	-1.4989
1.4204	-1.3746
1.3548	-1.4307
1.2127	-1.6253
1.1954	-1.682
1.2555	-1.6281
1.2131	-1.6818
1.2204	-1.6977
1.2639	-1.6537
1.275	-1.7048
1.5131	-1.4679
1.578	-1.4056
1.6655	-1.2857
1.5868	-1.2406
1.5361	-1.2495
1.2661	-1.5395
1.2891	-1.5147
1.1835	-1.6699
1.1973	-1.6737
1.2297	-1.6037
1.1097	-1.7644
1.0182	-1.9036
1.0841	-1.8293
1.0697	-1.8694
1.0988	-1.886
1.1075	-1.9098
1.1652	-1.8489
1.5032	-1.4028
1.5833	-1.3046
1.6239	-1.2567
1.447	-1.3379
1.4901	-1.3401
1.2961	-1.6063
1.1599	-1.7966
1.2136	-1.7078
1.1991	-1.6898
1.1024	-1.7499
1.0341	-1.8162
0.93647	-1.9584
0.92678	-1.9822
0.94308	-1.9828
1.063	-1.8844
1.2295	-1.7469
1.34	-1.6248
1.9247	-0.30777
1.9325	-0.38751
1.6633	-0.99406
1.7168	-0.8599
1.7246	-0.82164
1.7109	-0.85965
1.0766	-1.8443
1.1062	-1.8235
1.0957	-1.7972
1.055	-1.83
0.97618	-1.9786
0.90321	-2.1196
0.93889	-2.0746
1.1087	-1.8382
1.2629	-1.6321
1.3195	-1.5728
1.3324	-1.5254
1.3876	-1.4845
1.4476	-1.4301
1.6305	-1.1322
1.6671	-1.1052
1.4661	-1.3439
1.4962	-1.3359
1.678	-1.1231
1.6513	-1.1571
1.6886	-1.0098
1.7405	-0.97053
1.6724	-1.0182
1.6065	-1.0693
1.5121	-1.2585
1.4034	-1.3976
1.5652	-1.1372
1.691	-0.92545
1.6714	-0.9271
1.7132	-0.89393
1.7184	-0.9072
1.6401	-1.084
1.6186	-1.1213
1.6735	-1.1118
1.3251	-1.6542
1.2256	-1.7862
1.1264	-1.922
1.1043	-1.9291
1.1881	-1.7775
1.256	-1.6492
1.4255	-1.4493
1.3011	-1.5325
1.4009	-1.3379
1.5205	-1.1712
1.6555	-1.0293
1.6906	-0.99877
1.809	-0.88389
1.8714	-0.82378
1.7862	-0.9347
1.7728	-0.91399
1.6776	-0.98083
1.3608	-1.431
1.1323	-1.7707
1.2389	-1.6411
1.3745	-1.5047
1.5339	-1.3583
1.6527	-1.2378
1.6405	-1.2771
1.7259	-1.1771
1.5289	-1.3532
1.8362	-0.9944
1.6443	-1.2315
1.7408	-1.1634
1.7879	-1.0628
1.3531	-1.5493
1.3797	-1.491
1.4191	-1.3789
1.4708	-1.2843
1.477	-1.2424
1.5213	-1.1874
1.4769	-1.276
1.3517	-1.4901
1.443	-1.3704
1.5605	-1.1923
1.5682	-1.2341
1.6735	-1.0786
1.7714	-0.98614
1.8358	-0.90433
1.7287	-1.0455
1.5404	-1.3088
1.2558	-1.7223
1.0477	-1.9698
1.0383	-1.9688
1.1949	-1.783
1.3635	-1.6115
1.4109	-1.5278
1.4638	-1.3886
1.452	-1.4275
1.4062	-1.5154
1.4454	-1.5038
1.5068	-1.2912
1.5267	-1.2425
1.5899	-1.1892
1.6126	-1.1744
1.4799	-1.4003
1.419	-1.4586
1.6738	-1.0947
1.6725	-1.0568
1.8303	-0.77469
1.7999	-0.77718
1.6906	-0.89444
1.7357	-0.83998
1.6291	-0.9852
1.4408	-1.2253
1.3968	-1.3437
1.344	-1.4279
1.2205	-1.6415
1.3008	-1.4982
1.491	-1.2477
1.6811	-1.0102
1.691	-1.0022
1.7013	-0.96149
1.6804	-0.98117
1.5672	-1.1453
1.4164	-1.3263
1.243	-1.5658
1.1113	-1.8121
1.0661	-1.8961
1.0573	-1.9325
0.96536	-2.1348
1.1178	-1.9212
1.2048	-1.7174
1.1996	-1.6772
1.348	-1.467
1.4433	-1.3252
1.4654	-1.3464
1.483	-1.4012
1.543	-1.3505
1.5259	-1.3636
1.5627	-1.2644
1.6497	-1.1178
1.7032	-1.0526
1.7483	-0.99079
1.8017	-0.92659
1.8058	-0.96238
1.6437	-1.2114
1.8626	-0.87189
1.8947	-0.87137
1.9679	-0.78112
2.0929	-0.62293
1.9904	-0.71526
1.8771	-0.83317
1.8115	-0.94419
1.6633	-1.1309
1.3632	-1.4523
1.3603	-1.4679
1.5708	-1.224
1.8209	-0.94064
1.7788	-0.92712
1.7749	-0.90504
1.8487	-0.815
1.7877	-0.94059
1.5573	-1.2565
1.3991	-1.5226
1.4573	-1.5006
1.4156	-1.52
1.4333	-1.4746
1.5164	-1.3718
1.5096	-1.3425
1.4886	-1.3745
1.5339	-1.4052
1.4785	-1.501
1.3762	-1.636
1.4951	-1.4817
1.3906	-1.5918
1.357	-1.5714
1.3743	-1.4921
1.4523	-1.3697
1.4862	-1.2886
1.5332	-1.2285
1.5714	-1.1994
1.6957	-0.99433
1.7567	-0.93771
1.7458	-0.92961
1.8165	-0.8614
1.7891	-0.91625
1.6922	-1.0048
1.6515	-1.0408
1.6979	-1.0025
1.6977	-1.0535
1.6696	-1.0775
1.6796	-1.1016
1.6316	-1.1699
1.6911	-1.0427
1.5967	-1.1522
1.5939	-1.1341
1.6448	-1.1001
1.6503	-1.1367
1.5519	-1.3391
1.5966	-1.2183
1.5734	-1.1938
1.593	-1.1517
1.7961	-0.9347
1.9007	-0.83917
1.7824	-1.0107
1.6659	-1.2197
1.5325	-1.318
1.4229	-1.3856
1.3596	-1.4261
1.451	-1.3088
1.339	-1.4639
1.1953	-1.678
1.1789	-1.6854
1.1919	-1.6872
1.1296	-1.8367
1.2767	-1.7261
1.3746	-1.549
1.435	-1.4335
1.6077	-1.1625
1.74	-0.92941
1.7922	-0.81323
1.7656	-0.81586
1.7532	-0.88938
1.6441	-1.0343
1.5363	-1.162
1.7127	-0.94056
1.7727	-0.93487
1.8524	-0.84397
1.827	-0.87738
1.8119	-0.95258
1.7695	-1.082
1.7108	-1.1499
1.6456	-1.1386
1.5335	-1.2238
1.3767	-1.3931
1.4538	-1.2743
1.5078	-1.2363
1.4129	-1.428
1.4551	-1.4201
1.6235	-1.2829
1.5599	-1.4129
1.5171	-1.3908
1.5827	-1.3052
1.5427	-1.3408
1.4318	-1.4716
1.3269	-1.6301
1.2424	-1.7719
1.0179	-2.0802
1.0749	-2.0025
1.0901	-1.9382
1.1904	-1.763
1.2505	-1.6708
1.4428	-1.3411
1.32	-1.5152
1.2793	-1.5706
1.3251	-1.5687
1.2646	-1.6493
1.196	-1.7499
1.0515	-1.9449
0.9749	-2.1298
1.0555	-2.0185
1.2679	-1.7336
1.3655	-1.5864
1.4204	-1.457
1.5292	-1.1855
1.3856	-1.35
1.4006	-1.3407
1.4747	-1.2395
1.55	-1.1381
1.5156	-1.2199
1.5726	-1.122
1.5773	-1.0871
1.5779	-1.1447
1.5472	-1.2261
1.3362	-1.5165
1.2347	-1.663
1.1145	-1.7879
1.0574	-1.8442
1.1053	-1.8044
1.1215	-1.834
1.1772	-1.7656
1.3701	-1.4567
1.5553	-1.2386
1.0359	-1.8579
1.0579	-1.8612
1.0868	-1.8396
1.1791	-1.7119
1.2506	-1.6213
1.2192	-1.6631
1.1526	-1.72
1.0194	-1.8689
0.87287	-2.0576
0.76046	-2.1564
0.69663	-2.2868
0.77924	-2.1874
0.94881	-1.9562
1.1931	-1.6332
1.2375	-1.5387
1.3927	-1.3086
1.5806	-1.0396
1.6944	-0.87558
1.7362	-0.80126
1.7679	-0.76721
1.6965	-0.86182
1.5933	-1.0275
1.3757	-1.333
1.0079	-1.8597
0.61062	-2.4896
0.5609	-2.5241
0.59816	-2.4535
0.73016	-2.2663
0.99594	-1.9255
1.0981	-1.7911
1.182	-1.7382
1.2252	-1.709
1.4165	-1.4429
1.2889	-1.5619
1.2523	-1.5836
1.2856	-1.5159
1.2476	-1.5083
1.1702	-1.6071
1.2511	-1.5227
1.2324	-1.5022
1.171	-1.5813
1.2231	-1.5204
1.1676	-1.6225
0.97006	-1.916
1.0668	-1.8152
1.1374	-1.7412
1.1918	-1.6443
1.1688	-1.6433
1.2303	-1.5812
1.2321	-1.6302
1.2513	-1.599
1.3057	-1.5035
1.4014	-1.3731
1.3849	-1.4497
1.5075	-1.258
1.5809	-1.1385
1.5455	-1.2054
1.594	-1.1239
1.5864	-1.176
1.3949	-1.4573
1.2091	-1.7514
1.182	-1.7856
1.0966	-1.905
1.1695	-1.7647
1.2048	-1.6631
1.2255	-1.5928
1.417	-1.3669
1.3711	-1.4081
1.2963	-1.4856
1.373	-1.3948
1.2063	-1.5988
0.97018	-1.9059
0.84484	-2.0237
0.90875	-2.001
0.91506	-2.0435
1.0195	-1.8495
1.7121	-1.069
1.6158	-1.1677
1.4314	-1.3868
1.3685	-1.4571
1.3093	-1.5509
1.2644	-1.6107
1.2598	-1.6335
1.2498	-1.6536
1.2089	-1.7407
1.2534	-1.6758
1.3046	-1.5747
1.3493	-1.467
1.3719	-1.3832
1.673	-0.91932
1.7783	-0.75697
1.75	-0.82764
1.8055	-0.773
1.902	-0.63401
1.8463	-0.76433
1.7659	-0.87175
1.7125	-0.91092
1.6498	-1.0299
1.469	-1.3519
1.3543	-1.5279
1.32	-1.5554
1.3196	-1.5385
1.2206	-1.7232
1.1485	-1.8352
1.2553	-1.7169
1.3147	-1.5969
1.1769	-1.7891
1.1493	-1.8097
1.1938	-1.7399
1.2542	-1.6294
1.3439	-1.4531
1.4799	-1.2645
1.5268	-1.1701
1.3984	-1.2835
1.4323	-0.90341
1.4709	-0.58248
1.5419	-0.43506
1.5033	-0.47244
1.5294	-0.42869
1.5923	-0.42811
1.6582	-0.67765
1.6338	-0.89394
1.6825	-0.84521
1.8211	-0.70162
1.7683	-0.74986
1.6511	-0.89836
1.7459	-0.62059
1.8953	-0.3168
1.8631	-0.34721
1.9387	-0.25483
2.0366	-0.18728
2.0636	-0.23211
1.9513	-0.59576
1.3944	-1.3295
1.2452	-1.5934
1.2192	-1.6339
1.189	-1.6656
1.181	-1.7305
1.1564	-1.7395
1.1341	-1.762
1.023	-1.952
1.0304	-1.9433
0.98799	-1.9955
1.0481	-1.9184
1.5172	-1.2235
1.4952	-1.2138
1.5141	-1.1793
1.4199	-1.3009
1.351	-1.4335
1.3692	-1.4613
1.408	-1.4192
1.3763	-1.4424
1.4057	-1.414
1.3809	-1.4184
1.3605	-1.432
1.4066	-1.4029
1.3344	-1.4886
1.2344	-1.6631
1.2272	-1.6444
1.1577	-1.6962
1.1342	-1.7576
1.3261	-1.5247
1.3594	-1.4707
1.122	-1.756
0.86125	-2.1093
0.9397	-1.9848
1.1105	-1.6756
1.4086	-1.2457
1.5816	-1.0201
1.6777	-0.89396
1.6678	-0.89979
1.6402	-0.96445
1.6385	-1.0707
1.5047	-1.3012
1.3015	-1.5554
1.1642	-1.7556
1.1367	-1.7648
1.0448	-1.869
1.0143	-1.9064
1.2008	-1.6964
1.285	-1.599
1.3418	-1.5229
1.2603	-1.4551
1.267	-1.4391
1.326	-1.3816
1.3827	-1.3372
1.4175	-1.3478
1.467	-1.2362
1.3684	-1.3725
1.2023	-1.6223
1.0701	-1.7825
1.0277	-1.8204
1.0819	-1.7721
1.0757	-1.8154
1.0751	-1.8447
1.0499	-1.912
1.2081	-1.7361
1.3251	-1.6531
1.3063	-1.7004
1.3916	-1.3495
1.4288	-1.2916
1.4333	-1.2722
1.3244	-1.3796
1.2041	-1.5174
1.0311	-1.7882
0.73978	-2.2169
0.90571	-2.0137
1.1379	-1.7229
1.6599	-1.0683
1.7294	-0.96231
1.7585	-0.91052
1.6893	-0.98496
1.6665	-1.0018
1.5106	-1.2538
1.383	-1.485
1.3183	-1.5746
1.1391	-1.792
0.90988	-2.1302
0.88405	-2.1057
0.97085	-1.9434
1.1738	-1.6973
1.1926	-1.4891
1.256	-1.4674
1.3292	-1.4416
1.2912	-1.5563
1.304	-1.5437
1.2063	-1.6754
1.0707	-1.8404
1.0287	-1.8769
1.0012	-1.9076
0.95721	-1.9879
1.1594	-1.7552
1.4475	-1.3068
1.2793	-1.5203
1.2954	-1.4944
1.2569	-1.5585
1.381	-1.4001
1.3955	-1.395
1.2875	-1.5775
1.2854	-1.5765
1.396	-1.4971
1.2311	-1.7225
1.0974	-1.939
1.1137	-1.9516
1.1258	-1.9714
1.5422	-1.186
1.5596	-1.116
1.3959	-1.2806
1.2914	-1.3859
1.2607	-1.4575
1.2521	-1.5176
1.1138	-1.7393
1.0441	-1.8804
1.1298	-1.7832
1.074	-1.8751
1.0809	-1.8458
1.1191	-1.8172
1.291	-1.5489
1.3524	-1.4474
1.3111	-1.4232
1.1736	-1.6491
1.1522	-1.6366
1.1316	-1.6118
1.119	-1.6356
1.0917	-1.6999
1.0771	-1.7313
1.1497	-1.6555
1.2582	-1.5929
1.2485	-1.6664
1.302	-1.6091
1.2929	-1.6117
1.2187	-1.6903
1.2969	-1.4876
1.2536	-1.5266
1.3328	-1.369
1.3447	-1.36
1.366	-1.3594
1.4413	-1.3058
1.5241	-1.2457
1.5488	-1.2469
1.6211	-1.2266
1.4318	-1.4815
1.2597	-1.7103
1.2932	-1.6167
1.2083	-1.6658
0.99574	-1.8664
1.0417	-1.7647
1.0791	-1.6812
1.0441	-1.7377
1.0547	-1.7415
1.1173	-1.7701
1.0936	-1.8193
1.1501	-1.7355
1.3423	-1.5184
1.2487	-1.6241
1.3651	-1.4509
1.2319	-1.6045
1.1142	-1.7118
1.0469	-1.7606
0.98183	-1.8936
0.8601	-2.0845
0.9985	-1.8954
1.3655	-1.3016
1.3638	-1.3002
1.3493	-1.338
1.3396	-1.4147
1.2438	-1.5754
1.1901	-1.6644
1.1047	-1.7727
0.91064	-1.9436
0.80447	-2.0554
0.78459	-2.1131
0.9538	-1.9235
1.1402	-1.6904
1.3279	-1.4707
1.5145	-1.2796
1.5099	-1.3198
1.3442	-1.5327
1.24	-1.631
1.2251	-1.6097
1.2145	-1.645
1.1961	-1.7157
1.1639	-1.7157
1.3431	-1.4671
1.3904	-1.4189
1.2373	-1.5911
1.3584	-1.3285
1.3156	-1.4
1.3191	-1.4126
1.2656	-1.5001
1.3107	-1.451
1.2267	-1.5625
1.1854	-1.5917
1.1726	-1.5811
1.0621	-1.7353
0.91215	-1.9758
1.0541	-1.8012
1.2095	-1.656
2.0076	-0.39995
1.9228	-0.50191
1.3218	-1.3166
1.1721	-1.6769
1.1573	-1.7656
1.1301	-1.7952
1.1749	-1.7586
1.1224	-1.8611
1.0458	-1.9923
1.0374	-2.0047
1.0314	-1.9853
0.99872	-1.9782
1.135	-1.8339
1.2233	-1.6253
1.3587	-1.4257
1.3889	-1.4287
1.3179	-1.5582
1.4812	-1.2732
1.5764	-1.2258
1.5729	-1.2223
1.5059	-1.2381
1.3103	-1.5093
1.1366	-1.7374
1.08	-1.81
1.1274	-1.7247
1.2575	-1.5826
1.5066	-1.2687
1.2649	-1.6158
1.1852	-1.7138
1.2783	-1.509
1.3334	-1.375
1.3546	-1.3365
1.4096	-1.2318
1.5882	-0.98362
1.7795	-0.80223
1.775	-0.80575
1.7914	-0.7309
1.7513	-0.85603
1.4555	-1.2761
1.1911	-1.6595
1.0822	-1.7856
0.99332	-1.916
0.95387	-1.9739
1.0493	-1.877
0.99655	-1.9589
1.0214	-1.9818
1.4639	-1.2993
1.268	-1.5615
1.0981	-1.7978
1.1432	-1.7405
1.1075	-1.7491
0.96444	-1.8804
0.98799	-1.8117
1.0375	-1.7523
0.99583	-1.9087
1.1039	-1.8211
1.2483	-1.6773
0.81329	-2.1076
0.70065	-2.2615
0.77297	-2.1892
0.81991	-2.1433
1.05	-1.8222
1.0593	-1.8158
1.0312	-1.8869
1.1148	-1.746
1.4036	-1.3877
1.4858	-1.3145
1.57	-1.2503
1.5526	-1.1851
1.5778	-1.0728
1.3972	-1.2007
1.3436	-1.3405
1.2391	-1.5118
1.2234	-1.5481
1.1353	-1.6442
0.94121	-1.8894
1.1058	-1.6999
1.1174	-1.6925
1.2191	-1.5774
1.5201	-1.2932
1.3062	-1.6112
1.2728	-1.6549
1.2405	-1.6383
1.2278	-1.6744
1.1301	-1.7696
0.89846	-1.9903
0.95146	-1.914
0.92685	-1.9943
1.0409	-1.8801
1.1598	-1.5674
1.1557	-1.606
1.2176	-1.5632
1.2333	-1.5417
1.2383	-1.5827
1.1202	-1.7056
1.0873	-1.8411
1.1124	-1.7804
1.4228	-1.3067
1.262	-1.5294
1.2552	-1.5767
1.1844	-1.7041
1.114	-1.7984
1.0935	-1.7592
0.99314	-1.8641
1.0102	-1.834
1.0691	-1.746
1.1146	-1.7331
1.3675	-1.4554
1.3448	-1.4429
1.3774	-1.3668
1.5018	-1.2239
1.508	-1.2172
1.4177	-1.3098
1.3634	-1.3793
1.2853	-1.5141
1.1019	-1.802
0.90433	-2.0583
0.90667	-2.0394
0.93176	-2.0396
1.1283	-1.8069
1.2595	-1.5847
1.3387	-1.4337
1.3626	-1.3761
1.4248	-1.2461
1.2683	-1.4139
1.1746	-1.5508
1.3434	-1.3277
1.4448	-1.2
1.5088	-1.1182
1.5895	-1.055
1.5559	-1.1624
1.42	-1.397
1.2531	-1.6519
1.2518	-1.6554
1.1362	-1.81
1.0361	-1.8762
1.017	-1.8832
1.6743	-1.0173
1.5832	-1.1042
1.4909	-1.1825
1.2919	-1.4284
1.3654	-1.3257
1.2497	-1.4671
1.183	-1.5336
1.1548	-1.5548
1.0662	-1.6712
0.9876	-1.8185
1.0192	-1.8013
1.0812	-1.7562
1.1217	-1.7401
1.2857	-1.5063
1.3472	-1.372
1.3867	-1.3553
1.3076	-1.4391
1.2758	-1.501
1.262	-1.5357
1.0447	-1.8665
0.95238	-2.052
1.0312	-1.9405
1.1507	-1.7693
1.2239	-1.6746
1.3486	-1.5788
1.5324	-1.3605
1.4059	-1.4091
1.4022	-1.3939
1.3611	-1.4546
1.2575	-1.5563
1.105	-1.7229
0.97512	-1.8531
0.97138	-1.87
1.0042	-1.8259
1.0455	-1.8044
1.0917	-1.7864
1.2449	-1.6246
1.5492	-1.2495
1.2389	-1.4991
1.3332	-1.3476
1.4011	-1.2479
1.4296	-1.1866
1.5951	-0.94828
1.6015	-0.90627
1.5223	-1.0139
1.4369	-1.1477
1.318	-1.364
1.1067	-1.733
0.89757	-2.0161
1.0287	-1.8691
1.037	-1.874
0.95076	-1.9864
1.116	-1.8033
1.192	-1.7136
1.0711	-1.8345
1.2538	-1.4602
1.2769	-1.4527
1.3355	-1.4045
1.3395	-1.4341
1.2903	-1.4889
1.157	-1.6726
1.1738	-1.6847
1.2914	-1.5788
1.4626	-1.3548
1.4456	-1.408
1.325	-1.4361
1.2498	-1.4715
1.2583	-1.4394
1.2241	-1.4832
1.1397	-1.6062
1.2002	-1.5619
1.2141	-1.5658
1.0987	-1.7395
0.7911	-2.1762
0.74308	-2.2371
0.7532	-2.2151
0.88506	-2.0252
1.1455	-1.6421
1.2796	-1.4946
1.532	-1.2581
1.5311	-1.2205
1.5202	-1.1981
1.5442	-1.1463
1.4996	-1.188
1.5135	-1.1867
1.5108	-1.2192
1.6628	-1.0406
1.7507	-0.93564
1.7765	-0.98862
1.698	-1.1101
1.6215	-1.1908
1.42	-1.514
1.1187	-1.9594
1.1383	-1.9158
1.2389	-1.6991
1.422	-1.5151
1.3891	-1.3959
1.3846	-1.4525
1.3043	-1.5586
1.3472	-1.4799
1.2314	-1.5855
1.2505	-1.5062
1.2229	-1.4939
1.1288	-1.6244
1.0564	-1.7083
1.0495	-1.7574
1.032	-1.8268
0.97718	-1.9331
1.0217	-1.8847
1.0002	-1.9619
1.0509	-1.9099
1.0877	-1.8651
1.5171	-1.1874
1.4556	-1.3022
1.2399	-1.5611
1.1228	-1.7185
1.1564	-1.715
1.0625	-1.8269
1.0068	-1.9151
0.85026	-2.1489
0.73055	-2.329
0.59742	-2.5088
0.73916	-2.3177
0.86854	-2.124
0.88878	-2.0647
1.2943	-1.439
1.3259	-1.3707
1.4676	-1.1508
1.5098	-1.0934
1.5285	-1.09
1.5929	-1.0841
1.3827	-1.3611
1.3572	-1.4292
1.3399	-1.4203
1.3862	-1.3493
1.4307	-1.2881
1.4993	-1.1826
1.3326	-1.4211
1.3605	-1.441
1.3673	-1.4317
1.167	-1.6467
1.2437	-1.5573
1.4546	-1.36
1.6743	-1.2219
1.572	-1.3553
1.3662	-1.57
1.2252	-1.6896
1.179	-1.7625
1.0999	-1.8968
1.1139	-1.8728
1.2084	-1.7924
1.2905	-1.7086
1.4356	-1.3475
1.4868	-1.3562
1.4713	-1.3579
1.466	-1.3478
1.3275	-1.5067
1.1941	-1.6611
1.013	-1.8468
0.95164	-1.9153
0.87278	-2.009
0.80186	-2.1104
0.85488	-2.0811
1.0217	-1.8854
1.1354	-1.7425
1.2428	-1.6048
1.2537	-1.5992
1.3565	-1.4974
1.3634	-1.4557
1.4518	-1.3776
1.4915	-1.269
1.5678	-1.1858
1.6202	-1.129
1.5647	-1.1692
1.4562	-1.277
1.2963	-1.4659
1.1639	-1.6583
0.99755	-1.9544
0.84646	-2.2237
0.89119	-2.2179
0.99582	-2.1011
1.0271	-2.0488
1.3335	-1.5197
1.3471	-1.4326
1.4748	-1.2974
1.5114	-1.2643
1.4412	-1.4056
1.3285	-1.5833
1.3172	-1.5881
1.186	-1.7466
0.96008	-2.0462
0.82491	-2.2511
1.0773	-1.8694
1.161	-1.7867
1.3027	-1.4677
1.4104	-1.3043
1.4725	-1.2645
1.6195	-1.1247
1.5725	-1.1927
1.2778	-1.5993
1.2281	-1.6366
1.2447	-1.5542
1.0965	-1.7697
0.95986	-1.9579
0.87734	-2.0618
0.85572	-2.1171
0.96512	-2.0005
1.0336	-1.9704
1.0188	-2.047
1.4948	-1.2346
1.6016	-1.0945
1.8161	-0.81537
1.9021	-0.72759
1.2584	-1.5406
1.2512	-1.5958
1.1412	-1.7201
1.0638	-1.815
0.98266	-1.9327
0.83277	-2.0971
0.62678	-2.354
0.42703	-2.6614
0.54081	-2.5386
0.7706	-2.2139
1.4346	-1.3722
1.5136	-1.2502
1.4805	-1.2136
1.5424	-1.133
1.6723	-1.0444
1.634	-1.1294
1.5114	-1.2885
[truncated: 4,672 more rows]
