# Supplementary material for: Time-resolved parameterization of aperiodic and periodic brain activity
Source: eLife. 2022 Sep 12;11:e77348. doi: 10.7554/eLife.77348 (PMC9467511; doi:10.7554/eLife.77348)
Supplement: Figure 5—source data 1. [file elife-77348-fig5-data1.zip › figure5_sourcedata/ec012_move.csv]

1.3894	-1.719
1.503	-1.662
1.6639	-1.5383
1.7167	-1.4772
1.6909	-1.5059
1.721	-1.4566
1.6124	-1.5267
1.419	-1.7451
1.0582	-2.2224
0.90981	-2.4312
0.73007	-2.6783
0.70534	-2.7097
0.98682	-2.3544
1.3516	-1.8556
1.227	-1.9448
1.4456	-1.6975
1.5484	-1.5758
1.5739	-1.6003
1.6314	-1.5894
1.4808	-1.8039
1.3709	-1.9315
1.2506	-2.0262
1.4038	-1.7962
1.574	-1.5937
1.3724	-1.6996
1.4046	-1.6954
1.5511	-1.5419
1.6026	-1.4509
1.5962	-1.4885
1.4917	-1.5621
1.4405	-1.6776
1.2531	-1.9897
1.1367	-2.1714
1.205	-2.0726
1.2258	-2.0366
1.3343	-1.8864
1.363	-1.8418
1.543	-1.5182
1.5412	-1.4848
1.4559	-1.5424
1.4168	-1.6155
1.3985	-1.6601
1.4063	-1.6476
1.3129	-1.826
1.285	-1.9147
1.3479	-1.8455
1.4399	-1.7384
1.5459	-1.6008
1.7739	-1.2455
1.1606	-2
1.132	-2.1071
1.163	-2.1039
1.1376	-2.1242
1.1236	-2.175
1.1717	-2.0845
1.2078	-2.007
1.3003	-1.8581
1.4737	-1.6026
1.513	-1.5988
1.4154	-1.6405
1.413	-1.6219
1.3554	-1.722
1.3384	-1.7536
1.2449	-1.9039
1.2575	-1.914
1.2488	-1.9653
1.4434	-1.6822
1.4371	-1.6472
1.3266	-1.8117
1.1332	-2.086
1.1425	-2.0728
1.1176	-2.1143
1.1125	-2.1338
1.2029	-1.9999
1.4527	-1.6669
1.5524	-1.5301
1.6921	-1.3059
1.3846	-1.7084
1.4328	-1.7059
1.4973	-1.6256
1.5743	-1.5429
1.6237	-1.5119
1.596	-1.4847
1.546	-1.5052
1.4538	-1.5928
1.1064	-2.0981
1.1108	-2.1416
1.2373	-1.9354
1.27	-1.8936
1.3975	-1.7057
1.3167	-1.8294
1.254	-1.8945
1.3888	-1.7396
1.3889	-1.7261
1.4041	-1.7393
1.4787	-1.6786
1.4943	-1.6122
1.3602	-1.7581
1.2319	-1.9263
1.2364	-1.9164
1.4575	-1.6085
1.6921	-1.2784
1.855	-1.0523
1.8987	-1.0606
1.8971	-1.0571
1.8139	-1.1251
1.7121	-1.2523
1.5754	-1.4576
1.7675	-1.1505
1.9284	-0.94971
2.138	-0.77457
2.24	-0.7075
2.2276	-0.74585
2.1463	-0.85333
2.0182	-0.9604
1.8817	-1.1236
1.8165	-1.1744
1.92	-1.0467
1.8635	-1.0658
1.6686	-1.322
1.5956	-1.3658
1.4172	-1.6343
1.3305	-1.7509
1.2578	-1.7883
1.1891	-1.893
1.1303	-2.0131
1.1528	-2.0068
1.0771	-2.1486
1.1475	-2.1012
1.229	-2.0224
1.3846	-1.8364
1.1318	-2.0087
1.1258	-2.0925
1.1051	-2.1644
1.1456	-2.0982
1.263	-1.9507
1.3021	-1.8429
1.4464	-1.6336
1.4741	-1.5713
1.3627	-1.7345
1.2887	-1.8843
1.2247	-1.946
1.2262	-1.9484
1.1439	-2.0286
1.2081	-1.9541
1.4612	-1.6454
1.5949	-1.5134
1.2039	-1.9621
1.0907	-2.1376
1.1055	-2.1661
1.1525	-2.1217
1.4543	-1.6962
1.8212	-1.2638
2.0939	-0.93228
1.43	-1.6314
1.2125	-1.9083
1.222	-1.8986
1.3214	-1.8094
1.3182	-1.847
1.3233	-1.8701
1.2376	-2.0272
1.1784	-2.1431
1.1282	-2.1965
1.189	-2.107
1.3282	-1.9256
1.417	-1.761
1.6248	-1.4854
1.7958	-1.2297
1.3358	-1.8966
1.3886	-1.8579
1.3601	-1.9012
1.2482	-2.0132
1.4045	-1.7592
1.4329	-1.6924
1.507	-1.6088
1.243	-1.8403
1.2716	-1.8077
1.2783	-1.8013
1.2856	-1.8381
1.1346	-2.0253
1.0541	-2.1547
1.1864	-2.0145
1.3547	-1.8109
1.3808	-1.78
1.5731	-1.5302
1.7274	-1.2582
1.4922	-1.6157
1.2984	-1.902
1.2633	-1.9661
1.2995	-1.9241
1.3376	-1.826
1.3469	-1.775
1.4198	-1.684
1.3296	-1.8979
1.37	-1.798
1.364	-1.7932
1.3599	-1.7965
1.3211	-1.8317
1.1889	-1.9998
1.2797	-1.8539
1.3356	-1.7682
1.3972	-1.6764
1.5406	-1.4934
1.2899	-1.837
1.2296	-1.9864
1.3941	-1.8319
1.5172	-1.6475
1.4637	-1.7332
1.5084	-1.6883
1.4871	-1.6085
1.3081	-1.8528
1.2629	-1.9083
1.2864	-1.8744
1.4054	-1.7516
1.5186	-1.6178
1.4819	-1.6474
1.4608	-1.6572
1.4329	-1.7208
1.815	-1.3088
1.9614	-1.0597
2.2197	-0.80259
1.2637	-1.9167
1.2435	-1.9284
1.2803	-1.868
1.4289	-1.6269
1.3716	-1.6805
1.3256	-1.7676
1.4183	-1.6823
1.7792	-1.2127
1.59	-1.4284
1.6666	-1.3163
1.6246	-1.3693
1.5501	-1.4552
1.4349	-1.5728
1.365	-1.6726
1.0924	-2.0991
1.0874	-2.1131
1.3186	-1.7876
1.5565	-1.491
0.91751	-2.3751
0.91927	-2.3724
0.9984	-2.2586
1.0957	-2.1318
1.258	-1.9044
1.2718	-1.9167
1.4227	-1.7264
1.1359	-2.049
1.1221	-2.1423
1.1385	-2.0865
1.1226	-2.0691
1.381	-1.7141
1.5717	-1.4666
1.6215	-1.4175
1.4005	-1.611
1.4569	-1.5362
1.4002	-1.6187
1.3935	-1.6112
1.3948	-1.6088
1.2863	-1.808
1.0039	-2.2783
1.2752	-1.9274
1.6628	-1.4082
1.7815	-1.2639
1.176	-1.988
1.0006	-2.241
1.1014	-2.1086
1.0796	-2.1862
1.1371	-2.159
1.3793	-1.801
1.6257	-1.432
1.141	-2.0377
1.0714	-2.2067
1.0795	-2.2318
1.2898	-1.9265
1.4868	-1.6894
1.504	-1.6613
1.4345	-1.6604
1.3893	-1.6585
1.2786	-1.8718
1.2332	-1.922
1.2168	-1.9772
1.1324	-2.0872
1.0637	-2.2016
1.2304	-1.938
1.3965	-1.6936
1.5541	-1.5219
1.6438	-1.4445
1.7637	-1.2937
1.7884	-1.2498
1.6689	-1.4202
1.6284	-1.4595
1.5618	-1.5139
1.3613	-1.7785
1.2922	-1.9377
1.3296	-1.9176
1.3444	-1.9017
1.2975	-1.961
1.4138	-1.7987
1.386	-1.8214
1.41	-1.8192
1.5015	-1.6752
1.6243	-1.5197
1.1442	-1.9662
1.1369	-2.0358
1.2733	-1.9015
1.363	-1.7852
1.3623	-1.813
1.5672	-1.5597
1.6334	-1.4357
1.5502	-1.5713
1.4318	-1.7511
1.3638	-1.8519
1.4087	-1.7925
1.5328	-1.6034
1.5404	-1.6085
1.6826	-1.3841
1.8047	-1.216
1.2632	-1.8457
1.1321	-2.0578
1.2677	-1.9049
1.2983	-1.91
1.3255	-1.863
1.3464	-1.8021
1.3306	-1.8203
1.0814	-2.1099
1.0607	-2.1636
0.95925	-2.2586
1.05	-2.2075
1.0903	-2.216
1.1878	-2.1075
1.1077	-2.2145
1.3671	-1.8114
1.4192	-1.6933
1.4499	-1.6115
1.4465	-1.722
1.3715	-1.827
1.3523	-1.8797
1.3186	-1.9187
1.3881	-1.7863
1.2564	-1.9769
1.3224	-1.8681
1.475	-1.6084
1.572	-1.4377
1.1819	-1.9078
1.0938	-2.1051
0.96759	-2.2729
1.0462	-2.2381
1.2956	-1.9562
1.3642	-1.9074
1.3649	-1.8754
1.3076	-1.9052
1.2866	-1.9142
1.3547	-1.8321
1.4345	-1.7038
1.4624	-1.6646
1.353	-1.6905
1.1176	-2.0222
0.96319	-2.256
1.1614	-1.9787
1.2806	-1.8431
1.2681	-1.8421
1.335	-1.7628
1.4198	-1.6299
1.2578	-1.8995
1.2984	-1.8966
1.2687	-1.9515
1.1877	-2.058
1.2044	-2.0679
1.4404	-1.7941
1.4201	-1.8081
1.5874	-1.6191
1.6886	-1.4495
1.8034	-1.2203
1.2699	-1.8808
1.1946	-2.0448
1.2463	-1.9929
1.2009	-2.0647
1.5985	-1.5153
1.7907	-1.242
1.8452	-1.1537
1.0407	-2.1965
1.0589	-2.1767
1.1484	-2.0179
1.3243	-1.7998
1.3909	-1.7385
1.486	-1.6553
1.0068	-2.1796
1.081	-2.106
1.0665	-2.1527
1.417	-1.6776
1.6199	-1.4393
1.7437	-1.2638
1.8489	-1.0998
1.3893	-1.7899
1.4394	-1.8044
1.4589	-1.7405
1.5011	-1.6645
1.4638	-1.7204
1.4487	-1.734
1.3807	-1.7912
1.2783	-1.9118
1.1664	-2.0412
1.1007	-2.1357
1.0946	-2.1559
1.1368	-2.1375
1.5153	-1.5793
1.5983	-1.3317
1.5568	-1.4152
1.6066	-1.3577
1.4926	-1.5625
1.4587	-1.6028
1.4649	-1.6377
1.3565	-1.8359
1.1835	-2.0702
1.2503	-1.9924
1.3208	-1.9307
1.4834	-1.7219
1.8058	-1.2487
1.2614	-1.9454
1.3258	-1.8509
1.4516	-1.6569
1.5141	-1.5391
1.6093	-1.4202
1.6143	-1.4161
1.5898	-1.4568
1.5475	-1.5411
1.3997	-1.7985
1.4285	-1.768
1.2861	-1.8973
1.1348	-2.0554
1.2	-2.0105
1.3511	-1.7866
1.0775	-2.0857
0.81589	-2.4799
0.89858	-2.3705
0.97006	-2.3272
0.99107	-2.3243
1.2698	-1.9181
1.4788	-1.6251
1.6387	-1.3933
1.6009	-1.4098
1.3982	-1.7127
1.2993	-1.8141
1.2492	-1.8683
1.2108	-1.9337
1.1404	-2.0462
1.1464	-2.0663
1.2219	-1.953
1.5252	-1.5818
1.5822	-1.4997
1.7043	-1.4183
1.3923	-1.7332
1.2292	-1.9379
1.0951	-2.1027
1.0924	-2.161
1.2639	-1.94
1.4684	-1.622
1.7589	-1.2691
1.4343	-1.6862
1.3789	-1.7983
1.3072	-1.9387
1.1315	-2.1321
0.96014	-2.3807
1.0651	-2.2225
1.2153	-2.007
1.3698	-1.7571
1.102	-2.0403
1.0083	-2.196
1.0297	-2.1603
1.2376	-1.921
1.4405	-1.6654
1.5885	-1.4545
1.4097	-1.6242
1.362	-1.6746
1.3841	-1.6228
1.4523	-1.5466
1.4801	-1.5441
1.4391	-1.5658
1.3138	-1.7744
1.382	-1.7117
1.3857	-1.7064
1.6075	-1.4656
1.7479	-1.3601
1.6205	-1.4486
1.6714	-1.3525
1.7075	-1.3067
1.6838	-1.2928
1.5778	-1.4521
1.6175	-1.3924
1.6259	-1.4055
1.4818	-1.6001
1.3635	-1.742
1.3164	-1.7984
1.2868	-1.8566
1.2786	-1.8568
1.2831	-1.8305
1.2225	-1.8901
1.1956	-1.9125
1.1139	-1.973
1.1389	-1.9977
1.298	-1.794
1.3622	-1.725
1.508	-1.5615
1.498	-1.6206
1.5585	-1.5299
1.7137	-1.3247
1.7655	-1.2132
1.2999	-1.8073
1.2202	-1.9492
1.1923	-2.0517
1.123	-2.1477
1.3367	-1.8408
1.5357	-1.628
1.6324	-1.4851
1.6437	-1.3742
1.0852	-2.1893
1.1417	-2.1223
1.3042	-1.911
1.3304	-1.8817
1.4022	-1.7672
1.6302	-1.4623
1.7539	-1.2844
1.7272	-1.2426
1.6142	-1.3367
1.2853	-1.8679
1.2381	-1.8736
1.5485	-1.5803
1.6771	-1.3994
1.7309	-1.2998
1.7677	-1.2292
1.8569	-1.1412
1.9363	-1.0003
1.9967	-0.8978
2.0078	-0.90315
2.1191	-0.76046
2.0803	-0.80023
2.0798	-0.77991
1.9371	-0.98618
2.0956	-0.82279
2.1812	-0.77091
2.0618	-0.9172
1.9347	-1.0937
1.7099	-1.3572
1.8226	-1.1314
1.785	-1.131
1.6703	-1.2313
1.5347	-1.4109
1.4876	-1.5242
1.461	-1.5984
1.3324	-1.8647
1.5849	-1.5625
1.7946	-1.2489
1.7902	-1.2442
1.774	-1.1679
1.2821	-1.8482
1.3239	-1.8079
1.3389	-1.8177
1.4722	-1.608
1.6722	-1.3153
1.6822	-1.325
1.75	-1.215
1.5581	-1.5406
1.4915	-1.63
1.578	-1.499
1.634	-1.3857
1.5801	-1.3987
1.553	-1.4011
1.5856	-1.3695
1.4623	-1.5639
1.3114	-1.8067
1.2355	-1.8933
1.1955	-1.9547
1.0865	-2.0724
1.1084	-2.0379
1.5444	-1.5688
1.5103	-1.6331
1.4125	-1.7293
1.3901	-1.7801
1.3513	-1.8276
1.4482	-1.6869
1.6519	-1.4192
1.7434	-1.2204
1.7281	-1.2255
1.0954	-2.0175
1.1565	-1.9835
1.1275	-2.0728
1.3056	-1.9213
1.4451	-1.7299
1.5132	-1.6191
1.563	-1.5218
1.4015	-1.6696
1.4422	-1.6009
1.4821	-1.5772
1.5767	-1.462
1.582	-1.4804
1.4054	-1.7117
1.3667	-1.7129
1.2862	-1.8361
1.4111	-1.6922
1.5012	-1.6201
1.5291	-1.5628
1.5223	-1.5642
1.562	-1.4866
1.4972	-1.5178
1.294	-1.7723
1.3664	-1.6547
1.3978	-1.5872
1.4423	-1.5369
1.5187	-1.4654
1.4769	-1.5587
1.3003	-1.8177
1.3846	-1.7045
1.5498	-1.4404
1.6842	-1.3022
1.6647	-1.3209
1.3268	-1.8041
1.232	-1.921
1.1576	-2.0701
1.1718	-2.0372
1.1227	-2.107
1.144	-2.1302
1.2324	-2.0575
1.3132	-1.952
1.4707	-1.6715
1.5046	-1.5285
1.6729	-1.3344
1.0176	-2.2416
0.97005	-2.3691
0.92374	-2.4051
0.86374	-2.4106
0.93691	-2.2708
1.0736	-2.052
1.19	-1.8922
1.2634	-1.7997
1.2841	-1.7895
1.3037	-1.7834
1.2942	-1.7767
1.2546	-1.8152
1.337	-1.8746
1.3734	-1.8583
1.4839	-1.7141
1.5531	-1.5862
1.6683	-1.4035
1.4394	-1.5599
1.3719	-1.6135
1.069	-2.1352
1.1063	-2.1241
1.2424	-1.961
1.4499	-1.6962
1.4674	-1.6769
1.4436	-1.7151
1.3457	-1.826
1.3076	-1.9293
1.2879	-1.9379
1.2978	-1.9448
1.4992	-1.6364
1.6905	-1.3457
1.8528	-1.1687
1.786	-1.1857
1.1653	-2.0771
1.1581	-2.0597
1.0744	-2.1437
1.2875	-1.9017
1.4098	-1.7478
1.6645	-1.3479
1.8838	-0.9786
1.4321	-1.6565
1.46	-1.6297
1.4462	-1.6868
1.3543	-1.8226
1.3536	-1.8083
1.4156	-1.6926
1.4521	-1.6304
1.449	-1.6418
1.5655	-1.5184
1.7069	-1.358
1.7362	-1.3493
1.5047	-1.6229
1.3863	-1.7961
1.3396	-1.8612
1.2743	-1.9106
1.3001	-1.8723
1.4491	-1.6555
1.5853	-1.4574
1.6394	-1.3568
1.5883	-1.441
1.6146	-1.3995
1.11	-2.1283
1.302	-1.8631
1.386	-1.7184
1.4489	-1.6465
1.4201	-1.6757
1.4466	-1.6293
1.5143	-1.5712
1.654	-1.4028
1.5217	-1.5868
1.6088	-1.4688
1.6729	-1.4205
1.6736	-1.2625
1.7244	-1.2542
1.6612	-1.3342
1.3894	-1.7793
1.2003	-2.0513
1.1614	-2.0543
1.3964	-1.7121
1.53	-1.5315
1.4988	-1.5176
1.5286	-1.4381
1.249	-1.9226
0.87632	-2.4897
1.1148	-2.1918
1.4156	-1.7829
1.6537	-1.3949
1.7948	-1.2084
1.8934	-1.0324
1.433	-1.7112
1.3967	-1.7487
1.3429	-1.8296
1.3979	-1.7471
1.4137	-1.7421
1.3247	-1.8554
1.335	-1.8431
1.3269	-1.8374
1.2168	-1.9918
1.1606	-2.0343
1.1269	-2.0476
1.1554	-1.9796
1.2759	-1.8113
1.3178	-1.7508
1.3836	-1.6752
1.5195	-1.5126
1.526	-1.4639
1.4578	-1.5279
1.3906	-1.6847
1.4218	-1.6668
1.6022	-1.4325
1.7856	-1.2036
1.8654	-1.0613
1.9247	-0.92389
1.9107	-0.97034
1.224	-2.0435
1.3432	-1.8204
1.5628	-1.5031
1.622	-1.4528
1.6022	-1.4571
1.6095	-1.4465
1.6289	-1.4522
1.4654	-1.6992
1.4419	-1.7368
1.3616	-1.8232
1.3597	-1.8286
1.3745	-1.8052
1.3646	-1.7891
1.2793	-1.8638
1.3564	-1.733
1.597	-1.358
1.5772	-1.4214
1.5468	-1.4915
1.6089	-1.4426
1.5187	-1.5639
1.3557	-1.7801
1.2337	-1.9697
1.3324	-1.8424
1.6316	-1.4325
1.7078	-1.3156
1.7064	-1.3315
1.6759	-1.3563
1.6296	-1.415
1.3797	-1.7577
1.1508	-2.1088
1.5105	-1.5493
1.679	-1.2824
1.6862	-1.2886
1.7327	-1.2416
1.6734	-1.3357
1.3367	-1.8338
1.4383	-1.6941
1.396	-1.7486
1.4812	-1.6455
1.622	-1.3866
1.7632	-1.1815
1.6707	-1.2917
1.2369	-1.9817
1.2883	-1.9316
1.1724	-2.0975
1.0116	-2.353
0.95548	-2.4235
0.97842	-2.3355
1.035	-2.2644
1.3922	-1.7809
1.6226	-1.4312
1.6763	-1.3086
1.6987	-1.2185
1.0845	-2.1792
1.1065	-2.1902
1.2097	-2.054
1.3498	-1.8658
1.4222	-1.7351
1.4958	-1.604
1.4544	-1.5735
0.87242	-2.3919
0.92633	-2.3385
1.1976	-1.9529
1.2684	-1.8556
1.4045	-1.6492
1.3869	-1.7006
1.3291	-1.7578
1.2076	-2.0186
1.2031	-2.1014
1.4269	-1.766
1.4632	-1.6837
1.4667	-1.6491
1.4603	-1.6216
1.5304	-1.5238
1.0797	-2.1949
1.2314	-1.9678
1.5374	-1.5803
1.6625	-1.3184
1.7762	-1.1902
1.7803	-1.1629
1.7697	-1.1628
1.2266	-1.8905
1.4191	-1.643
1.5023	-1.5253
1.5937	-1.3702
1.8245	-1.0874
1.8657	-1.0662
1.7548	-1.0992
1.0638	-2.1234
0.94219	-2.3349
0.98821	-2.2936
1.071	-2.1628
1.3867	-1.7344
1.5968	-1.4093
1.5481	-1.453
1.3293	-1.7968
1.4606	-1.6716
1.5607	-1.5702
1.7198	-1.3435
1.8019	-1.2004
1.6842	-1.3359
1.6302	-1.3924
1.2933	-1.7409
1.3134	-1.7103
1.2775	-1.7971
1.2731	-1.8604
1.2167	-1.9612
1.1621	-2.0162
1.3387	-1.7693
1.5421	-1.4719
1.6433	-1.3539
1.7213	-1.2443
0.68191	-2.6171
0.7079	-2.5943
0.99637	-2.1926
1.3334	-1.7574
1.6334	-1.4016
1.6448	-1.3839
1.6296	-1.3401
1.5904	-1.3744
1.1271	-2.1746
1.0676	-2.2563
1.2505	-1.9201
1.4172	-1.6557
1.6317	-1.374
1.7765	-1.1832
1.8324	-1.0891
1.8107	-1.0991
1.2813	-1.8271
1.3939	-1.6377
1.4841	-1.4954
1.5944	-1.2895
1.6265	-1.2641
1.7013	-1.1596
1.6812	-1.2215
1.6058	-1.3395
1.5497	-1.4474
1.3661	-1.7099
1.193	-1.9784
1.1856	-1.9846
1.2532	-1.8936
1.3453	-1.7984
1.433	-1.6701
1.4239	-1.636
1.3856	-1.6778
1.158	-2.0543
1.1564	-2.0852
1.3113	-1.9058
1.4194	-1.767
1.5314	-1.589
1.6232	-1.4573
1.6806	-1.3597
1.5924	-1.4021
1.6452	-1.2969
1.6206	-1.3061
1.643	-1.3053
1.6299	-1.3049
1.604	-1.3466
1.5898	-1.3551
1.5082	-1.452
1.4455	-1.5637
1.4078	-1.6716
1.5594	-1.4787
1.5984	-1.4756
1.7403	-1.3143
1.7323	-1.3057
1.6528	-1.4227
1.6147	-1.4973
1.6566	-1.4318
1.5918	-1.511
1.5243	-1.6347
1.5178	-1.6554
1.5456	-1.5889
1.5218	-1.6744
1.4757	-1.7828
1.5696	-1.6385
1.7187	-1.4549
1.6787	-1.5563
1.6	-1.6459
1.7361	-1.3972
1.3052	-1.8548
1.3379	-1.7999
1.5383	-1.5256
1.6062	-1.4279
1.5974	-1.3992
1.5114	-1.5123
1.4721	-1.6084
1.2467	-1.9315
1.246	-1.9417
1.2291	-1.9837
1.2328	-1.9652
1.2709	-1.8464
1.2862	-1.8124
1.277	-1.8314
1.1765	-1.9485
1.0901	-2.0643
1.1677	-1.966
1.2732	-1.821
1.3661	-1.7156
1.4661	-1.6114
1.5124	-1.5835
1.4755	-1.617
1.1295	-2.0148
1.1387	-2.032
1.2375	-1.9362
1.4055	-1.7156
1.5055	-1.5908
1.5192	-1.5401
1.3675	-1.653
1.4036	-1.6985
1.3971	-1.7047
1.1203	-2.1052
1.1762	-2.0317
1.3551	-1.7954
1.3964	-1.7174
1.4508	-1.6193
1.4748	-1.6108
1.6086	-1.4101
1.7438	-1.2886
1.9238	-1.0226
2.0591	-0.84435
2.0974	-0.7999
2.1748	-0.73025
2.2237	-0.63316
2.3375	-0.49114
2.3046	-0.50161
2.2809	-0.4911
2.2526	-0.509
2.184	-0.62808
2.0569	-0.81761
1.9702	-0.93688
1.898	-1.0661
1.9958	-0.92982
2.0348	-0.8832
2.0651	-0.86571
1.9771	-0.95811
1.9793	-0.93459
1.8621	-1.121
1.7865	-1.2842
1.5337	-1.5877
1.5921	-1.4273
1.7135	-1.3654
1.8156	-1.2242
1.8766	-1.1124
2.0507	-0.89803
2.1393	-0.77434
2.0406	-0.89989
2.01	-0.92889
1.9854	-0.97526
1.9486	-1.0314
1.9182	-1.1221
2.0472	-0.90395
2.0982	-0.82746
2.1546	-0.75322
2.1881	-0.69577
2.168	-0.71482
2.0664	-0.8361
1.9043	-1.0587
1.7962	-1.1608
1.7587	-1.1686
1.7258	-1.2481
1.6941	-1.3473
1.6754	-1.3537
1.6314	-1.4264
1.5723	-1.5497
1.5135	-1.5971
1.637	-1.4385
1.6898	-1.3725
1.7983	-1.2543
1.8463	-1.2156
1.8316	-1.2463
1.6994	-1.4033
1.5592	-1.5817
1.3796	-1.7747
1.1535	-2.0492
0.97212	-2.2806
1.0423	-2.1481
1.2763	-1.84
1.6545	-1.325
1.814	-1.147
1.8816	-1.0804
1.8475	-1.0953
1.082	-2.1554
1.0756	-2.1825
1.4306	-1.6883
1.6119	-1.4542
1.591	-1.4736
1.5004	-1.5488
1.5378	-1.4686
1.2323	-1.9014
1.0488	-2.1629
0.96474	-2.2915
1.1301	-2.0624
1.3611	-1.7828
1.6147	-1.4839
1.7558	-1.3074
1.8171	-1.2437
1.8336	-1.1803
1.7105	-1.3023
1.0881	-2.0887
1.094	-2.1004
1.0388	-2.2157
1.1489	-2.0963
1.1801	-2.0825
1.4463	-1.7183
1.636	-1.4421
1.6191	-1.4275
1.5629	-1.4741
1.5629	-1.4891
1.399	-1.6854
1.4317	-1.6731
1.4224	-1.719
1.5269	-1.6663
1.5226	-1.6574
1.5332	-1.5809
1.616	-1.4784
1.7388	-1.362
1.7217	-1.3895
1.7017	-1.431
1.7335	-1.3436
1.3287	-1.7762
1.3845	-1.6933
1.3862	-1.6828
1.345	-1.7684
1.3868	-1.794
1.4422	-1.7267
1.2967	-1.9202
1.2577	-1.9328
1.4398	-1.6735
1.5119	-1.517
1.5703	-1.3937
1.5836	-1.3868
1.534	-1.4825
1.4566	-1.5778
1.4619	-1.544
1.4941	-1.6848
1.4155	-1.8268
1.3344	-1.9187
1.211	-2.0517
1.2776	-1.9557
1.379	-1.7591
1.651	-1.3687
1.7185	-1.1956
1.6969	-1.1903
1.6633	-1.2542
1.3756	-1.7863
1.2529	-1.9683
1.2352	-1.9896
1.4093	-1.7266
1.4837	-1.6088
1.7035	-1.2986
1.8543	-1.0675
1.7584	-1.1628
1.8035	-1.1164
1.7107	-1.1624
1.1249	-2.0619
1.1022	-2.0892
1.4058	-1.6719
1.5101	-1.5225
1.5903	-1.368
1.6324	-1.3007
1.7005	-1.2093
1.3956	-1.7355
1.3867	-1.7709
1.4389	-1.7199
1.4948	-1.6509
1.5468	-1.5644
1.5243	-1.5448
1.525	-1.5318
1.4578	-1.6547
1.4242	-1.7667
1.3464	-1.8929
1.3877	-1.8449
1.4147	-1.8177
1.4347	-1.7551
1.3835	-1.7507
1.437	-1.6508
1.3712	-1.7487
1.3882	-1.733
1.4806	-1.6181
1.4928	-1.5591
1.3898	-1.6667
1.3251	-1.7524
1.2575	-1.8756
1.3287	-1.7766
1.345	-1.7581
1.3344	-1.778
1.4408	-1.6547
1.4726	-1.6224
1.4411	-1.6856
1.3948	-1.734
1.5577	-1.5151
1.5107	-1.5629
1.444	-1.6382
1.5831	-1.3999
1.6338	-1.3479
1.6302	-1.3463
1.6505	-1.316
1.6228	-1.3413
1.662	-1.2729
1.7226	-1.2411
1.7744	-1.2057
1.8414	-1.1172
1.7997	-1.1872
1.6162	-1.4553
1.4392	-1.659
1.4117	-1.6644
1.3855	-1.7054
1.3794	-1.7305
1.454	-1.6584
1.5457	-1.5297
1.5525	-1.5185
1.3717	-1.7324
1.3182	-1.7803
1.3281	-1.7548
1.5398	-1.4766
1.6133	-1.3968
1.6712	-1.3728
1.8771	-1.1365
1.8398	-1.2172
1.8955	-1.1104
1.4267	-1.616
1.5015	-1.5247
1.4921	-1.5386
1.4996	-1.5866
1.4125	-1.7378
1.3605	-1.8022
1.3328	-1.8149
1.3738	-1.7438
1.4085	-1.7194
1.4062	-1.7305
1.363	-1.7641
1.4778	-1.6212
1.6341	-1.4218
1.5676	-1.5417
1.8613	-1.1221
1.9509	-1.037
1.9974	-0.96895
1.9724	-0.96854
2.0075	-0.94748
1.961	-0.9745
1.8226	-1.1915
1.875	-1.1112
1.9764	-0.9155
1.9019	-1.0465
1.7691	-1.1902
1.7307	-1.2163
1.6169	-1.3656
1.4813	-1.5927
1.5493	-1.5417
1.6342	-1.4555
1.6966	-1.3757
1.6428	-1.4671
1.6012	-1.5057
1.3892	-1.7672
1.3344	-1.8002
1.3035	-1.8252
1.3121	-1.8208
1.2149	-2.0036
1.2322	-1.982
1.2794	-1.9288
1.1425	-1.9282
1.1831	-1.9053
1.1513	-2.0114
1.3534	-1.743
1.1762	-2.0188
1.226	-1.9922
1.3812	-1.8099
1.4156	-1.7886
1.4449	-1.7444
1.5258	-1.6394
1.5303	-1.6282
1.4592	-1.6969
1.4771	-1.6638
1.5278	-1.5643
1.5194	-1.5693
1.4603	-1.6448
1.654	-1.39
1.681	-1.3207
1.6068	-1.3489
1.6464	-1.2792
1.7408	-1.147
1.7471	-1.1643
1.8284	-1.0836
1.8593	-1.0972
1.8789	-1.0937
1.8247	-1.1614
1.8481	-1.0839
1.7982	-1.0912
1.6852	-1.1942
1.6265	-1.2875
1.5939	-1.3338
1.3934	-1.6218
1.0107	-2.1831
1.0005	-2.2243
1.248	-1.8945
1.4257	-1.6709
1.4617	-1.638
1.5867	-1.4734
1.6389	-1.4083
1.5591	-1.4169
1.6686	-1.2756
1.8603	-0.98377
1.8446	-1.0175
1.7016	-1.2131
1.5536	-1.4174
1.5171	-1.4449
1.3679	-1.6217
1.2471	-1.8084
1.3238	-1.7634
1.3198	-1.8209
1.3814	-1.7623
1.3818	-1.7863
1.5489	-1.4978
1.5313	-1.5253
1.5464	-1.498
1.3095	-1.7064
1.3409	-1.6499
1.468	-1.4661
1.5095	-1.447
1.5079	-1.5265
1.5837	-1.5002
1.7311	-1.3046
1.7696	-1.2619
1.8009	-1.2007
1.9255	-1.047
1.2727	-1.9278
1.0721	-2.2115
1.0125	-2.2779
1.0728	-2.1983
1.1877	-2.1005
1.2209	-2.0689
1.2426	-2.0047
1.3674	-1.8488
1.2335	-2.0317
1.3874	-1.8025
1.5773	-1.4848
1.4161	-1.713
1.1372	-2.0949
0.87959	-2.4303
1.0662	-2.1537
1.2946	-1.8397
1.4097	-1.6917
1.5093	-1.6
1.5365	-1.5668
1.6011	-1.4666
1.4153	-1.593
1.5241	-1.448
1.5172	-1.5541
1.5589	-1.5127
1.6376	-1.4538
1.6887	-1.3848
1.7127	-1.3046
1.6833	-1.2813
1.5171	-1.5264
1.5202	-1.5353
1.5223	-1.5562
1.4461	-1.6855
1.3799	-1.7669
1.304	-1.8696
1.2501	-1.9355
1.4148	-1.7324
1.5983	-1.4365
1.3483	-1.6974
1.2629	-1.7868
1.1058	-2.0045
1.1826	-1.8942
1.1759	-1.9486
1.1816	-1.9735
1.1669	-2.0031
0.98944	-2.3134
1.1349	-2.1645
1.2707	-2.0429
1.5873	-1.4113
1.4033	-1.683
1.3438	-1.8202
1.3486	-1.8088
1.3436	-1.8031
1.4201	-1.7236
1.5736	-1.5359
1.7015	-1.3716
1.8173	-1.2638
1.9393	-1.101
2.0538	-0.93375
1.9749	-1.0296
1.9841	-0.94685
1.7441	-1.2805
1.6483	-1.4449
1.5404	-1.5506
1.4513	-1.6408
1.4035	-1.6849
1.3565	-1.7588
1.1758	-2.0127
1.0129	-2.2854
0.97317	-2.375
1.1709	-2.0719
1.5694	-1.5191
1.646	-1.2921
1.5321	-1.4352
1.4001	-1.6283
1.3694	-1.6953
1.2248	-1.9552
1.1505	-2.0833
1.0843	-2.1538
1.2858	-1.8854
1.4627	-1.6608
1.3522	-1.792
1.2835	-1.8889
1.1914	-2.0398
1.1174	-2.1317
1.1037	-2.1513
1.1049	-2.15
1.2571	-1.9275
1.1554	-1.9524
1.0917	-2.0356
1.0282	-2.1465
1.0978	-2.0694
1.1712	-1.9569
1.2767	-1.8285
1.4975	-1.5626
1.3262	-1.8428
1.3061	-1.8252
1.4205	-1.7633
1.2395	-1.9378
1.3199	-1.9005
1.2335	-1.9537
1.1764	-2.0593
1.1706	-2.0235
1.375	-1.7175
1.4389	-1.6788
1.2884	-1.8505
1.166	-2.0208
1.2578	-1.92
1.318	-1.8626
1.425	-1.7086
1.4396	-1.701
1.5413	-1.6123
1.2624	-1.9669
1.2948	-1.9233
1.2536	-2.0167
1.3119	-1.9388
1.3693	-1.824
1.3995	-1.742
1.3559	-1.7347
1.014	-2.2041
1.1675	-2.0065
1.2216	-1.9341
1.1818	-1.9974
1.2191	-1.9869
1.4597	-1.6612
1.5041	-1.5166
1.4386	-1.6396
1.4529	-1.6615
1.3743	-1.786
1.3297	-1.8714
1.2773	-1.942
1.134	-2.1215
0.99043	-2.2991
1.138	-2.1198
1.2897	-1.9558
1.5513	-1.5501
1.5884	-1.4431
1.4852	-1.5512
1.415	-1.6702
1.3698	-1.7319
1.2755	-1.8317
1.2528	-1.8579
1.2374	-1.8787
1.4632	-1.5782
1.5335	-1.5227
1.5285	-1.549
1.4244	-1.7202
1.3869	-1.8238
1.3864	-1.8341
1.4343	-1.7407
1.3489	-1.7792
1.5926	-1.4955
1.5458	-1.4766
1.651	-1.3169
1.7693	-1.1571
1.7874	-1.159
1.6949	-1.3364
1.6001	-1.5359
1.4143	-1.7956
1.0553	-2.3085
1.1584	-2.2032
1.3838	-1.8865
1.6037	-1.3123
1.558	-1.4355
1.5622	-1.4813
1.583	-1.5198
1.5777	-1.5313
1.4251	-1.816
1.4017	-1.82
1.3951	-1.7863
1.4189	-1.6804
1.5495	-1.4721
1.3162	-1.7337
1.3815	-1.6482
1.396	-1.6254
1.4619	-1.5454
1.4636	-1.5229
1.384	-1.6284
1.2322	-1.8549
1.227	-1.882
1.1496	-2.0089
1.1064	-2.0871
1.3538	-1.7332
1.4849	-1.5474
1.5717	-1.4049
1.4017	-1.6287
1.4161	-1.6702
1.4265	-1.7058
1.3686	-1.7895
1.2621	-1.9492
1.2051	-2.0019
1.4297	-1.6859
1.4413	-1.5773
1.4832	-1.5418
1.4698	-1.6036
1.5547	-1.5588
1.599	-1.5086
1.6279	-1.4625
1.5565	-1.5387
1.3361	-1.7276
1.2567	-1.8404
1.3527	-1.7543
1.3205	-1.8228
1.2287	-1.9355
1.2728	-1.8579
1.5883	-1.4102
1.3756	-1.6742
1.2662	-1.8272
1.0675	-2.108
1.1853	-1.971
1.2733	-1.8938
1.3838	-1.7618
1.5929	-1.489
1.5815	-1.4813
1.5148	-1.6094
1.402	-1.8146
1.456	-1.7842
1.4897	-1.7298
1.5329	-1.6535
1.5287	-1.6228
1.5074	-1.6159
1.4794	-1.6464
1.384	-1.7698
1.2215	-2.0008
1.0955	-2.1724
1.2244	-1.9789
1.217	-1.9849
1.4077	-1.7124
1.5739	-1.4735
1.2886	-1.8713
1.0701	-2.1597
1.1031	-2.1513
1.2705	-1.9785
1.2612	-1.8443
1.5467	-1.4854
1.6104	-1.5164
1.4813	-1.6438
1.3412	-1.8189
1.298	-1.8524
1.3416	-1.7416
1.1196	-2.078
1.18	-2.009
1.3591	-1.7828
1.3187	-1.7167
1.1782	-1.994
1.259	-1.9382
1.4164	-1.7222
1.5332	-1.5562
1.608	-1.4729
1.7438	-1.2912
1.7263	-1.0324
1.6091	-1.0393
1.5261	-1.2379
1.1948	-1.6447
1.1816	-1.756
1.3731	-1.5652
1.4703	-1.5042
1.38	-1.6737
1.4928	-1.5413
1.6447	-1.2897
1.6202	-1.3603
1.7396	-1.2154
1.8814	-1.0145
1.8009	-1.1215
1.6091	-1.3627
1.845	-1.0258
2.0189	-0.80459
2.0518	-0.79948
2.1697	-0.6775
2.2348	-0.59723
2.1937	-0.66535
1.998	-0.88889
1.9631	-0.94877
1.8084	-1.052
1.7151	-1.1594
1.2811	-1.8538
1.3516	-1.7424
1.3925	-1.7141
1.5411	-1.498
1.7083	-1.2312
1.7974	-1.1374
1.8141	-1.145
1.812	-1.1578
1.6828	-1.3084
1.4725	-1.5991
1.3381	-1.807
1.2247	-1.9495
1.2063	-1.9537
1.3433	-1.7753
1.3401	-1.7894
1.2799	-1.8096
1.3623	-1.6871
1.478	-1.5271
1.4983	-1.5305
1.494	-1.5512
1.5147	-1.5354
1.478	-1.5849
1.399	-1.6919
1.3	-1.8269
1.2014	-1.9204
1.1015	-2.024
1.0264	-2.1434
1.1253	-2.0458
1.2539	-1.8518
1.3675	-1.7869
1.5978	-1.4679
1.796	-1.1615
1.5727	-1.3073
1.5473	-1.3734
1.5311	-1.4137
1.5341	-1.4531
1.6313	-1.3397
1.5968	-1.3878
1.5879	-1.42
1.5737	-1.4649
1.5537	-1.51
1.3601	-1.719
1.3283	-1.8353
1.5294	-1.5875
1.6162	-1.28
1.2849	-1.7096
1.1373	-1.9557
1.1057	-2.0737
1.302	-1.7977
1.5121	-1.5111
1.8231	-1.0791
1.3814	-1.6466
1.351	-1.6708
1.3758	-1.6654
1.5002	-1.5594
1.5731	-1.4265
1.6578	-1.2902
1.787	-1.1562
1.8297	-1.1196
1.8327	-1.134
1.8549	-1.1163
1.9508	-1.0387
1.8536	-1.1488
1.7842	-1.2217
1.7808	-1.1877
1.8037	-1.1445
1.6845	-1.2938
1.6683	-1.2933
1.4918	-1.5303
1.4376	-1.6184
1.3393	-1.7586
1.232	-1.9031
1.1799	-1.9493
1.1498	-1.9585
1.1472	-1.9828
1.0864	-2.1116
1.107	-2.1032
0.9388	-2.3842
1.0676	-2.2828
1.3782	-1.7867
1.6996	-1.3424
1.3821	-1.6942
1.3666	-1.6931
1.2537	-1.8538
1.1475	-1.9799
1.2253	-1.8658
1.3852	-1.6758
1.5389	-1.4668
1.7325	-1.1935
1.6669	-1.3737
1.4332	-1.6034
1.2253	-1.8593
1.1361	-2.0184
1.0235	-2.1798
1.0696	-2.1141
1.3414	-1.5613
1.1944	-1.7567
1.094	-1.9482
1.2872	-1.7977
1.2737	-1.8919
1.3035	-1.8915
1.4998	-1.6123
1.2443	-1.7904
1.2188	-1.8527
1.1975	-1.9543
1.3106	-1.9288
1.3627	-1.8253
1.4281	-1.6894
1.5143	-1.5783
1.2642	-1.8456
1.0408	-2.1445
1.1362	-1.997
1.2023	-1.912
1.3033	-1.7489
1.4606	-1.5278
1.5539	-1.4136
1.5546	-1.352
1.2789	-1.7409
1.1423	-1.9896
1.1452	-2.0134
1.1815	-1.9519
1.1387	-2.0144
1.2518	-1.8571
1.3198	-1.7631
1.5307	-1.437
1.3135	-1.7742
1.0835	-2.0996
1.054	-2.1306
1.0484	-2.1422
1.136	-2.0816
1.4477	-1.6675
1.7401	-1.2578
1.23	-1.764
1.2663	-1.7872
1.251	-1.9028
1.447	-1.6843
1.6463	-1.4604
1.7232	-1.4258
1.8631	-1.2342
1.6778	-1.1948
1.6019	-1.3011
1.4103	-1.6015
1.145	-1.9988
1.077	-2.1174
1.1938	-1.9828
1.3603	-1.821
1.5554	-1.6072
1.3952	-1.6569
1.2742	-1.8177
1.1966	-1.9809
1.0977	-2.129
1.2307	-1.9795
1.4666	-1.6542
1.49	-1.6372
1.4532	-1.6153
1.1726	-2.0212
1.2874	-1.8742
1.4647	-1.7075
1.5411	-1.6259
1.5682	-1.5692
1.6025	-1.4884
1.3039	-1.8116
1.1576	-2.0028
1.053	-2.1555
1.1579	-1.9959
1.2093	-1.9365
1.4039	-1.6921
1.1076	-1.981
0.89878	-2.3119
1.1867	-1.9592
1.3449	-1.7625
1.4378	-1.6785
1.4837	-1.6545
1.4223	-1.7383
1.4768	-1.6305
1.6875	-1.3565
1.4671	-1.5014
1.2121	-1.8824
1.1198	-2.0291
1.2816	-1.855
1.3691	-1.7541
1.4782	-1.6421
1.695	-1.4374
1.4288	-1.5526
1.2666	-1.7366
1.2286	-1.8159
1.2465	-1.851
1.2961	-1.8154
1.3185	-1.8434
1.3284	-1.8617
1.5123	-1.4389
1.0253	-2.1665
0.81579	-2.5189
0.93399	-2.4162
1.1253	-2.1867
1.2332	-2.0331
1.4107	-1.712
1.1299	-1.9529
0.9888	-2.2001
0.97453	-2.2806
1.1308	-2.0865
1.1601	-2.0782
1.3383	-1.8767
1.6799	-1.2574
1.376	-1.6903
0.97975	-2.3077
1.1337	-2.0899
1.3003	-1.8304
1.5193	-1.5134
1.7186	-1.2793
1.2037	-2.0123
1.0631	-2.1902
0.65381	-2.7732
1.0255	-2.2646
1.3394	-1.8363
1.311	-1.8981
1.5495	-1.5409
1.3487	-1.5963
1.1005	-1.9558
0.97125	-2.1657
0.97916	-2.2288
1.1583	-2.0392
1.3641	-1.8218
1.4211	-1.564
1.2819	-1.7316
1.2081	-1.8649
1.231	-1.8883
1.1761	-2.0028
1.096	-2.141
1.1199	-2.1199
1.3012	-1.8854
1.4034	-1.7382
1.2077	-1.8356
0.86805	-2.3754
0.72054	-2.6131
0.76077	-2.5725
0.98214	-2.3375
1.2641	-1.9054
1.4669	-1.588
1.4435	-1.5471
1.2017	-1.8989
1.0102	-2.2407
1.1687	-2.0309
1.4566	-1.6313
1.6795	-1.3426
1.4055	-1.6673
1.1802	-2.0029
1.1697	-2.0529
1.2931	-1.8461
1.3382	-1.8014
1.2489	-1.8998
1.4069	-1.6931
1.4909	-1.7261
1.2547	-2.0424
1.2188	-2.1238
1.46	-1.8024
1.4706	-1.7667
1.4831	-1.7286
1.5037	-1.5584
1.2138	-1.9763
1.2079	-1.9807
1.2533	-1.8855
1.2563	-1.8852
1.4179	-1.7249
1.386	-1.6548
1.2595	-1.8821
1.2329	-1.9278
1.2443	-1.883
1.2503	-1.9042
1.4824	-1.6096
1.3911	-1.6884
1.0409	-2.1497
1.4328	-1.6181
1.4979	-1.5063
1.4692	-1.5638
1.5692	-1.4841
1.705	-1.2731
1.3282	-1.8072
1.3293	-1.9089
1.4628	-1.7026
1.6572	-1.4074
1.7877	-1.1974
1.8269	-1.1254
1.3544	-1.7722
1.2599	-1.9173
1.1641	-2.0595
1.0838	-2.1624
0.98735	-2.3197
0.8972	-2.4701
1.0261	-2.3116
1.302	-1.9443
1.4958	-1.6944
1.6176	-1.2674
1.4282	-1.5085
1.3063	-1.7322
1.2512	-1.8643
1.1896	-1.97
1.3042	-1.8251
1.3444	-1.8066
1.3334	-1.7119
1.1739	-1.9358
1.029	-2.1457
1.1707	-1.9695
1.2645	-1.8603
1.4342	-1.6458
1.1615	-1.9297
0.98923	-2.1666
0.86301	-2.4032
0.96049	-2.2758
1.1118	-2.0508
1.1973	-1.9366
1.4083	-1.6075
1.0643	-2.071
1.043	-2.063
0.9971	-2.1265
1.0525	-2.1188
1.1482	-2.0923
1.2362	-2.0037
1.3658	-1.8387
1.3306	-1.751
1.1073	-2.0591
1.0986	-2.0985
1.1186	-2.1095
1.1706	-2.0694
1.4447	-1.6979
1.3845	-1.8276
1.2066	-2.0579
1.2139	-2.0272
1.2009	-2.096
1.1908	-2.0612
1.2772	-1.9022
1.3743	-1.7458
1.1928	-1.8325
1.0939	-2.0303
1.1242	-2.0367
1.3455	-1.7426
1.3053	-1.7828
1.4408	-1.6138
1.5102	-1.4516
1.2375	-1.8527
0.7154	-2.61
0.99885	-2.2703
1.1148	-2.0951
1.2723	-1.9039
1.4072	-1.7616
1.2794	-1.8242
1.3272	-1.7349
1.2305	-1.8768
1.0815	-2.1263
0.94788	-2.2942
0.93555	-2.3362
1.2489	-1.9528
1.5189	-1.6032
1.257	-1.8671
1.1819	-1.9953
1.1274	-2.0669
1.0882	-2.1281
1.2082	-1.9937
1.3552	-1.816
1.5327	-1.5771
1.3624	-1.6671
1.2615	-1.8791
1.29	-1.8439
1.4793	-1.5837
1.6976	-1.2529
1.7685	-1.165
1.1109	-2.0306
1.0468	-2.1757
1.0539	-2.1953
1.1466	-2.103
1.2333	-1.9801
1.3696	-1.7753
1.6595	-1.334
1.5134	-1.5504
1.3315	-1.8444
1.1943	-2.0185
1.0405	-2.2204
1.2048	-1.9584
1.264	-1.8822
1.4288	-1.6323
1.5857	-1.4514
1.4621	-1.5562
1.5198	-1.4812
1.6822	-1.2522
1.7745	-1.1673
1.7639	-1.1992
1.7634	-1.1845
1.6466	-1.3563
1.4903	-1.5497
1.4224	-1.63
1.4849	-1.4771
1.2996	-1.7225
1.2507	-1.7983
1.243	-1.8026
1.3121	-1.7262
1.4492	-1.5643
1.4354	-1.6152
1.6231	-1.3745
1.3222	-1.7264
1.1792	-1.9406
1.1881	-1.9422
1.3206	-1.7589
1.4007	-1.6849
1.5223	-1.5207
1.7122	-1.3047
1.2284	-1.9552
1.2291	-1.9891
1.1792	-2.0766
1.1124	-2.1447
1.1357	-2.0742
1.5599	-1.5123
1.4944	-1.5664
1.4065	-1.7127
1.2222	-1.9534
1.4575	-1.6022
1.6921	-1.3196
1.8682	-1.1413
1.3245	-1.6333
1.3193	-1.7439
1.1937	-1.9675
1.3656	-1.789
1.3919	-1.7561
1.6995	-1.2502
1.5509	-1.508
1.4614	-1.7048
1.379	-1.8427
1.098	-2.1939
1.0778	-2.2084
1.0887	-2.2023
1.1562	-2.1014
1.1448	-2.0738
0.98981	-2.3156
1.1166	-2.1504
1.442	-1.6927
1.7328	-1.2655
1.9049	-1.0061
1.97	-0.90011
1.26	-1.7891
1.1135	-2.0992
0.94312	-2.3651
0.83871	-2.5139
0.94521	-2.4078
1.1143	-2.1192
1.2164	-1.962
1.0371	-2.249
1.0816	-2.1486
1.2608	-1.9107
1.3813	-1.7063
1.607	-1.387
1.9608	-0.94387
1.0429	-2.1637
1.0647	-2.1911
1.0535	-2.1872
1.089	-2.1627
1.2447	-1.9622
1.3069	-1.8794
1.424	-1.5888
1.4562	-1.6175
1.5067	-1.5514
1.5213	-1.5735
[truncated: 2,325 more rows]
