# Supplementary material for: Time-resolved parameterization of aperiodic and periodic brain activity
Source: eLife. 2022 Sep 12;11:e77348. doi: 10.7554/eLife.77348 (PMC9467511; doi:10.7554/eLife.77348)
Supplement: Figure 5—source data 1. [file elife-77348-fig5-data1.zip › figure5_sourcedata/ec012_rest.csv]

1.0944	-2.1944
1.1744	-2.0742
1.2826	-1.9149
1.4163	-1.754
1.5048	-1.6441
1.5908	-1.543
1.6857	-1.436
1.7404	-1.3754
1.7125	-1.4255
1.5875	-1.5338
1.4704	-1.642
1.3382	-1.7523
1.3451	-1.7613
1.5742	-1.5271
1.7488	-1.2432
1.7984	-1.1441
1.7487	-1.2001
1.7773	-1.1415
1.8224	-1.0736
1.6887	-1.2848
1.7217	-1.2612
1.7847	-1.1584
1.736	-1.1623
1.5731	-1.3828
1.4451	-1.5547
1.4788	-1.4977
1.298	-1.7891
1.7669	-1.2944
1.848	-1.1218
1.9598	-0.99616
1.9091	-1.0485
1.862	-1.0791
1.7704	-1.1908
1.6843	-1.3411
1.6197	-1.3833
1.533	-1.4669
1.4562	-1.5463
1.3487	-1.6887
1.3113	-1.7434
1.4364	-1.7706
1.6002	-1.5053
1.8239	-1.1842
1.8467	-1.115
1.7465	-1.2003
1.7507	-1.1852
1.7149	-1.233
1.6309	-1.3462
1.6693	-1.2869
1.6226	-1.3552
1.5421	-1.5
1.8335	-1.191
1.9555	-0.96729
1.9673	-0.9067
1.9063	-0.99682
1.7625	-1.1681
1.69	-1.2287
1.5236	-1.4963
1.2788	-1.8268
1.5272	-1.5718
1.6499	-1.3842
1.6359	-1.3169
1.5526	-1.4085
1.5316	-1.4318
1.6568	-1.2371
1.5206	-1.4143
1.4669	-1.5025
1.4796	-1.5082
1.4465	-1.5524
1.306	-1.7446
1.3704	-1.7059
1.3359	-1.7303
1.3405	-1.7391
1.5752	-1.5387
1.5146	-1.5772
1.6901	-1.3117
1.8145	-1.1411
1.8326	-1.1099
1.7875	-1.1242
1.7007	-1.2517
1.6122	-1.4017
1.8056	-1.1435
1.858	-1.0786
1.8191	-1.164
1.7029	-1.3506
1.5707	-1.5413
1.4532	-1.6441
1.3989	-1.732
1.353	-1.7891
1.5789	-1.4483
1.604	-1.3392
1.4526	-1.4854
1.4177	-1.5299
1.4775	-1.4343
1.4411	-1.4918
1.3349	-1.6731
1.5546	-1.4808
1.665	-1.3021
1.7041	-1.2552
1.7956	-1.1993
1.7848	-1.1669
1.6362	-1.393
1.5528	-1.5096
1.8871	-1.0608
1.9146	-1.0275
1.2831	-1.824
1.3177	-1.7649
1.4222	-1.6046
1.6642	-1.2913
1.5682	-1.6023
1.6334	-1.4909
1.6524	-1.4158
1.6472	-1.3974
1.6025	-1.3711
1.4807	-1.475
1.2835	-1.741
1.5124	-1.5058
1.4527	-1.5568
1.5234	-1.4283
1.4647	-1.4994
1.4179	-1.5781
1.3887	-1.625
1.7028	-1.3713
1.7284	-1.3432
1.7759	-1.3166
1.6625	-1.4087
1.5123	-1.57
1.4345	-1.6692
1.356	-1.7604
2.3092	-0.64771
2.3457	-0.64025
2.2422	-0.71894
2.1268	-0.77965
1.9939	-0.9418
1.8005	-1.1424
1.7512	-1.2002
1.6622	-1.2956
1.6203	-1.3812
1.5724	-1.4703
1.8086	-1.2659
1.7161	-1.3478
1.6768	-1.3665
1.6315	-1.4357
1.4647	-1.6934
1.5652	-1.4852
1.5521	-1.4752
1.5512	-1.489
1.4132	-1.5944
1.2812	-1.7691
1.7531	-1.2228
1.8126	-1.1648
1.8851	-1.0364
1.7848	-1.1628
1.7225	-1.287
1.6385	-1.3877
1.569	-1.5139
1.6042	-1.5144
1.5303	-1.6169
1.4234	-1.7565
1.3902	-1.7926
1.206	-2.015
1.2625	-1.9908
1.6672	-1.2888
1.6222	-1.36
1.6428	-1.3446
1.6058	-1.3623
1.5236	-1.4974
1.3696	-1.7241
1.5469	-1.4705
1.4509	-1.6131
1.4828	-1.5452
1.5156	-1.5116
1.4774	-1.551
1.4645	-1.6063
1.5375	-1.5159
1.5793	-1.4605
1.6195	-1.4126
1.6314	-1.4297
1.7153	-1.3531
1.6903	-1.4134
1.4474	-1.7428
1.325	-1.8703
2.1878	-0.82539
2.0239	-0.95118
1.885	-1.0896
1.7608	-1.2209
1.5886	-1.4644
1.3788	-1.7265
1.3489	-1.8076
1.373	-1.7961
1.8942	-1.0129
1.904	-1.0175
1.9387	-0.94636
1.9076	-0.9479
1.7217	-1.194
1.5993	-1.4162
1.7444	-1.2492
1.8783	-1.0696
1.8915	-1.0752
1.8181	-1.16
1.5399	-1.5387
1.3292	-1.8062
1.1983	-1.9643
1.5079	-1.5693
1.5891	-1.4117
1.4845	-1.5695
1.4346	-1.634
1.5067	-1.4555
1.4903	-1.5209
1.515	-1.5921
1.4031	-1.7008
1.2871	-1.8559
1.6132	-1.4163
1.6054	-1.4202
1.5357	-1.5054
1.3629	-1.7568
1.3575	-1.7386
1.3189	-1.7803
1.253	-1.8458
1.2811	-1.7815
1.873	-1.1174
1.8612	-1.1629
1.73	-1.2939
1.5618	-1.5023
1.3883	-1.7168
1.4739	-1.5834
1.5216	-1.507
1.5457	-1.4421
1.5506	-1.4083
1.5489	-1.4052
1.4428	-1.6
1.7044	-1.311
1.6264	-1.3301
1.5566	-1.373
1.4487	-1.4906
1.1687	-1.8694
1.1161	-1.952
1.484	-1.5852
1.5837	-1.462
1.6238	-1.4062
1.6459	-1.3908
1.5941	-1.496
1.6631	-1.4118
1.7033	-1.3561
1.6648	-1.4256
1.7084	-1.4025
1.7563	-1.3247
1.7477	-1.3318
1.7126	-1.3867
1.6676	-1.428
1.6043	-1.4707
1.5653	-1.5226
1.6041	-1.4162
1.5962	-1.394
1.6149	-1.3415
1.5462	-1.4015
1.4987	-1.4507
1.5096	-1.4695
1.5563	-1.5831
1.7347	-1.3174
1.7763	-1.2476
1.6816	-1.336
1.6005	-1.3816
1.4788	-1.5149
1.2882	-1.7788
1.6562	-1.3892
1.6831	-1.3605
1.562	-1.5038
1.5672	-1.4708
1.6278	-1.3968
1.5777	-1.474
1.5653	-1.5407
1.7624	-1.2643
1.6199	-1.3996
1.6572	-1.2946
1.5576	-1.411
1.4048	-1.7527
1.4114	-1.7758
1.4012	-1.7444
1.4451	-1.6702
1.4613	-1.6576
1.4417	-1.6816
1.3421	-1.8041
1.2903	-1.8601
1.1503	-2.0001
1.4621	-1.5713
1.5499	-1.3731
1.4383	-1.5367
1.3382	-1.6883
1.4665	-1.5883
1.534	-1.5282
1.5087	-1.5114
1.5376	-1.3999
1.6737	-1.185
1.646	-1.2208
1.4904	-1.4544
1.2581	-1.7862
1.553	-1.5581
1.6046	-1.4489
1.5806	-1.4542
1.5149	-1.5267
1.4561	-1.5574
1.3592	-1.6939
1.2825	-1.7479
1.2595	-1.7781
1.2946	-1.7053
1.092	-1.9955
1.085	-2.0489
1.7618	-1.1937
1.7556	-1.1435
1.7312	-1.1378
1.6661	-1.236
1.5107	-1.4699
1.8191	-1.1381
1.908	-1.0202
1.836	-1.0967
1.7148	-1.2576
1.637	-1.3198
1.5979	-1.4065
1.4207	-1.664
1.6331	-1.3871
1.5239	-1.4929
1.2767	-1.8506
1.2984	-1.7546
1.3217	-1.6981
1.3105	-1.7104
1.8222	-1.1211
1.7465	-1.1582
1.6567	-1.2514
1.5115	-1.4489
1.3448	-1.7407
1.3155	-1.8079
1.6239	-1.4145
1.6204	-1.4431
1.5868	-1.4546
1.5998	-1.382
1.5782	-1.3846
1.5758	-1.3677
1.6355	-1.3064
1.9149	-1.162
1.9657	-1.0936
1.8819	-1.1391
1.8949	-1.0988
1.6331	-1.4634
1.3326	-1.8863
1.3791	-1.8264
1.4903	-1.6823
1.6064	-1.5124
1.5766	-1.498
1.4755	-1.5921
1.2771	-1.8433
1.5733	-1.4147
1.5949	-1.3781
1.5246	-1.4661
1.4905	-1.5598
1.4235	-1.6484
1.7359	-1.3575
1.7513	-1.2482
1.6782	-1.3026
1.4911	-1.5227
1.5779	-1.4663
1.9483	-1.0412
1.9588	-1.023
1.9793	-0.98467
1.9944	-0.95869
1.8809	-1.0916
1.6708	-1.3484
1.5044	-1.5651
1.4802	-1.5774
1.4572	-1.5982
1.4924	-1.574
1.4739	-1.5805
1.5137	-1.4837
1.5222	-1.443
1.3968	-1.5791
1.2702	-1.7511
1.6445	-1.3928
1.6729	-1.3525
1.6026	-1.4086
1.5456	-1.5051
1.4869	-1.5768
1.3005	-1.8184
1.3757	-1.7213
1.5184	-1.5771
1.5276	-1.5885
1.5863	-1.5267
1.6673	-1.4249
1.7849	-1.2243
1.6952	-1.3102
1.6684	-1.2859
1.5699	-1.4046
1.725	-1.3991
1.664	-1.4426
1.368	-1.8207
1.3823	-1.8086
1.4232	-1.7933
1.4175	-1.7784
1.4986	-1.654
1.4059	-1.7595
1.3565	-1.7878
1.4177	-1.6902
1.3575	-1.7453
1.3811	-1.7539
1.5373	-1.5267
1.1824	-1.8937
1.7764	-1.1597
1.7521	-1.1364
1.7201	-1.1988
1.5958	-1.3344
1.4407	-1.5407
1.3317	-1.7174
1.4292	-1.5772
1.4001	-1.6614
1.5383	-1.4611
1.4699	-1.5584
1.3247	-1.7716
1.1804	-1.9651
1.105	-2.076
1.0425	-2.177
1.5429	-1.4008
1.2466	-1.8483
1.316	-1.7665
1.4102	-1.6648
1.4603	-1.6845
1.8035	-1.1286
1.6902	-1.2791
1.4426	-1.6349
1.5042	-1.5343
1.542	-1.4555
1.631	-1.304
1.5689	-1.3513
1.4283	-1.5416
1.3792	-1.6053
1.2069	-1.893
1.227	-1.8859
1.7875	-1.1284
1.96	-0.89948
2.0162	-0.78993
1.3423	-1.7953
1.3731	-1.7591
1.3562	-1.7315
1.5728	-1.4318
1.5865	-1.4352
1.422	-1.6122
1.2806	-1.7856
1.1435	-1.9566
1.715	-1.3056
1.57	-1.4823
1.4643	-1.5627
1.4079	-1.6191
1.3735	-1.707
1.4212	-1.6311
1.3031	-1.7897
1.144	-1.972
1.1655	-1.9554
1.2469	-1.8763
1.3895	-1.6225
1.3661	-1.6567
1.2884	-1.7745
1.2475	-1.8183
1.6489	-1.3118
1.557	-1.3893
1.4337	-1.5479
1.3807	-1.5989
1.4025	-1.6129
1.5525	-1.4849
1.6514	-1.4208
1.6987	-1.3821
1.6771	-1.3267
1.6118	-1.3843
1.439	-1.6051
1.3375	-1.7216
1.3318	-1.7082
1.3325	-1.7434
1.3999	-1.7301
1.5863	-1.3825
1.7146	-1.1392
1.644	-1.3147
1.6144	-1.3546
1.5497	-1.4336
1.4956	-1.5128
1.2702	-1.8079
1.0112	-2.2088
1.2196	-1.8741
1.2443	-1.8404
1.2798	-1.8647
1.1831	-2.0431
1.3282	-1.6483
1.3736	-1.5618
1.4319	-1.4669
1.5327	-1.3995
1.6248	-1.3609
1.6123	-1.4192
1.2704	-1.8848
1.0935	-2.1237
1.3103	-1.8506
1.2904	-1.9083
1.2553	-1.9704
1.266	-1.9621
1.7197	-1.207
1.6384	-1.2973
1.5143	-1.4937
1.3423	-1.7053
1.2706	-1.835
1.1267	-2.0882
1.8729	-0.98171
1.8278	-1.0131
1.8893	-0.89771
1.695	-1.1924
1.4056	-1.6633
1.674	-1.4599
1.7375	-1.3996
1.6709	-1.4626
1.6232	-1.5041
1.6098	-1.479
1.6066	-1.5143
1.5493	-1.581
1.3755	-1.8277
1.5054	-1.4743
1.4768	-1.4593
1.3852	-1.61
1.1913	-1.9095
1.1234	-2.0528
1.7441	-1.3008
1.6855	-1.3905
1.7415	-1.2756
1.7035	-1.2382
1.6188	-1.33
1.5724	-1.4164
1.3878	-1.6693
1.2938	-1.8107
1.8818	-0.99841
1.8195	-1.0956
1.7084	-1.277
1.5152	-1.581
1.4363	-1.7046
1.3921	-1.7763
1.4705	-1.5216
1.5398	-1.3947
1.4529	-1.5088
1.8605	-1.0381
1.7327	-1.235
1.5717	-1.5475
1.5249	-1.6473
1.5228	-1.6442
1.3779	-1.8132
1.299	-1.9341
1.3707	-1.6684
1.2286	-1.8399
1.3707	-1.6526
1.5591	-1.5038
1.4377	-1.6361
1.2845	-1.8605
1.3057	-1.8208
1.6198	-1.3342
1.539	-1.4413
1.4943	-1.556
1.2536	-1.8938
1.1327	-2.0398
1.6756	-1.2225
1.6668	-1.2057
1.5653	-1.3405
1.4655	-1.5111
1.2428	-1.8703
1.0389	-2.2225
1.5124	-1.4238
1.6346	-1.1945
1.7174	-1.0569
1.5688	-1.2723
1.5938	-1.2517
1.5693	-1.3098
1.4061	-1.586
0.93863	-2.2896
1.3651	-1.6448
1.3723	-1.6694
1.1002	-2.086
1.1267	-2.0843
1.4483	-1.6273
1.3554	-1.7616
1.3637	-1.7712
1.4163	-1.7083
1.2889	-1.9012
1.1919	-2.0469
1.0133	-2.2603
1.7076	-1.2181
1.5725	-1.4121
1.3726	-1.6872
1.3099	-1.7855
1.2414	-1.8502
1.6483	-1.18
1.569	-1.3332
1.2924	-1.7433
1.3984	-1.6083
1.5431	-1.4514
1.6066	-1.4099
1.5921	-1.399
1.6059	-1.3728
1.4963	-1.5401
1.3104	-1.7885
1.2841	-1.8121
1.1618	-2.0137
1.5531	-1.395
1.5028	-1.4603
1.3543	-1.6584
1.1719	-1.9557
1.1506	-2.0171
1.4553	-1.5456
1.2104	-1.8386
1.1683	-1.9243
1.167	-1.9392
1.7131	-1.2287
1.5726	-1.3992
1.4875	-1.5092
1.2272	-1.86
0.87179	-2.334
1.6066	-1.3549
1.3987	-1.6308
1.3169	-1.7523
1.3866	-1.7024
1.4606	-1.6224
1.444	-1.6203
1.4086	-1.6726
1.3383	-1.78
1.3261	-1.8235
1.169	-2.0599
1.6627	-1.243
1.4829	-1.4569
1.3814	-1.5986
1.2838	-1.729
1.1655	-1.9166
1.2462	-1.8374
1.2462	-1.8654
1.167	-1.9788
1.7883	-1.2415
1.7104	-1.3098
1.808	-1.1496
1.8768	-1.0398
1.832	-1.0633
1.9013	-1.0039
1.9477	-1.0283
1.9252	-1.0603
1.7585	-1.2903
1.5957	-1.5271
1.3668	-1.7918
1.2998	-1.8504
1.2998	-1.8603
1.3515	-1.7611
1.2466	-1.8961
1.1163	-2.0542
1.0169	-2.1509
1.0707	-2.095
1.4585	-1.6197
1.3757	-1.7281
1.1857	-1.9903
1.1234	-2.0833
1.0748	-2.1512
1.6632	-1.3165
1.6689	-1.3101
1.7127	-1.3019
1.6978	-1.3274
1.5127	-1.5077
1.7937	-1.1521
1.6544	-1.3231
1.4326	-1.5962
1.0896	-2.1038
1.5721	-1.378
1.5112	-1.4538
1.4256	-1.5952
1.4105	-1.6545
1.3312	-1.7608
1.5381	-1.4738
1.3723	-1.6492
1.2679	-1.7846
1.1002	-2.0562
1.5178	-1.5256
1.4532	-1.6187
1.4912	-1.5305
1.5225	-1.483
1.4656	-1.5097
1.4234	-1.5594
1.3292	-1.6594
1.1735	-1.9035
1.2326	-1.8578
1.275	-1.8338
1.703	-1.3197
1.7893	-1.175
1.8894	-1.0455
1.9043	-1.0239
1.9134	-1.0485
1.8561	-1.1407
1.7588	-1.2127
1.6029	-1.3868
1.5281	-1.5632
1.4883	-1.6772
1.5488	-1.6213
1.6138	-1.5021
1.631	-1.4555
1.6138	-1.4787
1.5424	-1.539
1.376	-1.7563
1.2872	-1.8823
1.2457	-1.898
1.3646	-1.6829
1.3331	-1.81
1.3562	-1.8111
1.4774	-1.6557
1.7094	-1.1623
1.6544	-1.2733
1.6913	-1.2708
1.8169	-1.1272
1.816	-1.1252
1.7969	-1.1583
1.689	-1.3188
1.6385	-1.3774
1.5004	-1.6232
1.4341	-1.7087
1.5627	-1.2902
1.4125	-1.4828
1.4133	-1.4854
1.3945	-1.5189
1.3577	-1.6098
1.2963	-1.7753
1.2763	-1.8522
1.6598	-1.2564
1.5596	-1.4363
1.5082	-1.5249
1.456	-1.6587
1.3766	-1.7829
1.784	-1.1974
1.7299	-1.2433
1.7059	-1.2309
1.6257	-1.3404
1.3071	-1.7694
1.3848	-1.6586
1.4809	-1.625
1.4353	-1.7012
1.4638	-1.6769
1.4741	-1.6781
1.5894	-1.4933
1.3902	-1.7638
1.3861	-1.763
1.4312	-1.6535
1.4697	-1.6413
1.415	-1.6416
1.203	-1.8647
1.1668	-1.8422
1.2313	-1.7872
1.1612	-1.8857
1.5397	-1.5164
1.5062	-1.5383
1.4827	-1.5377
1.4703	-1.5527
1.3826	-1.645
1.4611	-1.5246
1.5582	-1.5182
1.5328	-1.6043
1.4158	-1.7894
1.4527	-1.7372
1.5693	-1.6182
1.5064	-1.6939
1.6216	-1.4358
1.4849	-1.537
1.437	-1.5753
1.309	-1.7315
1.1841	-1.887
1.1965	-1.8572
1.3264	-1.7251
1.3583	-1.6928
1.3368	-1.7476
1.4234	-1.6572
1.4401	-1.6996
1.5261	-1.6368
1.7471	-1.3473
1.9211	-1.1013
1.9885	-1.0375
2.0628	-0.9501
2.0202	-0.94074
1.9498	-1.0352
1.7907	-1.2442
1.7398	-1.2969
1.7108	-1.3063
1.7188	-1.2717
1.7409	-1.2109
1.6994	-1.2738
1.8029	-1.1308
1.741	-1.2849
1.6936	-1.3651
1.6101	-1.5042
1.5856	-1.5452
1.5425	-1.6205
1.5613	-1.6049
1.4837	-1.6928
1.5302	-1.635
1.6922	-1.414
1.6438	-1.4626
1.4796	-1.6702
1.3595	-1.8064
1.301	-1.8748
1.2724	-1.9109
1.3314	-1.8237
1.3257	-1.8596
1.4025	-1.7579
1.4449	-1.691
1.6545	-1.4463
1.8929	-1.1424
2.0263	-0.94246
2.1486	-0.73868
2.2523	-0.58725
2.2859	-0.54452
2.1879	-0.71325
2.0936	-0.81742
1.8673	-1.1279
1.5894	-1.4095
1.5973	-1.3209
1.5732	-1.3284
1.4656	-1.4767
1.4958	-1.4257
1.5394	-1.4008
1.559	-1.4727
1.6675	-1.384
1.727	-1.2799
1.905	-1.0321
1.9694	-0.94666
1.9707	-0.90958
1.9689	-0.91422
1.9224	-0.94614
1.6784	-1.1536
1.4769	-1.3492
1.416	-1.4582
1.224	-1.7512
1.0766	-1.9389
1.1632	-1.89
1.3119	-1.7523
1.777	-1.2765
1.9302	-1.0576
1.9617	-0.96766
2.0492	-0.80529
2.0842	-0.76113
1.9699	-0.90079
1.9656	-0.92774
1.9872	-0.85472
1.7238	-1.0976
1.5703	-1.2804
1.4978	-1.4013
1.4435	-1.4687
1.5141	-1.3903
1.6715	-1.3031
1.7771	-1.2579
1.7552	-1.2467
1.6039	-1.4088
1.4278	-1.6303
1.5426	-1.7104
1.7431	-1.4145
1.9623	-1.0653
2.0336	-0.94482
1.9273	-1.0167
1.8301	-1.1365
1.8569	-1.0257
1.7046	-1.2355
1.553	-1.4684
1.5583	-1.4425
1.681	-1.2478
1.7511	-1.1639
1.7697	-1.1757
1.7123	-1.2476
1.6879	-1.2765
1.8909	-1.0727
2.0763	-0.82823
2.1057	-0.76763
2.0617	-0.76952
2.0834	-0.71007
2.0127	-0.76725
1.9598	-0.81922
1.9889	-0.80137
1.8517	-0.96969
1.6874	-1.2078
1.5915	-1.363
1.8302	-1.2016
1.9912	-0.95189
2.175	-0.7155
2.16	-0.74961
2.1141	-0.78014
2.0789	-0.82501
2.0512	-0.86255
1.9448	-0.9394
1.7778	-1.1719
1.8215	-1.0594
1.5985	-1.5233
1.7401	-1.3482
1.909	-1.1247
1.8785	-1.1491
1.8748	-1.0825
1.8608	-1.0553
1.7791	-1.1594
1.6507	-1.3286
1.6232	-1.3611
1.5758	-1.4543
1.3989	-1.7197
1.5545	-1.5124
1.5981	-1.429
1.5105	-1.5351
1.5563	-1.4544
1.5046	-1.4994
1.287	-1.765
1.1639	-1.9501
1.5997	-1.4404
1.7797	-1.2275
1.7932	-1.2093
1.6968	-1.2667
1.517	-1.3907
1.4033	-1.5741
1.1879	-1.863
1.0895	-2.0553
1.189	-1.9561
1.1784	-1.9659
1.1906	-1.9622
1.2841	-1.8786
1.4955	-1.6154
1.5302	-1.6145
1.6962	-1.3603
1.733	-1.2954
1.6853	-1.342
1.6798	-1.3109
1.5678	-1.4693
1.7361	-1.4049
1.8425	-1.269
1.5083	-1.5715
1.7335	-1.2525
1.9126	-0.98691
1.8896	-1.0127
1.8306	-1.1176
1.7809	-1.1482
1.7301	-1.222
1.6122	-1.4325
1.7948	-1.1627
1.8533	-1.074
1.8761	-1.037
1.8602	-1.0535
1.7652	-1.1547
1.6168	-1.3611
1.5606	-1.44
1.5561	-1.4298
1.5218	-1.4748
1.7953	-1.2305
1.7861	-1.1921
1.8336	-1.1072
1.843	-1.0664
1.8354	-1.0451
1.7559	-1.159
1.8078	-1.0905
1.8451	-1.0741
1.8425	-1.0987
1.7372	-1.2062
1.6	-1.4036
1.5747	-1.4505
1.5855	-1.5182
1.7421	-1.304
1.9193	-1.0763
1.9531	-1.0394
1.9599	-0.97541
1.9572	-0.94883
1.887	-1.0549
1.6328	-1.3907
1.6338	-1.5014
1.769	-1.2914
1.7967	-1.2205
1.8031	-1.1614
1.695	-1.2835
1.5465	-1.452
1.4502	-1.5367
1.5665	-1.3876
1.8054	-1.1782
1.9279	-1.0273
2.1442	-0.74855
2.1882	-0.72495
2.0626	-0.84508
2.0121	-0.8898
1.9296	-0.97775
1.6705	-1.2963
1.4897	-1.5095
1.3883	-1.6402
1.2821	-1.8019
1.2216	-1.8613
1.5925	-1.4197
1.6318	-1.3971
1.5758	-1.5034
1.6886	-1.3772
1.7803	-1.2139
1.7612	-1.1919
1.6066	-1.3837
1.5837	-1.3917
1.7015	-1.3414
1.994	-1.0005
1.9815	-1.0172
2.0597	-0.89681
2.0248	-0.87951
1.8955	-0.99578
1.6586	-1.2444
1.6229	-1.2887
1.4794	-1.4518
1.333	-1.6582
1.9245	-1.0688
1.9099	-1.0667
1.8206	-1.13
1.7072	-1.2276
1.5331	-1.5441
1.409	-1.6183
1.4624	-1.5311
1.3795	-1.641
1.4137	-1.6066
1.8502	-1.2048
1.9776	-1.0712
1.9017	-1.1926
1.8516	-1.1781
1.6498	-1.2525
1.5719	-1.3253
1.3265	-1.6255
1.264	-1.6957
1.3564	-1.593
1.4968	-1.477
1.4859	-1.5667
1.5202	-1.5857
1.6817	-1.3775
1.7451	-1.2919
1.7016	-1.3622
1.6054	-1.4512
1.6604	-1.4074
1.7073	-1.3424
1.7324	-1.2948
1.8433	-1.2029
1.6399	-1.4131
1.6974	-1.3732
1.7391	-1.3178
1.7905	-1.2336
1.7395	-1.2477
1.8241	-1.1522
1.7277	-1.2241
1.6476	-1.2941
1.8131	-1.1043
1.8599	-1.0931
1.7493	-1.2219
1.6739	-1.3055
1.6347	-1.3645
1.546	-1.5301
1.6052	-1.4458
1.683	-1.4102
1.6693	-1.4324
1.545	-1.5347
1.4179	-1.6228
1.4698	-1.6089
1.5075	-1.5241
1.7109	-1.2728
1.8048	-1.2083
1.897	-1.0937
1.898	-1.0534
1.9528	-1.03
1.7332	-1.3729
1.4374	-1.7103
1.5047	-1.6617
1.7619	-1.2879
1.9063	-0.9962
1.9229	-0.88782
1.9414	-0.79522
1.8334	-0.89987
1.626	-1.1995
1.9048	-1.0594
1.9207	-1.0174
1.8424	-0.8904
1.9153	-0.85865
1.9833	-0.75237
1.9736	-0.73513
1.8431	-0.76619
1.7482	-0.81139
1.6733	-0.94065
1.6	-1.0132
1.6636	-1.0354
1.5482	-1.1504
1.4437	-1.2631
1.3445	-1.4204
1.5361	-1.417
1.1204	-2.0445
1.1655	-1.9674
1.2119	-1.9345
1.2136	-1.9448
1.3029	-1.7977
1.5722	-1.4478
1.7228	-1.2673
1.7195	-1.256
1.9058	-1.0485
1.9031	-1.0386
1.7515	-1.189
1.7058	-1.2704
1.6913	-1.3005
1.5725	-1.444
1.3762	-1.7165
1.1854	-2.0207
1.5355	-1.4925
1.6013	-1.422
1.6636	-1.3148
1.7202	-1.2453
1.7537	-1.1861
1.6733	-1.2552
1.665	-1.2441
1.5426	-1.3863
1.4368	-1.5435
1.425	-1.559
1.4533	-1.6396
1.5453	-1.5708
1.5612	-1.5457
2.048	-0.84792
2.1581	-0.73494
2.2073	-0.68254
2.237	-0.62472
2.2244	-0.63598
2.1377	-0.71555
2.1109	-0.70007
1.7788	-1.0683
1.6655	-1.1901
1.7547	-1.2859
2.0036	-0.96448
2.0835	-0.842
2.1069	-0.76855
2.0532	-0.78927
1.9553	-0.89473
1.8218	-1.0215
1.7173	-1.17
1.9234	-0.99295
1.9645	-0.93478
1.9185	-0.95572
1.8452	-1.0102
1.6685	-1.2499
1.4537	-1.5481
2.0002	-0.9517
2.071	-0.83721
2.0396	-0.86624
2.0266	-0.83082
1.9562	-0.92396
1.7818	-1.1891
1.5556	-1.4884
1.4208	-1.6538
1.8478	-1.0854
1.8532	-1.0727
1.8846	-0.97341
1.816	-1.0298
1.6818	-1.1963
1.6865	-1.1785
1.6355	-1.2518
1.6186	-1.311
1.6367	-1.3316
1.693	-1.3303
1.1983	-1.9143
1.3029	-1.7987
1.3773	-1.6873
1.4354	-1.5569
1.3961	-1.5229
1.3565	-1.5642
1.4934	-1.6029
1.6335	-1.3653
1.7273	-1.1981
1.7074	-1.2285
1.6436	-1.2473
1.478	-1.3829
1.3476	-1.6006
1.6885	-1.294
1.6682	-1.3223
1.6114	-1.4022
1.5699	-1.4817
1.4793	-1.5808
1.581	-1.3844
1.6938	-1.2796
1.8522	-1.0365
1.9134	-0.92617
1.9207	-0.86526
1.872	-0.88317
1.7976	-0.99444
1.6125	-1.324
1.6533	-1.2854
1.6973	-1.2775
1.6286	-1.3371
1.4108	-1.6162
1.8791	-1.086
1.864	-1.0343
1.774	-1.1277
1.6673	-1.1927
1.4387	-1.4939
1.9411	-1.0816
1.9561	-1.0517
1.8639	-1.0903
1.8439	-1.0191
1.8657	-0.9301
1.7728	-1.073
1.712	-1.4305
1.862	-1.2663
1.8034	-1.3013
1.8286	-1.225
1.7621	-1.2813
1.6459	-1.3549
1.6184	-1.4185
1.7349	-1.2498
1.7728	-1.167
1.6937	-1.25
1.5979	-1.4005
1.4247	-1.7009
1.3891	-1.7002
1.3241	-1.7975
1.4137	-1.7242
1.692	-1.3254
1.9604	-0.97538
2.0425	-0.82359
1.9795	-0.84497
1.9365	-0.86689
1.7971	-1.03
1.5226	-1.4392
1.49	-1.5861
1.3702	-1.7092
1.544	-1.5055
1.5524	-1.4791
1.6166	-1.3989
1.7187	-1.2752
1.5895	-1.4298
1.4592	-1.5546
1.3415	-1.6923
1.3184	-1.694
1.7442	-1.2565
1.754	-1.2421
1.7836	-1.1775
1.728	-1.197
1.543	-1.4097
1.4788	-1.4822
1.8927	-1.1689
1.9649	-1.0873
2.0234	-0.97385
1.9636	-1.0053
1.8112	-1.1291
1.5957	-1.3812
1.5697	-1.5685
1.9952	-0.9964
2.003	-0.97135
1.9971	-0.96638
2.0117	-0.87165
1.9248	-0.92308
1.7192	-1.1951
1.6398	-1.2825
1.4976	-1.6112
1.5704	-1.5166
1.4785	-1.5457
1.4906	-1.4621
1.3671	-1.6373
1.312	-1.7048
1.4353	-1.7657
1.5488	-1.6183
1.641	-1.4653
1.7185	-1.2968
1.8059	-1.084
1.7297	-1.1671
1.6725	-1.2215
1.7788	-1.2535
1.7494	-1.3486
1.6464	-1.4863
1.4741	-1.6669
1.2629	-1.9316
1.7375	-1.3137
1.9123	-1.0811
1.9639	-0.97758
1.9276	-0.96334
1.8552	-0.98421
1.6289	-1.2479
1.4673	-1.4371
1.6479	-1.4721
1.9021	-1.0712
2.0404	-0.83743
2.0109	-0.85392
1.9581	-0.87095
1.7588	-1.091
1.5483	-1.3853
1.5869	-1.4764
1.6602	-1.3333
1.6244	-1.3176
1.5115	-1.4278
1.3766	-1.5798
1.6294	-1.3675
1.7497	-1.2308
1.781	-1.1686
1.7321	-1.2583
1.7548	-1.185
1.6892	-1.2556
1.5646	-1.3915
1.4457	-1.5445
1.9343	-1.0141
2.1554	-0.75536
2.2549	-0.58931
2.113	-0.70469
1.9777	-0.84389
1.9539	-0.88781
1.8202	-1.0913
1.3722	-1.7689
1.3342	-1.7699
1.1667	-2.0054
1.1909	-1.956
1.2007	-1.9623
1.2949	-1.8473
1.6956	-1.4091
1.7821	-1.2764
1.7809	-1.2025
1.8692	-1.1601
1.7733	-1.2775
1.6491	-1.4029
1.5895	-1.4976
1.6028	-1.5125
1.5163	-1.6182
1.5643	-1.5227
1.5259	-1.5255
1.4865	-1.5378
1.6824	-1.3113
1.8216	-1.1255
1.911	-1.0067
1.8833	-1.0101
1.7614	-1.1809
1.5953	-1.391
1.7222	-1.2336
1.6768	-1.3059
1.6342	-1.3455
1.7877	-1.1635
1.8997	-0.99375
2.0263	-0.85515
2.0722	-0.81952
1.959	-0.96048
1.8735	-0.98155
1.8926	-1.0236
1.9647	-0.8858
1.8408	-1.0642
1.6635	-1.3192
1.4655	-1.5733
1.4473	-1.6093
1.3936	-1.7182
1.5562	-1.5573
1.6718	-1.3886
1.8377	-1.1278
1.8763	-1.0173
1.854	-0.97922
1.7832	-1.0468
1.5128	-1.5478
1.5363	-1.5026
1.5334	-1.5279
1.4711	-1.6238
1.5775	-1.4536
1.5205	-1.4722
1.303	-1.7869
1.35	-1.7422
1.5739	-1.4823
1.6616	-1.4152
1.7912	-1.2646
1.8356	-1.1085
1.7386	-1.1949
1.6544	-1.2693
1.3958	-1.6071
1.6106	-1.3604
1.7145	-1.2199
1.7128	-1.2403
1.6828	-1.2819
1.4868	-1.5334
1.101	-2.0609
1.5692	-1.5082
1.66	-1.3902
1.6999	-1.309
1.6781	-1.3162
1.6443	-1.3179
1.4995	-1.5114
1.7234	-1.3052
1.9648	-1.0011
2.1503	-0.71876
2.077	-0.75876
1.9709	-0.92146
1.8165	-1.0624
1.6074	-1.3246
1.4498	-1.5304
1.4426	-1.5224
1.4703	-1.4796
1.4844	-1.5199
1.4109	-1.6495
1.3548	-1.7279
1.3701	-1.7181
1.5156	-1.5016
1.6148	-1.3487
1.6701	-1.3185
1.6848	-1.3179
1.6981	-1.3176
1.671	-1.4441
1.5531	-1.5266
1.7701	-1.2775
1.8088	-1.2065
1.6989	-1.2067
1.621	-1.197
1.5488	-1.3326
1.3808	-1.5419
1.5064	-1.5124
1.5771	-1.464
1.6643	-1.3281
1.7276	-1.2405
1.685	-1.2286
1.62	-1.2961
1.5865	-1.3282
1.5638	-1.5056
1.6624	-1.3164
1.5975	-1.435
1.4555	-1.6229
1.3421	-1.7567
1.3555	-1.7259
1.8352	-1.1956
1.9575	-1.0102
1.9744	-0.94708
1.8901	-1.0161
1.7702	-1.1717
1.4026	-1.6601
1.6646	-1.3998
1.7664	-1.2706
1.8227	-1.1818
1.7719	-1.2169
1.7986	-1.1757
1.745	-1.1825
1.5908	-1.3485
1.3876	-1.6258
1.812	-1.12
1.8428	-1.0624
1.8385	-1.0248
1.5961	-1.4167
1.5048	-1.5452
1.4068	-1.6278
1.3301	-1.7393
1.5354	-1.5356
1.7005	-1.2933
1.7993	-1.106
1.7747	-1.1216
1.7476	-1.2116
1.3864	-1.7145
1.7098	-1.3218
1.7473	-1.2398
1.7953	-1.1749
1.6859	-1.3401
1.621	-1.3785
1.544	-1.4607
1.4807	-1.4897
1.5237	-1.4615
1.5355	-1.6053
1.7831	-1.2279
2.0128	-0.88987
2.1202	-0.7911
2.1306	-0.75284
2.1315	-0.75243
2.1564	-0.74573
1.9696	-0.96379
1.9861	-0.88936
1.9685	-0.85861
1.8763	-1.0532
1.8529	-1.0996
1.686	-1.2955
1.4805	-1.5137
1.3376	-1.6849
1.6325	-1.3709
1.6896	-1.2622
1.6641	-1.2628
1.5974	-1.344
1.379	-1.6552
1.3146	-1.7502
1.3719	-1.6788
1.7766	-1.2251
1.7345	-1.2634
1.691	-1.2949
1.6519	-1.288
1.6557	-1.3117
1.4094	-1.6669
1.9449	-1.0499
2.0608	-0.9238
2.2201	-0.69425
2.2585	-0.67725
1.9444	-0.86125
1.8199	-1.0319
1.8347	-1.0099
1.7041	-1.1608
1.6199	-1.3085
1.5967	-1.3821
1.5486	-1.4751
1.9075	-1.1369
1.9501	-1.0663
1.8353	-1.2495
1.7709	-1.2608
1.7758	-1.1436
1.749	-1.1001
1.5764	-1.3136
1.3834	-1.5428
1.765	-1.136
1.8096	-1.0805
1.8581	-1.0292
1.8311	-1.0671
1.682	-1.3008
1.5267	-1.5042
1.4762	-1.5613
1.4401	-1.5746
1.5319	-1.4812
1.3447	-1.8199
1.5226	-1.5405
1.5024	-1.5696
1.4951	-1.5925
1.5785	-1.4981
1.4591	-1.6311
1.2729	-1.8965
1.4004	-1.7167
1.5276	-1.5609
1.571	-1.501
1.6747	-1.3394
1.7178	-1.2958
1.646	-1.4047
1.5179	-1.5913
1.3399	-1.8371
2.0994	-0.76493
2.086	-0.81905
1.9347	-1.0484
1.8622	-1.1741
1.8822	-1.137
1.693	-1.3141
1.517	-1.427
1.4156	-1.5309
1.4621	-1.4472
1.4356	-1.4846
1.3328	-1.6502
1.1823	-2.0217
1.2113	-1.9401
1.1749	-2.0304
1.0616	-2.248
2.1354	-0.71347
2.1045	-0.74482
2.0737	-0.76981
1.9465	-0.96927
1.8605	-1.0515
1.8423	-1.1506
1.6697	-1.3627
1.4894	-1.6028
1.3913	-1.7311
1.3642	-1.7704
1.4252	-1.6386
1.4395	-1.5783
1.4818	-1.5374
1.8414	-1.1367
1.95	-0.93671
1.906	-0.91696
1.8778	-0.88569
1.8112	-0.96117
1.6647	-1.1715
1.5026	-1.4886
1.2837	-1.7813
1.3802	-1.6302
1.3957	-1.6186
1.3646	-1.712
1.3818	-1.7466
1.3647	-1.7596
1.3359	-1.8211
1.3437	-1.8123
1.3494	-1.7617
1.3292	-1.781
1.0917	-2.0628
1.1735	-1.9301
1.2821	-1.8803
1.6901	-1.3764
1.7624	-1.2319
1.8827	-1.0308
1.9169	-0.97928
1.9959	-0.88951
2.0644	-0.8054
2.0786	-0.80468
1.9736	-0.99051
1.8614	-1.1431
1.8726	-1.1248
1.7959	-1.2031
1.6518	-1.2894
1.5404	-1.3896
1.5001	-1.4412
1.5039	-1.5705
1.5271	-1.497
1.4684	-1.5709
1.3471	-1.7227
1.2878	-1.7798
1.3774	-1.6681
1.458	-1.5615
1.3878	-1.664
1.4722	-1.5953
1.5086	-1.5413
1.6125	-1.3263
1.6113	-1.3257
1.5164	-1.4618
1.4951	-1.4961
1.1948	-1.9756
1.1417	-2.0172
1.1185	-2.0482
1.5103	-1.5035
1.5733	-1.4077
2.0229	-0.9217
2.1556	-0.75227
2.1621	-0.70805
2.0972	-0.8161
1.9427	-0.98787
1.9082	-1.0954
1.8422	-1.1665
1.6673	-1.3925
1.6686	-1.3847
1.6032	-1.4842
1.6945	-1.2737
1.7673	-1.1566
1.759	-1.1577
1.7622	-1.1631
1.7332	-1.2132
1.6347	-1.3453
1.26	-1.8191
1.3361	-1.7269
1.8983	-1.1046
1.8718	-1.1285
1.8578	-1.1347
1.8044	-1.188
1.8595	-1.0681
1.8833	-1.0486
1.878	-1.0403
1.8537	-1.0691
1.7911	-1.1262
1.7793	-1.1538
1.7104	-1.2544
1.4955	-1.5733
1.4797	-1.5977
1.4626	-1.6221
1.4771	-1.6494
1.4984	-1.5834
1.5665	-1.4673
1.4793	-1.5786
1.5646	-1.5833
1.5425	-1.5546
1.8057	-1.1092
1.8714	-1.0123
1.897	-0.96743
1.8604	-0.99243
1.7679	-1.1138
1.4493	-1.598
1.2821	-1.8097
1.2409	-1.9293
1.2231	-1.9953
1.5012	-1.5997
1.4857	-1.5953
1.3304	-1.8104
1.3553	-1.7574
1.4403	-1.6156
1.5196	-1.5057
1.5613	-1.4279
1.5514	-1.5058
1.5372	-1.5452
1.5756	-1.4646
1.5708	-1.5252
1.6257	-1.4107
1.6774	-1.3517
1.6967	-1.4034
1.7819	-1.2697
1.7596	-1.2373
1.7137	-1.3092
1.7132	-1.2932
1.6538	-1.3556
1.6259	-1.3871
1.5634	-1.4855
1.6263	-1.4117
1.6959	-1.3178
1.6614	-1.3967
1.8809	-1.072
1.8508	-1.0601
1.8925	-0.9612
1.9412	-0.85094
1.99	-0.83676
1.7788	-1.0703
1.5518	-1.4115
1.384	-1.6785
1.9355	-1.0129
2.0071	-0.90599
2	-0.91324
1.9134	-0.99667
1.7965	-1.1725
1.6744	-1.3768
1.6164	-1.4531
1.5474	-1.5439
1.4351	-1.6876
1.5388	-1.4265
1.5561	-1.4354
1.5671	-1.4578
1.8105	-1.09
1.8146	-1.1005
1.7286	-1.2258
1.5904	-1.3776
1.5683	-1.375
1.5396	-1.4645
1.5172	-1.4702
1.4343	-1.6013
1.2286	-1.8889
1.2658	-1.8518
1.417	-1.6777
1.5801	-1.4408
1.6984	-1.2787
1.7345	-1.2433
1.747	-1.2099
1.7612	-1.2494
1.7074	-1.2889
1.6601	-1.4279
1.7621	-1.3121
1.8147	-1.2321
1.7464	-1.2995
1.8082	-1.1958
1.8774	-1.1119
1.921	-1.0186
1.8953	-1.0573
1.9608	-0.9719
2.0404	-0.85978
2.0578	-0.82971
1.9364	-1.0026
2.1273	-0.72983
2.1642	-0.65555
2.069	-0.74098
2.0541	-0.71844
2.0337	-0.76305
1.8729	-1.0308
1.7671	-1.1591
1.7854	-1.1599
1.7689	-1.1544
1.6843	-1.2605
1.637	-1.3087
1.6178	-1.3823
1.7419	-1.2306
1.8098	-1.2009
1.8143	-1.2567
1.8642	-1.1491
1.8542	-1.136
1.8396	-1.1271
1.8291	-1.1079
1.7843	-1.1639
1.7853	-1.1337
1.8187	-1.0796
1.8663	-1.0016
1.8862	-0.98676
1.8086	-1.0091
1.8197	-0.99575
1.6635	-1.1874
1.3941	-1.6031
1.398	-1.6779
1.5411	-1.5417
1.8567	-1.1217
1.9259	-1.062
1.9439	-1.0538
1.9928	-1.018
1.9936	-1.0203
1.8464	-1.2093
1.7363	-1.347
1.9054	-1.0894
1.9788	-0.98694
1.9106	-1.0796
1.9062	-1.0667
1.7924	-1.1676
1.4148	-1.7949
1.6211	-1.5798
1.9224	-1.1479
1.9522	-1.1388
2.0117	-1.0342
2.1423	-0.87669
2.2079	-0.78607
2.1109	-0.89368
2.0819	-0.90607
2.0866	-0.9066
1.9337	-1.072
1.8642	-1.2188
1.5622	-1.6151
1.544	-1.6231
1.5681	-1.6057
1.4212	-1.7897
1.4499	-1.7099
1.7235	-1.3715
1.7609	-1.3468
1.713	-1.4061
1.628	-1.4779
1.5995	-1.5061
1.577	-1.5192
1.691	-1.3662
1.707	-1.3192
1.6158	-1.4036
1.5663	-1.4818
1.5716	-1.5033
1.5719	-1.5217
1.5168	-1.5495
1.5331	-1.5066
1.5723	-1.4711
1.3833	-1.8329
1.4985	-1.6721
1.603	-1.4572
1.694	-1.33
1.8155	-1.2263
1.8485	-1.1301
1.9511	-0.99697
1.8185	-1.171
1.7435	-1.3057
1.8383	-1.152
1.7466	-1.222
1.6029	-1.3961
1.5716	-1.4111
1.5095	-1.4763
1.5745	-1.3888
1.6925	-1.3718
1.8593	-1.1933
2.0485	-0.98343
2.1013	-0.96196
2.1671	-0.83955
2.1901	-0.76037
2.2104	-0.70851
2.1141	-0.79516
2.1016	-0.84998
1.9164	-1.0797
1.6892	-1.3658
1.7201	-1.2269
1.7031	-1.2145
1.5966	-1.3653
1.7471	-1.3339
2.0246	-0.99843
2.1413	-0.85901
2.1571	-0.8342
2.0818	-0.90189
1.958	-1.0018
1.9369	-1.0238
1.9759	-0.97001
1.9087	-1.007
1.7709	-1.2121
1.732	-1.2971
1.6427	-1.3834
1.4472	-1.6872
1.6208	-1.4456
1.7827	-1.2179
1.8698	-1.0911
1.9007	-1.0102
1.8299	-1.0739
1.7802	-1.1707
1.6956	-1.2996
1.6681	-1.3264
1.6189	-1.4716
1.7485	-1.3115
1.8262	-1.2232
1.9125	-1.1381
1.8457	-1.2007
1.6729	-1.4183
1.6105	-1.4968
1.5449	-1.5793
1.3743	-1.8167
1.2938	-1.902
1.7038	-1.3319
1.9978	-0.93907
2.0385	-0.85464
2.0847	-0.85336
2.0244	-0.90921
2.0206	-0.94788
1.9066	-1.1028
1.7593	-1.2988
1.7326	-1.2815
1.6173	-1.5255
1.8467	-1.2034
1.8569	-1.2046
1.9352	-1.1148
1.9851	-1.0559
1.8948	-1.166
1.6457	-1.4638
1.3922	-1.8004
1.2105	-2.0085
1.775	-1.2507
1.9916	-1.0218
2.0807	-0.90117
2.0543	-0.92588
2.0308	-0.97224
1.7214	-1.3867
1.8122	-1.2702
1.8186	-1.2617
1.7483	-1.2982
1.7369	-1.3198
1.6873	-1.3815
1.4714	-1.6318
1.7908	-1.2747
1.9256	-1.1046
1.9358	-1.0627
1.9076	-1.0346
1.9447	-1.0825
1.8563	-1.1948
1.6876	-1.4365
1.7411	-1.3231
1.8207	-1.2555
1.7344	-1.3754
1.6325	-1.495
1.5766	-1.5565
1.406	-1.7505
1.3505	-1.7749
2.0062	-1.0061
2.0455	-0.91373
1.9777	-0.99917
1.8321	-1.1965
1.7389	-1.3123
1.5288	-1.5651
1.2914	-1.9326
1.4501	-1.7252
1.6905	-1.416
1.8222	-1.232
1.81	-1.1761
1.7674	-1.2097
1.5432	-1.5314
1.6111	-1.4734
1.7377	-1.2801
1.7455	-1.2591
1.7943	-1.2454
1.6907	-1.3636
1.6552	-1.3625
1.7301	-1.1957
1.8599	-0.99319
1.8383	-1.1084
1.768	-1.2501
1.5322	-1.5759
1.5634	-1.5421
1.4946	-1.6113
1.4238	-1.7125
1.7773	-1.2929
1.7904	-1.2917
1.892	-1.1652
1.9167	-1.0625
1.8721	-1.1436
1.8516	-1.1685
1.9088	-1.1099
1.8296	-1.1745
1.6971	-1.3195
1.9019	-1.0652
1.9349	-1.0238
1.9065	-1.0588
1.9403	-1.0442
1.9346	-1.0509
1.7766	-1.2486
1.7094	-1.2928
1.6392	-1.4019
1.6719	-1.3336
1.7733	-1.183
1.6287	-1.2607
1.5269	-1.2835
1.6412	-1.4185
1.7413	-1.2769
1.8746	-1.0652
1.9064	-1.0224
1.9369	-1.0001
1.8547	-1.0846
1.6854	-1.3464
1.5784	-1.4983
1.6996	-1.3197
1.8487	-1.1349
1.7616	-1.2545
1.7461	-1.2338
1.7234	-1.1993
1.5823	-1.3859
1.501	-1.5271
1.6419	-1.3449
1.707	-1.2877
1.7116	-1.2739
1.6532	-1.3605
1.8006	-1.2922
1.9159	-1.1044
1.8971	-1.0889
1.8951	-1.0585
1.9378	-0.97916
1.9216	-1.0062
1.8643	-1.0388
1.7399	-1.2257
1.7848	-1.2406
1.8524	-1.1463
1.8713	-1.1568
1.9214	-1.0296
1.7776	-1.1798
1.5202	-1.5595
1.7649	-1.3035
2.0039	-0.94971
1.9111	-1.0903
1.8167	-1.1408
1.7531	-1.1907
1.5569	-1.4348
1.2393	-1.8624
1.6214	-1.4646
1.6697	-1.3652
1.6706	-1.3588
1.7322	-1.2663
1.6231	-1.4297
1.5459	-1.5362
1.6077	-1.4246
1.595	-1.4772
1.6019	-1.4929
1.6543	-1.422
1.679	-1.4151
1.7325	-1.3724
1.8085	-1.2749
1.8597	-1.234
1.8601	-1.267
1.7859	-1.3438
1.6822	-1.4516
1.683	-1.4389
1.525	-1.5736
1.8686	-1.1612
[truncated: 1,584 more rows]
