# Supplementary material for: Time-resolved parameterization of aperiodic and periodic brain activity
Source: eLife. 2022 Sep 12;11:e77348. doi: 10.7554/eLife.77348 (PMC9467511; doi:10.7554/eLife.77348)
Supplement: Figure 5—source data 1. [file elife-77348-fig5-data1.zip › figure5_sourcedata/ec013_rest.csv]

1.8342	-0.92813
1.2004	-1.7369
1.3501	-1.4898
1.4225	-1.4897
1.7691	-1.0426
1.761	-1.0237
1.8064	-1.0002
1.9048	-0.90384
1.8753	-0.89018
1.8363	-0.89493
1.7087	-1.0847
1.7062	-1.1014
1.6288	-1.1781
1.6359	-1.1643
1.6566	-1.1463
1.5582	-1.2241
1.4025	-1.4379
1.5892	-1.2181
1.7506	-1.0045
1.7641	-0.96575
1.7779	-0.98469
1.8219	-0.90406
1.8413	-0.81512
1.7932	-0.84842
1.8548	-0.7931
1.8699	-0.79786
1.8173	-0.86602
1.7306	-0.99999
1.7793	-0.96608
1.7356	-1.0069
1.7448	-0.97828
1.7124	-1.0315
1.6513	-1.1164
1.5683	-1.2388
1.5564	-1.2346
1.5628	-1.2963
1.5855	-1.2387
1.6907	-1.0931
1.6861	-1.0907
1.5537	-1.246
1.5321	-1.3033
1.4335	-1.4911
1.3066	-1.6681
1.3121	-1.6592
1.5486	-1.3315
1.5388	-1.3351
1.4811	-1.3601
1.5293	-1.291
1.5169	-1.2849
1.1778	-1.7305
1.097	-1.789
1.1827	-1.6364
1.2477	-1.6121
1.1269	-1.8394
1.3035	-1.5838
1.4773	-1.3579
1.5418	-1.2905
1.6275	-1.167
1.6705	-1.1118
1.6461	-1.1657
1.6303	-1.1839
1.675	-1.1249
1.6501	-1.1281
1.512	-1.3173
1.5359	-1.2826
1.6145	-1.1926
1.5783	-1.3096
1.5528	-1.359
1.5567	-1.3397
1.6072	-1.205
1.5088	-1.3092
1.3892	-1.4131
1.3844	-1.4243
1.2667	-1.5651
1.1104	-1.7819
1.4868	-1.3517
1.8677	-0.9876
1.7082	-1.1394
1.7335	-1.0498
1.4817	-1.3025
1.6194	-1.107
1.7815	-1.043
1.7558	-1.058
1.7419	-1.1254
1.8326	-0.97802
1.8059	-1.0343
1.5857	-1.2797
1.4176	-1.4159
1.3382	-1.5245
1.2382	-1.7037
1.1265	-1.8313
1.2373	-1.6151
1.4419	-1.3051
1.5324	-1.2033
1.5561	-1.1683
1.6261	-1.0524
1.6063	-1.0913
1.5001	-1.2787
1.4066	-1.437
1.3685	-1.4786
1.366	-1.512
1.4075	-1.4267
1.625	-1.0837
1.1281	-1.7923
1.3125	-1.5201
1.4631	-1.3054
1.5704	-1.1944
1.6447	-1.1548
1.5499	-1.3049
1.3163	-1.5933
1.2691	-1.6982
1.2951	-1.6765
1.452	-1.4361
1.6324	-1.1492
1.6785	-1.0816
1.7383	-1.0016
1.5275	-1.2943
1.4397	-1.3971
1.3572	-1.5161
1.4176	-1.4486
1.4645	-1.3738
1.4472	-1.4446
1.4221	-1.4956
1.4521	-1.4318
1.3766	-1.5121
1.2686	-1.6663
1.1229	-1.8504
1.082	-1.8642
1.0119	-1.8944
0.83854	-2.0914
1.4971	-1.3289
1.6385	-1.0672
1.5788	-1.1156
1.5716	-1.0883
1.6183	-1.0494
1.4955	-1.2759
1.2858	-1.5747
1.3016	-1.5664
1.3764	-1.4828
1.3495	-1.4794
1.5516	-1.2479
1.6099	-1.2296
1.5746	-1.2785
1.3976	-1.4041
1.4802	-1.2699
1.5692	-1.167
1.6033	-1.1232
1.6237	-1.0893
1.7063	-1.029
1.8792	-0.8729
1.9288	-0.82828
1.9597	-0.77603
2.0154	-0.70514
1.9923	-0.77137
2.0284	-0.76115
2.0241	-0.72858
1.8576	-0.9253
1.6016	-1.2409
1.4095	-1.4461
1.4808	-1.3119
1.5034	-1.2531
1.5682	-1.1444
1.597	-1.1389
1.5856	-1.1806
1.5898	-1.1552
1.5661	-1.2227
1.5594	-1.2299
1.4948	-1.3221
1.37	-1.4873
1.2972	-1.5742
1.235	-1.6178
1.3649	-1.4774
1.5236	-1.2728
1.5561	-1.268
1.566	-1.2617
1.5144	-1.3043
1.4523	-1.361
1.5266	-1.2506
1.4411	-1.3266
1.3214	-1.5169
1.2641	-1.6512
1.2551	-1.653
1.1657	-1.7798
1.3084	-1.5669
1.5758	-1.1892
1.6148	-1.145
1.7329	-0.99356
1.4173	-1.341
1.5626	-1.1723
1.5577	-1.1718
1.3705	-1.4084
1.4762	-1.3116
1.3853	-1.4458
1.3993	-1.4765
1.4428	-1.4223
1.4473	-1.4422
1.6106	-1.2619
1.7979	-0.98923
1.9464	-0.77627
1.8662	-0.90618
1.7856	-1.0309
1.7736	-1.01
1.6447	-1.1625
1.5159	-1.3091
1.4724	-1.3554
1.5069	-1.2841
1.4196	-1.3985
1.3769	-1.5086
1.449	-1.4681
1.3287	-1.6396
1.1801	-1.808
1.2756	-1.6314
1.261	-1.6171
1.1863	-1.8271
1.2121	-1.8312
1.1823	-1.9052
1.1412	-1.9521
1.0507	-2.0271
1.1028	-1.9712
1.2753	-1.7082
1.3085	-1.6412
1.3795	-1.5459
1.5586	-1.2436
1.6126	-1.1263
1.5398	-1.2825
1.6228	-1.1054
1.6721	-1.0757
1.7164	-0.98414
1.6235	-1.1315
1.6502	-1.1015
1.7094	-0.99033
1.7503	-0.9001
1.83	-0.81455
1.8047	-0.87255
1.8751	-0.82999
1.8981	-0.8292
1.6986	-1.0854
1.4687	-1.3999
1.4463	-1.503
1.358	-1.6204
1.3855	-1.4784
1.4198	-1.5003
1.4336	-1.503
1.4691	-1.4735
1.3102	-1.7256
1.2347	-1.8166
1.2486	-1.7691
1.2524	-1.7633
1.2806	-1.7279
1.343	-1.6379
1.471	-1.476
1.5015	-1.3788
1.5672	-1.2779
1.7217	-1.0726
1.6765	-1.0757
1.568	-1.2214
1.6495	-1.1304
1.6734	-1.1213
1.5026	-1.3444
1.5802	-1.2349
1.5532	-1.2595
1.4586	-1.3866
1.4478	-1.4008
1.4815	-1.3086
1.2949	-1.5555
1.6898	-1.0534
1.7326	-1.0375
1.7373	-1.041
1.7707	-0.98984
1.7679	-1.0285
1.6069	-1.2688
1.5787	-1.3088
1.4859	-1.4039
1.4508	-1.4378
1.3614	-1.4736
1.3105	-1.5008
1.1725	-1.6499
1.2244	-1.5274
1.3065	-1.4672
1.2724	-1.5412
1.3164	-1.4801
1.4096	-1.3737
1.3292	-1.4368
1.4039	-1.3296
1.7893	-1.0165
1.7361	-1.1237
1.5431	-1.2915
1.6806	-1.1108
1.6742	-1.1246
1.4852	-1.3112
1.5962	-1.2218
2.1734	-0.39971
1.901	-0.77285
1.7592	-0.99691
1.8159	-0.90316
1.6928	-0.9741
1.8443	-0.85381
1.8213	-0.9006
1.7874	-0.96807
1.4592	-1.3867
1.3157	-1.6074
1.2393	-1.6922
1.2707	-1.6775
1.1722	-1.766
1.3011	-1.5493
1.6488	-1.061
1.7569	-0.91796
1.6229	-1.0746
1.5981	-1.0391
1.719	-0.93917
2.0886	-0.45583
2.2992	-0.12148
2.2782	-0.13589
2.1709	-0.26569
1.4807	-1.2117
1.4581	-1.2203
1.4214	-1.1935
1.3522	-1.3025
1.3776	-1.2459
1.5176	-1.1092
1.403	-1.2594
1.4112	-1.3747
1.412	-1.4497
1.1053	-1.7397
1.1305	-1.7587
1.4183	-1.4308
1.5947	-1.2353
1.7072	-1.1425
1.6979	-1.1916
1.6143	-1.2823
1.5265	-1.3627
1.6197	-1.246
1.6	-1.2298
1.6906	-1.0866
1.759	-0.9898
1.6883	-1.1395
1.5123	-1.3603
1.5043	-1.3609
1.6239	-1.2156
1.6915	-1.1071
1.7251	-1.0485
1.749	-0.98691
1.737	-0.97742
1.5826	-1.2039
1.4944	-1.3054
1.47	-1.3437
1.3193	-1.5235
1.3061	-1.4837
1.2123	-1.6153
1.2057	-1.6545
1.3309	-1.5799
1.3534	-1.6117
1.3174	-1.6911
1.3605	-1.6878
1.3487	-1.6996
1.2747	-1.7944
1.1337	-1.9543
1.4469	-1.5425
1.4752	-1.4407
1.4173	-1.4464
1.731	-1.0402
1.6248	-1.1504
1.5376	-1.3045
1.6681	-1.1656
1.8991	-0.94065
1.855	-0.99228
1.7541	-1.1882
1.7663	-1.1418
1.7059	-1.1655
1.8281	-1.014
1.6665	-1.1357
1.5697	-1.1811
1.4215	-1.3445
1.108	-1.7051
1.1427	-1.729
1.1908	-1.6621
1.3887	-1.3885
1.4241	-1.3485
1.5429	-1.1868
1.5716	-1.1763
1.5466	-1.2271
1.3646	-1.5097
1.1998	-1.7864
1.2364	-1.7387
1.215	-1.7478
1.3203	-1.5525
1.3113	-1.5007
1.3169	-1.5177
1.4394	-1.3192
1.4717	-1.2212
1.5326	-1.1119
1.5985	-1.0798
1.5432	-1.1246
1.4515	-1.2617
1.3852	-1.4137
1.2502	-1.5474
1.1993	-1.6178
1.3526	-1.4157
1.376	-1.4088
1.4811	-1.2684
1.4805	-1.226
1.3735	-1.4022
1.1928	-1.6956
1.1486	-1.7632
1.3755	-1.502
1.3469	-1.5314
1.334	-1.5728
1.2701	-1.67
1.0987	-1.8637
1.0323	-1.9893
1.1561	-1.8326
1.535	-1.4031
1.6874	-1.207
1.7273	-1.1249
1.8079	-1.0189
1.8835	-0.93116
1.814	-1.0728
1.5963	-1.2694
1.5103	-1.4097
1.5207	-1.4007
1.4864	-1.3676
1.3657	-1.444
1.393	-1.4136
1.3988	-1.3748
1.2738	-1.5502
1.2542	-1.6381
1.1541	-1.8118
1.4518	-1.3678
1.3898	-1.4302
1.4182	-1.3803
1.4196	-1.3961
1.4377	-1.406
1.5353	-1.2787
1.5113	-1.3125
1.4545	-1.3427
1.3595	-1.4717
1.4589	-1.3077
1.3838	-1.4112
1.4318	-1.3572
1.441	-1.339
1.431	-1.3484
1.2921	-1.5632
1.3208	-1.5216
1.4835	-1.2519
1.5097	-1.2637
1.559	-1.1746
1.5433	-1.1782
1.5521	-1.1789
1.4971	-1.2646
1.3886	-1.3748
1.1765	-1.659
1.2335	-1.7155
1.2934	-1.6412
1.4901	-1.3315
1.2002	-1.7825
1.3019	-1.6383
1.3545	-1.5544
1.4467	-1.454
1.5446	-1.3403
1.6274	-1.2465
1.7578	-1.0807
1.7417	-1.1175
1.8137	-1.0278
1.8551	-0.96263
1.8343	-0.97733
1.7459	-1.0859
1.7705	-0.97868
1.7799	-0.93378
1.6426	-1.0911
1.6069	-1.1038
1.6052	-1.0802
1.6328	-1.0357
1.619	-1.1275
1.7075	-1.1688
1.7081	-1.1647
1.6198	-1.2427
1.7517	-1.0723
1.7912	-0.98978
1.8325	-0.88421
1.6345	-1.1147
1.4817	-1.319
1.2905	-1.5807
1.1682	-1.8313
0.98299	-2.0898
1.1027	-1.8978
1.3285	-1.5197
1.2611	-1.5716
1.3075	-1.4791
1.2671	-1.4965
1.2184	-1.5792
1.2842	-1.567
1.4488	-1.3302
1.4885	-1.3388
1.4538	-1.46
1.5218	-1.4243
1.6854	-1.1985
1.6746	-1.1014
1.6204	-1.1601
1.7366	-0.95924
1.8316	-0.83482
1.7562	-0.94869
1.6578	-1.0877
1.6263	-1.1654
1.4226	-1.4284
1.3326	-1.5413
1.3389	-1.5103
1.3239	-1.5083
1.3652	-1.45
1.4102	-1.3611
1.3739	-1.4341
1.3785	-1.457
1.4676	-1.3394
1.445	-1.3453
1.3144	-1.5306
1.2094	-1.6917
1.197	-1.7333
1.1832	-1.7676
1.1492	-1.77
1.0717	-1.8243
1.1386	-1.7517
1.4862	-1.2991
1.5709	-1.1945
1.5842	-1.1676
1.539	-1.2628
1.4852	-1.3665
1.3308	-1.6055
1.2025	-1.774
1.1786	-1.816
1.2979	-1.678
1.2757	-1.6895
1.3033	-1.6157
1.3429	-1.4701
1.445	-1.2722
1.4747	-1.1886
1.4715	-1.1887
1.5546	-1.11
1.5975	-1.0894
1.4981	-1.2378
1.4522	-1.2569
1.4719	-1.3431
1.5904	-1.1814
1.6165	-1.1505
1.6314	-1.1615
1.8872	-0.93461
1.8462	-0.92216
1.8552	-0.8895
1.9734	-0.7701
2.0061	-0.75909
1.8333	-0.9974
1.7819	-1.0493
1.7341	-1.0743
1.5509	-1.2925
1.4176	-1.4344
1.448	-1.4245
1.4147	-1.4382
1.461	-1.4608
1.3926	-1.5474
1.4829	-1.4264
1.4322	-1.3911
1.3741	-1.4247
1.6453	-1.1099
1.8085	-0.94443
1.6852	-1.0318
1.6815	-1.0571
1.6133	-1.1444
1.661	-1.1628
2.0831	-0.50925
1.3262	-1.595
1.249	-1.7481
1.4323	-1.5425
1.6009	-1.3045
1.597	-1.3026
1.5783	-1.3244
1.5593	-1.3021
1.5024	-1.3484
1.5309	-1.2477
1.5407	-1.2264
1.3972	-1.3531
1.2653	-1.4997
1.2161	-1.5514
1.1081	-1.6642
1.5442	-1.0504
1.5014	-1.1276
1.5351	-1.104
1.5077	-1.1578
1.4322	-1.2772
1.4	-1.3426
1.4783	-1.28
1.4968	-1.2805
1.487	-1.3097
1.3531	-1.5077
1.3562	-1.4678
1.3436	-1.4773
1.414	-1.4289
1.2469	-1.7117
1.1895	-1.8189
1.0676	-1.9839
1.2958	-1.6601
1.459	-1.4962
1.5066	-1.4245
1.5049	-1.3965
1.6219	-1.2755
1.5361	-1.4247
1.5321	-1.4006
1.6	-1.294
1.6727	-1.1811
1.6304	-1.3302
1.6551	-1.2985
1.6621	-1.2151
1.6186	-1.3018
1.5477	-1.3383
1.5299	-1.325
1.5616	-1.231
1.5841	-1.1485
1.6353	-1.0788
1.5376	-1.2511
1.6663	-1.1179
1.642	-1.1605
1.6172	-1.1924
1.8246	-0.98431
1.8043	-1.012
1.7414	-1.0599
1.6183	-1.1234
1.7296	-0.97566
1.6957	-1.0171
1.6677	-1.0492
1.6029	-1.1586
1.7181	-1.0281
1.7594	-0.95083
1.6803	-1.1208
1.8201	-0.90474
1.661	-1.1094
1.6596	-1.1178
1.6183	-1.1678
1.7167	-1.0111
1.8239	-0.83438
1.907	-0.74135
1.9492	-0.68142
2.0211	-0.59465
2.0293	-0.60902
1.9638	-0.74317
1.7975	-1.0008
1.7212	-1.1479
1.5092	-1.3919
1.4109	-1.4838
1.402	-1.4719
1.3655	-1.4204
1.3468	-1.4557
1.2873	-1.5284
1.3137	-1.4938
1.33	-1.4475
1.4083	-1.3705
1.5262	-1.16
1.5755	-1.0969
1.4953	-1.1896
1.3592	-1.3753
1.3371	-1.4797
1.5205	-1.2976
1.5455	-1.2919
1.5228	-1.3236
1.5502	-1.3
1.5302	-1.3133
1.4193	-1.4193
1.3781	-1.517
1.3767	-1.5184
1.4323	-1.4269
1.6092	-1.1224
1.6037	-1.1142
1.4372	-1.5526
1.4494	-1.531
1.5782	-1.3576
1.7845	-1.0184
1.8694	-0.91992
1.888	-0.8812
1.9782	-0.8019
2.0529	-0.74801
1.8717	-0.99447
1.4958	-1.451
1.2174	-1.8333
1.2324	-1.7824
1.4248	-1.4862
1.418	-1.5157
1.4906	-1.4253
1.4684	-1.4574
1.4518	-1.4688
1.3184	-1.6397
1.4642	-1.4244
1.5969	-1.2276
1.6048	-1.2469
1.5613	-1.3046
1.5913	-1.2496
1.527	-1.3007
1.4872	-1.3429
1.5634	-1.275
1.5586	-1.2505
1.5851	-1.2256
1.4572	-1.4033
1.2492	-1.6184
1.2232	-1.6599
1.0002	-1.9388
1.0059	-1.9458
1.0356	-1.8908
1.1305	-1.7391
1.2443	-1.592
1.5187	-1.2747
1.574	-1.2008
1.5496	-1.2222
1.5466	-1.2126
1.6875	-1.0615
1.6428	-1.1135
1.6353	-1.1485
1.583	-1.2459
1.5022	-1.3145
1.3758	-1.554
1.2841	-1.7168
1.1951	-1.8227
1.1998	-1.7431
1.3106	-1.562
1.3112	-1.543
1.2827	-1.5765
1.3757	-1.4474
1.5579	-1.2366
1.5386	-1.2735
1.4425	-1.4272
1.5542	-1.2799
1.5322	-1.3202
1.4084	-1.4182
1.3953	-1.3792
1.3756	-1.387
1.3316	-1.4622
1.5835	-1.299
1.6466	-1.2186
1.6242	-1.2298
1.6429	-1.2137
1.5978	-1.267
1.5473	-1.3303
1.4359	-1.483
1.4732	-1.4213
1.5482	-1.3538
1.6164	-1.2627
1.6538	-1.2548
1.706	-1.1822
1.6736	-1.2346
1.5477	-1.3683
1.5064	-1.4135
1.5056	-1.3282
1.4533	-1.386
1.3545	-1.5355
1.3498	-1.5289
1.4847	-1.4309
1.667	-1.231
1.727	-1.1995
1.5523	-1.3458
1.5236	-1.3314
1.3167	-1.5011
1.1117	-1.7578
1.045	-1.855
1.005	-1.9237
0.8373	-2.1463
0.90144	-2.0875
1.468	-1.319
1.4556	-1.3673
1.3641	-1.5411
1.2674	-1.6579
1.301	-1.6485
1.0939	-1.9613
0.95303	-2.1432
1.0218	-2.0535
1.2376	-1.7487
1.4005	-1.5402
1.5241	-1.3029
1.5399	-1.286
1.5278	-1.2756
1.4788	-1.3515
1.4493	-1.4282
1.6465	-1.1582
1.7008	-1.0786
1.7898	-1.0008
1.7771	-1.0125
1.7648	-1.0061
1.6896	-1.0605
1.6804	-1.0521
1.5978	-1.1858
1.2914	-1.6272
1.3392	-1.5616
1.3954	-1.5365
1.3981	-1.5235
1.4243	-1.5661
1.445	-1.5164
1.5309	-1.3758
1.6585	-1.2325
1.7011	-1.2419
1.6823	-1.1852
1.5968	-1.2964
1.4766	-1.5313
1.5217	-1.4776
1.5762	-1.3361
1.7122	-1.1462
1.795	-1.0206
1.7345	-1.0857
1.7292	-1.0454
1.6433	-1.2188
1.4772	-1.3236
1.2692	-1.5469
1.2454	-1.6584
1.3387	-1.5266
1.3709	-1.4708
1.3752	-1.4485
1.3654	-1.4242
1.3353	-1.4433
1.5614	-1.2522
1.6039	-1.1927
1.6787	-1.124
1.8081	-0.97003
1.8671	-0.92887
1.7165	-1.0782
1.7129	-1.0544
1.6761	-1.0914
1.5875	-1.1939
1.5836	-1.1699
1.6285	-1.1085
1.4949	-1.2806
1.4122	-1.3568
1.4947	-1.2183
1.4975	-1.2273
1.4774	-1.2761
1.463	-1.2911
1.4244	-1.3877
1.1644	-1.7838
1.2183	-1.6778
1.3437	-1.4801
1.3921	-1.4135
1.5159	-1.3
1.4666	-1.4121
1.394	-1.5428
1.2978	-1.6335
1.1937	-1.7563
0.9404	-2.14
0.91952	-2.1833
0.9295	-2.1731
0.95666	-2.1327
1.0393	-2.04
1.0532	-2.0034
1.1307	-1.8445
1.1672	-1.7324
1.094	-1.8078
1.1162	-1.7755
1.2342	-1.5891
1.3512	-1.4678
1.2304	-1.6809
1.4515	-1.5163
1.5567	-1.4137
1.4732	-1.5355
1.5693	-1.4437
1.4637	-1.4158
1.3449	-1.5345
1.2619	-1.6971
1.2941	-1.6527
1.3504	-1.5668
1.461	-1.4014
1.4726	-1.3843
1.564	-1.3234
1.6172	-1.271
1.6113	-1.2977
1.3994	-1.61
1.2166	-1.8353
1.2367	-1.7203
1.2669	-1.6036
1.1402	-1.7567
1.0903	-1.8221
1.1858	-1.6999
1.1718	-1.7107
1.2331	-1.6183
1.187	-1.8041
1.3292	-1.6844
1.4898	-1.5034
1.6414	-1.3226
1.6986	-1.2387
1.7389	-1.1565
1.839	-1.0201
1.881	-0.89698
1.8048	-0.96951
1.7092	-1.074
1.696	-1.0949
1.7667	-1.0974
1.7824	-1.178
1.7123	-1.2135
1.6588	-1.2352
1.7674	-1.0339
1.7734	-0.98731
1.7604	-0.98876
1.7451	-0.95638
1.8004	-0.90853
1.779	-0.93201
1.5797	-1.1673
1.4332	-1.3452
1.3865	-1.3629
1.0803	-1.8835
1.1753	-1.7337
1.3789	-1.4631
1.4941	-1.3286
1.4624	-1.3777
1.489	-1.3011
1.5617	-1.2481
1.4471	-1.4359
1.34	-1.6294
1.4094	-1.4953
1.4186	-1.4168
1.3675	-1.4536
1.3772	-1.3905
1.3869	-1.3235
1.3749	-1.3451
1.4738	-1.2839
1.4859	-1.297
1.5014	-1.31
1.4478	-1.356
1.4911	-1.2945
1.7962	-1.0173
1.9862	-0.83243
2.0014	-0.81444
1.7985	-1.0873
1.8585	-0.94273
1.8415	-0.93812
1.7082	-1.0456
1.6419	-1.0837
1.7909	-0.89222
1.7907	-0.94581
1.7464	-1.0246
1.6215	-1.2022
1.5211	-1.3414
1.4853	-1.3239
1.3796	-1.4249
1.3902	-1.4353
1.4208	-1.3652
1.4126	-1.3348
1.4028	-1.2695
1.3993	-1.2736
1.3932	-1.2819
1.3903	-1.2859
1.2826	-1.4475
1.2371	-1.5653
1.4171	-1.4878
1.3845	-1.5529
1.3397	-1.5752
1.2487	-1.7256
1.2889	-1.677
1.6794	-1.1594
1.8382	-0.91047
1.8561	-0.88767
1.7563	-1.01
1.6486	-1.1861
1.4462	-1.4388
1.2727	-1.7056
1.2809	-1.7154
1.2084	-1.7483
1.2818	-1.6504
1.3175	-1.5705
1.3763	-1.3356
1.4372	-1.2712
1.4282	-1.3023
1.4104	-1.3487
1.4505	-1.3346
1.244	-1.6551
1.2084	-1.7071
1.2694	-1.6042
1.3229	-1.5142
1.5063	-1.4075
1.5908	-1.2832
1.5491	-1.3017
1.4864	-1.3777
1.8619	-0.80138
1.4733	-1.3605
1.8012	-0.8692
1.8483	-0.80342
1.6316	-1.1298
1.6977	-1.0723
1.5083	-1.3667
1.6174	-1.2184
1.7229	-1.0951
1.63	-1.192
1.5051	-1.3146
1.4519	-1.3878
1.3944	-1.4953
1.1975	-1.7353
1.2048	-1.7205
1.3527	-1.545
1.4357	-1.3872
1.3204	-1.522
1.2097	-1.6952
1.143	-1.8134
0.94813	-2.0967
0.97431	-1.9882
1.5196	-1.2963
1.6043	-1.1829
1.6743	-1.0856
1.679	-1.0684
1.7275	-0.99167
1.7469	-0.91895
1.7463	-0.92149
1.7185	-0.97032
1.6066	-1.1058
1.4615	-1.2837
1.3418	-1.4281
1.2937	-1.5152
1.1711	-1.6913
1.3145	-1.5314
1.3513	-1.4886
1.4257	-1.42
1.4755	-1.2484
1.5723	-1.0921
1.611	-1.0657
1.5298	-1.1682
1.3777	-1.3456
1.5214	-1.2162
1.3995	-1.3749
1.2865	-1.5567
1.5175	-1.2604
1.5211	-1.236
1.4247	-1.358
1.3481	-1.6192
1.4978	-1.4339
1.5291	-1.4284
1.5944	-1.3395
1.7303	-1.1254
1.7354	-1.0816
1.6928	-1.1156
1.594	-1.2201
1.5532	-1.2481
1.5088	-1.3222
1.4742	-1.4143
1.5431	-1.3729
1.5933	-1.3084
1.7795	-1.0321
1.9218	-0.83107
1.8133	-0.98234
1.6746	-1.1304
1.6453	-1.1262
1.5643	-1.2659
1.3791	-1.5249
1.4104	-1.4985
1.2917	-1.6417
1.3274	-1.5927
1.3677	-1.5703
1.4804	-1.3766
1.4459	-1.3821
1.4267	-1.344
1.4004	-1.414
1.3452	-1.4809
1.1666	-1.7149
1.2196	-1.6239
1.4198	-1.3689
1.451	-1.336
1.5877	-1.1697
1.7212	-0.92125
1.6556	-1.1277
1.5183	-1.2883
1.642	-1.1764
1.5204	-1.33
1.3673	-1.5442
1.4336	-1.5292
1.4161	-1.5415
1.4978	-1.4097
1.5573	-1.35
1.6946	-1.2001
1.8551	-0.99783
1.815	-1.0454
1.6706	-1.2188
1.6806	-1.1775
1.756	-1.0921
1.633	-1.2278
1.5843	-1.2295
1.7361	-0.99759
1.8275	-0.94005
1.8529	-0.92737
1.9389	-0.76737
1.9137	-0.8056
1.7606	-1.0053
1.5403	-1.2325
1.2919	-1.5949
1.6279	-1.1703
1.6973	-1.0997
1.7211	-1.0874
1.7081	-1.0907
1.6047	-1.1907
1.5019	-1.3407
1.4013	-1.4929
1.3094	-1.603
1.1134	-1.8689
1.0707	-1.9471
1.175	-1.8072
1.3327	-1.4807
1.4021	-1.3601
1.5316	-1.1685
1.5644	-1.0964
1.5027	-1.1533
1.5139	-1.1648
1.5663	-1.1484
1.4447	-1.3094
1.7137	-0.97494
1.3625	-1.4181
1.403	-1.4048
1.5281	-1.2723
1.5897	-1.2
1.6097	-1.1921
1.5923	-1.2704
1.4937	-1.3794
1.5719	-1.2404
1.7086	-1.0901
1.692	-1.1277
1.7861	-1.0331
1.8563	-0.93271
1.5697	-1.2973
1.5077	-1.3883
1.5504	-1.2825
1.6475	-1.2503
1.7291	-1.1332
1.7176	-1.0919
1.6823	-1.0596
1.7113	-0.95493
1.6826	-0.97507
1.6273	-1.0743
1.6038	-1.0913
1.6232	-1.121
1.5338	-1.2504
1.5622	-1.233
1.6674	-1.126
1.8855	-0.87328
1.8868	-0.84254
1.9373	-0.77006
1.9145	-0.76766
1.8714	-0.77118
1.9083	-0.64752
2.1181	-0.32955
2.326	-0.051658
2.5732	0.27754
2.5288	0.23569
2.209	-0.23208
1.8114	-0.85601
1.4262	-1.3368
1.5941	-0.99288
1.6571	-0.86272
1.6874	-0.83666
1.7512	-0.74936
1.8002	-0.78776
2.3971	-0.12794
2.6801	0.41692
2.6284	0.45492
2.5116	0.31626
2.2757	0.013446
2.3963	0.22898
2.5931	0.48342
2.6311	0.55789
2.6554	0.63574
2.6321	0.48183
2.4681	0.14825
2.1259	-0.33799
1.7283	-0.96026
1.7515	-0.93688
1.7904	-0.833
1.7751	-0.84773
1.7619	-0.85694
1.7917	-0.78463
1.814	-0.75433
1.8021	-0.76496
1.7217	-0.8734
1.5348	-1.2479
1.4349	-1.4563
1.549	-1.3051
1.5532	-1.2786
1.6933	-1.0703
1.894	-0.76274
1.8315	-0.78716
1.6698	-1.0214
1.7061	-1.0471
1.8263	-0.95045
1.8364	-0.98668
1.6072	-1.3007
1.7171	-1.2255
1.9112	-0.89081
1.7861	-0.95941
1.7739	-0.96859
1.6774	-1.0135
1.6437	-1.0299
1.5321	-1.2355
1.5188	-1.2586
1.5075	-1.2986
1.4634	-1.3852
1.4317	-1.4555
1.4714	-1.4739
1.4169	-1.5888
1.5295	-1.3603
1.5529	-1.3133
1.513	-1.3613
1.5179	-1.2351
1.5255	-1.221
1.4664	-1.2656
1.579	-1.1318
1.5644	-1.169
1.4425	-1.3628
1.4669	-1.3225
1.5524	-1.1979
1.5628	-1.1968
1.6838	-1.0598
1.7378	-1.0059
1.7663	-0.98372
1.6834	-1.063
1.7335	-1.0395
1.5707	-1.2521
1.5048	-1.2962
1.5512	-1.2045
1.4824	-1.3392
1.6179	-1.1927
1.6772	-1.108
1.7267	-1.0058
1.6913	-1.0439
1.7398	-1.0054
1.702	-1.081
1.7886	-0.99336
1.7432	-1.0755
1.7103	-1.1535
1.773	-1.0603
1.798	-0.97215
1.7397	-1.0214
1.6299	-1.1145
1.6854	-1.0864
1.535	-1.3017
1.5371	-1.2592
1.5053	-1.2977
1.5617	-1.2422
1.5137	-1.2843
1.6129	-1.1315
1.6556	-1.1257
1.6081	-1.2296
1.7063	-1.0824
1.5288	-1.3335
1.4471	-1.4053
1.3423	-1.5161
1.3236	-1.5584
1.1766	-1.7501
1.1552	-1.7774
1.3376	-1.5756
1.4043	-1.4698
1.4056	-1.4583
1.5371	-1.2708
1.5639	-1.2059
1.6445	-1.0879
1.603	-1.1767
1.6985	-1.1371
1.6635	-1.1947
1.5652	-1.3383
1.4545	-1.5063
1.4728	-1.4874
1.3959	-1.5499
1.3993	-1.5449
1.4924	-1.4303
1.4806	-1.4636
1.3773	-1.6045
1.3717	-1.5675
1.4194	-1.4566
1.3392	-1.5369
1.2978	-1.7315
1.5589	-1.4022
1.5626	-1.4261
1.5316	-1.4561
1.5781	-1.3377
1.5077	-1.4127
1.5663	-1.2833
1.5535	-1.2797
1.618	-1.2129
1.5985	-1.1827
1.6028	-1.1532
1.5964	-1.194
1.6962	-1.122
1.7006	-1.1528
1.4554	-1.382
1.298	-1.5852
1.3288	-1.4832
1.4063	-1.4905
1.3276	-1.6015
1.2052	-1.741
1.2889	-1.6427
1.4759	-1.3349
1.4049	-1.4098
1.668	-1.215
1.708	-1.1405
1.7012	-1.1411
1.5578	-1.3875
1.6456	-1.2678
1.5896	-1.2944
1.5275	-1.3429
1.4502	-1.4596
1.285	-1.7268
1.3694	-1.597
1.3828	-1.5676
1.4621	-1.4477
1.5041	-1.4072
1.7667	-0.97956
1.7222	-1.0674
1.6875	-1.1434
1.7455	-1.1168
1.6835	-1.1983
1.82	-1.0059
1.8863	-0.9553
1.8518	-0.99671
1.964	-0.78158
1.9682	-0.7615
1.8379	-0.94239
1.7955	-0.98349
1.8196	-0.91898
1.7546	-0.96714
1.614	-1.1558
1.5931	-1.1544
1.6122	-1.1082
1.4345	-1.3675
1.3856	-1.4458
1.3842	-1.5026
1.3418	-1.6294
1.2871	-1.7148
1.3123	-1.6261
1.3705	-1.5315
1.3035	-1.5895
1.3061	-1.5411
1.2708	-1.5963
1.3091	-1.5588
1.3974	-1.6012
1.38	-1.6182
1.2667	-1.6973
1.1011	-1.8755
1.0231	-1.9402
1.0712	-1.8068
1.2238	-1.5879
1.3325	-1.4547
1.3867	-1.4228
1.4043	-1.411
1.4555	-1.3843
1.3368	-1.5416
1.2282	-1.7387
1.2474	-1.7211
1.2531	-1.7135
1.3439	-1.5799
1.4312	-1.4624
1.4278	-1.5093
1.4108	-1.5675
1.3499	-1.6526
1.2728	-1.7438
1.3563	-1.6515
1.6631	-1.2189
1.7617	-1.046
1.717	-1.0695
1.6223	-1.1947
1.6217	-1.1703
1.6297	-1.09
1.5371	-1.2225
1.4487	-1.3806
1.394	-1.4585
1.3225	-1.5243
1.2835	-1.5958
1.006	-2.1169
1.6421	-1.1587
1.6492	-1.1325
1.4868	-1.2983
1.525	-1.2263
1.5472	-1.2064
1.5421	-1.1785
1.5261	-1.1661
1.5309	-1.164
1.4777	-1.2755
1.3174	-1.4971
1.2122	-1.6216
1.0919	-1.8363
1.0307	-1.9755
1.1714	-1.7829
1.3917	-1.4735
1.5192	-1.2602
1.1832	-1.7972
1.0993	-1.9106
1.2518	-1.6905
1.3336	-1.5581
1.4027	-1.4982
1.4643	-1.4385
1.4724	-1.4491
1.4411	-1.5019
1.3933	-1.5407
1.3213	-1.6567
1.2921	-1.7058
1.2779	-1.6785
1.2992	-1.596
1.3893	-1.4768
1.3956	-1.4653
1.4094	-1.4097
1.5329	-1.2274
1.5139	-1.2682
1.72	-1.0872
1.745	-1.0374
1.8143	-0.95029
1.6478	-1.1853
1.5183	-1.3527
1.5998	-1.2217
1.6411	-1.2294
1.6227	-1.2388
1.46	-1.4658
1.3908	-1.5993
1.3608	-1.6472
1.8435	-1.0864
1.9312	-0.90445
1.8693	-0.94167
1.7953	-0.98864
1.5349	-1.2854
1.3579	-1.4765
1.2287	-1.6629
1.2306	-1.6694
1.2127	-1.7221
1.3157	-1.5954
1.3489	-1.589
1.6251	-1.197
1.6375	-1.173
1.4666	-1.3694
1.2343	-1.6497
1.2253	-1.6421
1.1603	-1.7118
1.0714	-1.814
1.0328	-1.8502
1.6704	-1.2764
1.6807	-1.175
1.6498	-1.1304
1.63	-1.0952
1.5538	-1.1545
1.4032	-1.3911
1.4448	-1.3733
1.4197	-1.4553
1.406	-1.5268
1.3957	-1.5726
1.3977	-1.5334
1.4935	-1.3628
1.5653	-1.2063
1.6919	-1.0681
1.6818	-1.0678
1.6404	-1.1134
1.7602	-0.90002
1.7201	-1.0063
1.5686	-1.2558
1.4135	-1.4382
1.3682	-1.5508
1.2953	-1.6204
1.4317	-1.4218
1.4884	-1.3215
1.5402	-1.2964
1.7138	-1.1588
1.47	-1.4276
1.469	-1.4299
1.8883	-0.90043
1.9134	-0.8935
1.892	-0.90801
1.8816	-0.95324
1.7172	-1.083
1.5462	-1.2945
1.4018	-1.4554
1.3257	-1.605
1.3073	-1.6571
1.3126	-1.6595
1.2553	-1.7252
1.2112	-1.7709
1.174	-1.7887
1.0822	-1.8925
0.96139	-2.0475
1.0814	-1.8895
1.2933	-1.6266
1.5382	-1.3001
1.5688	-1.2975
1.6254	-1.1932
1.5358	-1.288
1.6189	-1.1753
1.6846	-1.1469
1.5711	-1.2817
1.4159	-1.4493
1.8296	-0.96102
1.7809	-1.0947
1.7275	-1.2124
1.6729	-1.277
1.5717	-1.3918
1.3047	-1.6769
1.3063	-1.6227
1.3559	-1.5513
1.3744	-1.5619
1.3258	-1.66
1.4114	-1.5455
1.4954	-1.346
1.5599	-1.2331
1.5933	-1.1876
1.5795	-1.1763
1.3622	-1.4803
1.2693	-1.6264
1.1576	-1.764
0.99399	-1.9825
1.1358	-1.8415
1.4134	-1.428
1.8831	-0.90184
1.812	-0.95599
1.668	-1.1066
1.628	-1.1722
1.6299	-1.2249
1.5857	-1.3085
1.7652	-1.0563
1.803	-0.99682
1.9531	-0.8297
2.1027	-0.63518
2.1348	-0.60982
1.9538	-0.80034
1.8569	-0.8945
1.8422	-0.87325
1.8213	-0.88792
1.7244	-1.0146
1.7278	-1.0055
1.8311	-0.86666
1.7779	-0.94946
1.7162	-0.98974
1.6953	-0.96497
1.6711	-1.027
1.5555	-1.1977
1.4363	-1.3467
1.4369	-1.3831
1.4465	-1.4304
1.5601	-1.2465
1.5743	-1.2617
1.5822	-1.2939
1.3557	-1.4612
1.2399	-1.6024
1.6454	-1.2283
1.5832	-1.3259
1.4421	-1.4815
1.2909	-1.7008
1.2991	-1.7269
1.3438	-1.6728
1.2985	-1.7375
1.3649	-1.6387
1.4728	-1.4794
1.5081	-1.3902
1.5895	-1.258
1.6766	-1.1114
1.6767	-1.087
1.643	-1.0803
1.5687	-1.1541
1.4469	-1.2965
1.4892	-1.2432
1.5312	-1.2041
1.4639	-1.2822
1.3939	-1.5668
1.4622	-1.4621
1.4356	-1.4701
1.2837	-1.7053
1.3663	-1.5725
1.356	-1.5648
1.4193	-1.4812
1.6209	-1.2109
1.7105	-1.0724
1.6373	-1.1934
1.6679	-1.1479
1.7031	-1.1098
1.6157	-1.2647
1.2948	-1.7382
1.0192	-2.0988
0.93163	-2.2302
0.94037	-2.1761
1.0211	-2.005
1.0499	-1.9367
1.1363	-1.8172
1.1991	-1.7128
1.349	-1.534
1.5445	-1.3069
1.616	-1.2557
1.5753	-1.2974
1.522	-1.3273
1.4784	-1.3605
1.351	-1.4941
1.5033	-1.2261
1.5409	-0.99799
1.7	-0.6516
1.8576	-0.38618
1.9568	-0.25401
1.9766	-0.49811
1.9442	-0.64391
1.8226	-0.88778
1.7868	-0.95215
1.7223	-1.023
1.5682	-1.3019
1.4317	-1.4693
1.7354	-0.80326
1.5799	-1.1824
1.3896	-1.5384
1.3947	-1.5192
1.3282	-1.5743
1.3669	-1.4964
1.4782	-1.3401
1.5827	-1.2264
1.6864	-1.1219
1.7204	-1.114
1.704	-1.2213
1.6128	-1.3266
1.4698	-1.5147
1.6184	-1.257
1.6333	-1.2005
1.5825	-1.2338
1.5004	-1.3196
1.4577	-1.3647
1.1523	-1.7943
1.0827	-1.8977
1.4473	-1.4256
1.6497	-1.1425
1.7155	-1.0757
1.711	-1.0433
1.7792	-0.938
1.732	-1.0407
1.4993	-1.3869
1.2339	-1.7731
1.1635	-1.8454
1.0213	-2.0521
1.0362	-2.0305
1.1567	-1.8567
1.3298	-1.5176
1.4935	-1.2287
1.6697	-1.0082
1.6145	-1.0504
1.728	-0.91329
1.7674	-0.89618
1.6448	-1.1102
1.5111	-1.3488
1.4651	-1.4187
1.4388	-1.4451
1.527	-1.3134
1.8174	-1.011
1.6767	-1.1699
1.689	-1.1929
1.5953	-1.3651
1.5315	-1.4177
1.4915	-1.4193
1.518	-1.3447
1.5556	-1.2803
1.5461	-1.2569
1.6524	-1.1171
1.4647	-1.4058
1.3873	-1.5157
1.459	-1.4075
1.4247	-1.4039
1.3963	-1.4233
1.4029	-1.4404
1.3862	-1.4484
1.2857	-1.6414
1.2996	-1.6344
1.4901	-1.3795
1.5138	-1.3337
1.5022	-1.3252
1.5262	-1.2749
1.576	-1.24
1.4981	-1.3707
1.4839	-1.3913
1.5757	-1.3183
1.5015	-1.454
1.6446	-1.202
1.6799	-1.1523
1.6906	-1.124
1.5953	-1.2609
1.5268	-1.3224
1.587	-1.2475
1.8933	-0.77526
1.8153	-0.85869
1.7946	-0.88602
1.831	-0.8295
1.7333	-0.9666
1.427	-1.3348
1.4348	-1.2941
1.4925	-1.2198
1.4924	-1.2127
1.5319	-1.1427
1.5659	-1.1508
1.6486	-1.0896
1.6028	-1.1826
1.6604	-1.1934
1.5535	-1.3684
1.6989	-1.1338
1.7735	-0.9809
1.7235	-0.96073
1.359	-1.6128
1.3823	-1.6006
1.3719	-1.6372
1.4306	-1.5932
1.4324	-1.5929
1.4995	-1.4258
1.5058	-1.3532
1.5495	-1.3303
1.5894	-1.2441
1.637	-1.1977
1.5948	-1.2903
1.4702	-1.3945
1.4734	-1.3825
1.3773	-1.5412
1.6384	-1.3244
1.8131	-1.1646
1.7203	-1.2554
1.5086	-1.4805
1.5177	-1.4651
1.5222	-1.4433
1.566	-1.3875
1.7932	-1.0342
1.6094	-1.2964
1.5047	-1.4569
1.54	-1.4359
1.4145	-1.5498
1.1289	-1.9737
1.0945	-1.9725
1.6147	-1.3852
1.8389	-1.027
1.9152	-0.9116
1.8475	-0.96973
1.7738	-1.0544
1.7626	-1.0857
1.611	-1.2759
1.4862	-1.461
1.484	-1.4435
1.7396	-1.0372
1.7584	-0.94611
1.6748	-1.0466
1.5948	-1.103
1.6349	-1.0069
1.4822	-1.2044
1.4189	-1.277
1.3292	-1.4156
1.3441	-1.409
1.3953	-1.3299
1.4284	-1.3262
1.4234	-1.3772
1.4954	-1.2911
1.6857	-1.1063
1.7438	-1.0644
1.8166	-0.9734
1.8552	-0.86928
1.7877	-0.91993
1.6557	-1.1139
1.6049	-1.1248
1.5548	-1.236
1.4172	-1.4503
1.2639	-1.6886
1.1124	-1.9024
1.1068	-1.9271
1.4089	-1.514
1.5625	-1.2952
1.6158	-1.2361
1.513	-1.3161
1.4429	-1.4004
1.4671	-1.358
1.4361	-1.3873
1.393	-1.4419
1.433	-1.4055
1.5087	-1.3102
1.525	-1.285
1.566	-1.2293
1.5028	-1.3326
1.7109	-1.1084
1.7865	-1.0304
1.7242	-1.0653
1.9752	-0.76645
2.0325	-0.74614
1.8014	-0.9966
1.7334	-1.0671
1.7772	-1.1194
1.6884	-1.2375
1.7745	-1.2239
1.8169	-1.12
1.5206	-1.3979
1.5434	-1.3464
1.525	-1.3624
1.4578	-1.3875
1.4683	-1.3626
1.6614	-1.1077
1.6775	-1.0749
1.66	-1.1026
1.6817	-1.0698
1.6558	-1.1276
1.6835	-1.1168
1.723	-1.1095
1.6875	-1.1694
1.7171	-1.1485
1.8069	-1.0679
1.7894	-1.03
1.7168	-1.0535
1.7293	-1.0575
1.6878	-1.1207
1.7871	-0.90683
1.8421	-0.89353
1.8313	-0.9377
1.8093	-0.90927
1.721	-0.98854
1.6443	-1.1318
1.6233	-1.133
1.6765	-1.0133
1.5848	-1.1148
1.5069	-1.248
1.6185	-1.1049
1.5441	-1.1915
1.6442	-1.0284
1.7457	-0.90124
1.8072	-0.87313
1.6872	-1.0709
1.745	-1.0039
1.6999	-1.1207
1.6507	-1.1895
1.5753	-1.2295
1.571	-1.2006
1.5232	-1.2269
1.5307	-1.231
1.5077	-1.2412
1.4905	-1.258
1.4668	-1.2922
1.5563	-1.168
1.5092	-1.2326
1.5346	-1.2603
1.6303	-1.1927
1.7172	-1.0859
1.8125	-0.9797
1.8452	-0.92621
1.8041	-0.94739
1.8459	-0.87443
1.7856	-0.95698
1.628	-1.1895
1.6133	-1.2172
1.6972	-1.1427
1.7269	-1.1148
1.7458	-1.0651
1.8228	-0.96288
1.6679	-1.1281
1.622	-1.1778
1.5772	-1.2133
1.5036	-1.3258
1.3296	-1.5739
1.2886	-1.6727
1.4186	-1.5192
1.5205	-1.4246
1.5364	-1.3735
1.4551	-1.4123
1.4169	-1.5127
1.5506	-1.3066
1.51	-1.3239
1.6927	-1.0307
1.7327	-1.0156
1.6953	-1.0528
1.7155	-1.0432
1.7529	-1.0172
1.6742	-1.1383
1.539	-1.3756
1.5569	-1.351
1.7281	-1.0788
1.4326	-1.3332
1.5185	-1.4094
1.3073	-1.5658
1.3592	-1.4681
1.4233	-1.405
1.4305	-1.4138
1.5385	-1.263
1.5836	-1.1944
1.573	-1.2199
1.4936	-1.3539
1.5513	-1.2803
1.5365	-1.365
1.465	-1.4765
1.4218	-1.5173
1.3458	-1.5752
1.4455	-1.3952
1.3113	-1.5211
1.3166	-1.542
1.252	-1.5968
1.1237	-1.7844
1.3551	-1.4496
1.2912	-1.5225
1.2136	-1.6519
1.2018	-1.7362
1.3328	-1.5404
1.4339	-1.4448
1.4917	-1.3504
1.7587	-1.0265
1.8928	-0.90364
1.959	-0.85255
1.9604	-0.84474
1.9245	-0.86382
1.7416	-1.0736
1.877	-0.90823
1.8698	-0.92063
1.7957	-0.95638
1.6892	-1.0875
1.6667	-1.1175
1.5685	-1.2644
1.5167	-1.3081
1.6034	-1.1828
1.692	-1.0419
1.6349	-1.0993
1.7018	-0.99683
1.8482	-0.79538
1.8653	-0.78651
1.4472	-1.372
1.4054	-1.4167
1.3375	-1.4801
1.407	-1.3689
1.4032	-1.3541
1.381	-1.4006
1.4705	-1.3257
1.4913	-1.301
1.3417	-1.557
1.3162	-1.6352
1.3025	-1.693
1.3646	-1.6019
1.4709	-1.4785
1.5052	-1.3983
1.6416	-1.2238
1.6564	-1.2302
1.6697	-1.1694
1.5855	-1.2422
1.6119	-1.199
1.67	-1.081
1.8123	-0.8398
1.8829	-0.75737
1.9478	-0.70738
1.9507	-0.73156
1.8734	-0.7912
1.5891	-1.1488
1.7079	-1.0414
1.7923	-0.98704
1.6755	-1.14
1.6197	-1.1579
1.4237	-1.4483
1.1363	-1.7997
1.1226	-1.826
1.2028	-1.761
1.1126	-1.9064
1.1075	-1.9141
1.2276	-1.7247
1.3506	-1.6051
1.6937	-1.1558
1.4239	-1.5721
1.5621	-1.412
1.7097	-1.2409
1.5403	-1.4202
1.7196	-1.1803
1.7542	-1.0979
1.4944	-1.402
1.478	-1.429
1.3772	-1.4871
1.4331	-1.4518
1.3934	-1.5553
1.4264	-1.5171
1.5315	-1.392
1.3001	-1.6442
1.1391	-1.8286
1.0825	-1.8707
1.0447	-1.9015
1.0597	-1.8063
1.2049	-1.6525
1.3802	-1.458
1.3737	-1.4796
1.4599	-1.3917
1.1747	-1.757
1.1034	-1.8001
1.1823	-1.7069
1.4174	-1.4801
1.3478	-1.5839
1.3474	-1.5661
1.368	-1.4838
1.4167	-1.4066
1.3834	-1.4445
1.3643	-1.4757
1.2734	-1.6103
1.2326	-1.7231
1.2998	-1.6548
1.3641	-1.5796
1.2431	-1.7465
1.2569	-1.7229
1.3596	-1.544
1.3681	-1.4966
1.3065	-1.5555
1.2904	-1.5117
1.2159	-1.5942
1.1815	-1.7771
1.2773	-1.6282
1.4428	-1.3997
1.47	-1.3485
1.495	-1.3487
1.5192	-1.3405
1.4313	-1.4529
1.5797	-1.2606
1.6191	-1.1985
1.654	-1.1482
1.7408	-1.0086
1.7244	-0.94272
1.6119	-1.0995
1.6325	-1.0413
1.5016	-1.2648
1.3089	-1.5151
1.3385	-1.546
1.2362	-1.6347
1.364	-1.4388
1.4052	-1.4317
1.4432	-1.3979
1.4708	-1.3944
[truncated: 7,238 more rows]
