# Supplementary material for: Time-resolved parameterization of aperiodic and periodic brain activity
Source: eLife. 2022 Sep 12;11:e77348. doi: 10.7554/eLife.77348 (PMC9467511; doi:10.7554/eLife.77348)
Supplement: Figure 5—source data 1. [file elife-77348-fig5-data1.zip › figure5_sourcedata/figure5_figuresupplement2_sourcedatadescription.txt]

Source files for raincloud plots of aperiodic parameter estimates by subject and locomotive behaviour (related to Figure 5 - Figure supplement 2).

This zip archive contains all samples used to generate Fig. 5 - Figure supplement 2. The file named “ec012_move” contains the data relating to aperiodic parameter estimates (averaged across electrodes) for subject EC012 during movement. The file named “ec012_rest” contains the data relating to aperiodic parameter estimates (averaged across electrodes) for subject EC012 during rest. The file named “ec013_move” contains the data relating to aperiodic parameter estimates (averaged across electrodes) for subject EC013 during movement. The file named “ec013_rest" contains the data relating to aperiodic parameter estimates (averaged across electrodes) for subject EC013 during rest. In all files, columns are organized as [exponent, offset]. All data files are saved with the extension “.csv”.
